# Supplementary material for: Identification of a core transcriptional program driving the human renal mesenchymal-to-epithelial transition
Source: Dev Cell. Author manuscript; Available in PMC 2024 May 29. (PMC7616043; doi:10.1016/j.devcel.2024.01.011)
Supplement: Table S1 [file EMS196335-supplement-Table_S1.zip › Ng-Blichfeldt_Supplemental Table 1.xlsm]

## Sheet: Supplemental Table 1 - Day 14 s
group_name	name	Log2FC	FDR	MeanDiff
Day_14_Pod	TRABD2B	2.68137	5.38e-103	11.2836
Day_14_Pod	SPOCK1	3.08177	8.69e-93	6.93726
Day_14_Pod	ADCY2	2.53713	7.51e-85	9.16714
Day_14_Pod	NOTCH2	1.76405	1.62e-78	4.84031
Day_14_Pod	FRY	3.29665	1.97e-75	3.31964
Day_14_Pod	SORL1	2.41291	9.07e-74	2.93223
Day_14_Pod	WDR86	1.98192	5.7e-70	2.26994
Day_14_Pod	NRXN3	2.67117	6.72e-70	23.4026
Day_14_Pod	TLN2	1.6455	5.45e-67	6.68276
Day_14_Pod	FOXP1	1.28271	8.42e-67	10.7162
Day_14_Pod	LIFR	1.38095	3.4e-66	7.85437
Day_14_Pod	NR2F2-AS1	1.77686	1.64e-65	6.56622
Day_14_Pod	GUCY1B1	1.83702	2.4e-65	2.75558
Day_14_Pod	CCBE1	2.48131	1.41e-63	4.02059
Day_14_Pod	KAZN	1.16736	1.44e-63	18.2309
Day_14_Pod	DAB1	1.85091	1.13e-61	28.2798
Day_14_Pod	EMID1	1.23652	7.19e-61	3.54697
Day_14_Pod	PAX8	1.07663	1.51e-59	7.67167
Day_14_Pod	WT1	1.7409	5.2e-55	2.14523
Day_14_Pod	FRMD4B	1.47204	7.18e-55	3.19726
Day_14_Pod	SNTB1	1.27698	8.42e-53	5.82368
Day_14_Pod	MED12L	1.27343	2.01e-50	4.42557
Day_14_Pod	ZBTB7C	2.91051	2.55e-50	1.73525
Day_14_Pod	MIR503HG	1.82706	2.91e-49	2.04035
Day_14_Pod	LYPD6B	1.24616	6.75e-49	5.82766
Day_14_Pod	ATF7IP2	1.77325	3.32e-48	2.26621
Day_14_Pod	MEIS1	1.56738	1.65e-46	3.8876
Day_14_Pod	RMST	1.59806	3.76e-46	4.32068
Day_14_Pod	DACH1	1.04642	4.69e-45	14.5743
Day_14_Pod	AL592429.2	1.77283	6.38e-45	2.35056
Day_14_Pod	GRIN2A	1.1213	2.16e-42	4.81866
Day_14_Pod	SFRP2	2.508	5.2e-42	2.5101
Day_14_Pod	LINC00210	3.75774	9.54e-41	1.07768
Day_14_Pod	PLCH1	1.12149	2.85e-40	4.10721
Day_14_Pod	AC012409.2	1.46134	8.52e-40	1.68783
Day_14_Pod	SLC16A10	1.31444	2.6e-39	2.11584
Day_14_Pod	MIR181A2HG	1.17398	5.15e-39	2.65605
Day_14_Pod	GRIK3	1.9062	7e-38	2.858
Day_14_Pod	DPF3	1.89188	9.01e-38	1.31293
Day_14_Pod	RBM47	1.11242	2.52e-37	2.2203
Day_14_Pod	CELF2	1.38468	4.03e-37	3.04081
Day_14_Pod	EPB41L5	1.00454	1.3e-36	2.70388
Day_14_Pod	RAP1GAP2	1.75499	2.81e-36	1.22645
Day_14_Pod	PDLIM5	1.34114	9.21e-36	3.67096
Day_14_Pod	SYT1	1.56459	1.41e-35	5.54139
Day_14_Pod	LINC01695	4.22076	1.58e-35	1.3428
Day_14_Pod	SPATA17	2.23207	2.54e-35	1.10559
Day_14_Pod	LINC01197	3.33259	2.67e-35	0.804791
Day_14_Pod	PLXNA2	1.40824	2.58e-34	2.39959
Day_14_Pod	OCA2	1.93881	3.01e-33	2.59143
Day_14_Pod	NCAM1	1.12785	8.43e-33	4.25239
Day_14_Pod	SORBS2	1.18172	3.58e-32	1.65353
Day_14_Pod	GPM6A	1.92234	5.75e-32	2.52256
Day_14_Pod	EYA1	1.13824	1.23e-31	8.57675
Day_14_Pod	BRINP1	2.56152	1.45e-31	1.45138
Day_14_Pod	AC109492.1	1.83087	1.82e-31	2.21521
Day_14_Pod	ZBTB20	1.04262	3.11e-31	3.90348
Day_14_Pod	PLOD2	1.15107	4.98e-31	2.44482
Day_14_Pod	GUCY1A1	1.37091	1.67e-30	1.15944
Day_14_Pod	EVC	1.41879	2.31e-30	0.98837
Day_14_Pod	FOXC2	3.1534	2.34e-30	0.427082
Day_14_Pod	GALNT17	2.11171	4.2e-30	1.46088
Day_14_Pod	COL4A6	1.01547	9.04e-30	1.69654
Day_14_Pod	KIF13A	1.09076	1.78e-29	1.705
Day_14_Pod	MET	1.00477	2.16e-29	1.1383
Day_14_Pod	LAMA4	1.02735	9.03e-29	1.40952
Day_14_Pod	CLEC18A	1.43817	1.49e-28	0.672026
Day_14_Pod	ZHX2	1.20424	1.8e-28	1.60967
Day_14_Pod	TBXAS1	1.45117	3.76e-28	1.03833
Day_14_Pod	ADGRD1	3.53571	2.41e-27	0.456346
Day_14_Pod	LINC00511	1.55644	3.12e-27	1.68149
Day_14_Pod	SRGAP3	1.22232	3.12e-27	0.989411
Day_14_Pod	LINC01697	4.09164	5.69e-27	0.786353
Day_14_Pod	STON2	1.61611	9.12e-27	0.883655
Day_14_Pod	GRID1	2.76815	9.22e-27	0.957395
Day_14_Pod	ASIC2	2.888	1.98e-26	2.62761
Day_14_Pod	HLA-DMB	1.35788	2.03e-26	0.850053
Day_14_Pod	SNCA	1.34679	7.22e-26	1.55874
Day_14_Pod	PRAG1	1.29218	5.42e-25	1.06018
Day_14_Pod	NPAS3	1.36264	1.06e-24	4.09731
Day_14_Pod	FOXP2	2.74308	1.07e-24	0.99308
Day_14_Pod	SPSB4	1.1132	1.37e-24	1.10959
Day_14_Pod	DEPTOR	2.26782	2.35e-24	0.651833
Day_14_Pod	SFXN2	1.36873	3.37e-24	0.743254
Day_14_Pod	P2RY14	1.29514	9.72e-24	0.851735
Day_14_Pod	ANGPT1	1.93698	1.43e-23	0.974417
Day_14_Pod	GPR176	1.57702	1.66e-23	0.797532
Day_14_Pod	COL13A1	1.00682	2.02e-23	1.08464
Day_14_Pod	NIBAN1	3.11836	2.11e-23	0.635181
Day_14_Pod	TPM1	1.12347	3.43e-23	1.333
Day_14_Pod	RIMS2	2.66886	3.66e-23	0.653208
Day_14_Pod	NBPF10	2.04361	4.95e-22	0.328583
Day_14_Pod	RPS6KA2	1.18239	2.84e-21	1.09135
Day_14_Pod	HES4	1.05445	3.89e-21	0.875005
Day_14_Pod	MAP3K5	2.71198	4.34e-21	0.585953
Day_14_Pod	PIP5K1B	1.60799	5.62e-21	1.02402
Day_14_Pod	AL355526.2	4.2603	6.56e-21	0.293978
Day_14_Pod	KCNJ16	1.48913	9.07e-21	0.62298
Day_14_Pod	SLC16A1	1.00191	2.55e-20	1.74441
Day_14_Pod	USP43	1.77465	3.28e-20	0.431117
Day_14_Pod	AC079298.3	2.32084	3.44e-20	0.894027
Day_14_Pod	MGAT5B	2.8033	5e-20	0.285609
Day_14_Pod	PRKAR2B	1.30751	5.98e-20	0.682123
Day_14_Pod	WNK2	1.07777	1.23e-19	0.934629
Day_14_Pod	BCAM	1.40247	1.83e-19	0.49637
Day_14_Pod	RBFOX1	1.63861	2.3e-19	1.43615
Day_14_Pod	AC092153.1	3.6316	2.63e-19	0.412132
Day_14_Pod	ADAMTS12	1.38437	3.33e-19	1.11809
Day_14_Pod	TPRG1	1.41631	6.18e-19	1.03525
Day_14_Pod	LDLRAD4	1.64893	1.58e-18	0.638653
Day_14_Pod	ELF4	2.45141	1.76e-18	0.295821
Day_14_Pod	LINC02196	1.79242	2.17e-18	0.472582
Day_14_Pod	NTRK2	1.9607	3.52e-18	0.721441
Day_14_Pod	LIFR-AS1	1.26706	4.71e-18	0.54904
Day_14_Pod	LFNG	1.33795	7.54e-18	0.540057
Day_14_Pod	CNTNAP3B	2.65561	7.65e-18	0.450849
Day_14_Pod	AC007656.2	2.50862	8.21e-18	0.371368
Day_14_Pod	CPPED1	1.02792	9.9e-18	0.91594
Day_14_Pod	KLK6	1.34843	1.31e-17	0.549322
Day_14_Pod	CLDN5	3.45124	2.14e-17	0.280185
Day_14_Pod	DPPA4	1.07808	2.71e-17	1.0641
Day_14_Pod	CRYGN	3.28862	2.98e-17	0.193619
Day_14_Pod	LINC01653	4.12858	4e-17	0.244312
Day_14_Pod	SEC14L1	1.11278	4.21e-17	0.698132
Day_14_Pod	NBPF14	1.46531	7.28e-17	0.352836
Day_14_Pod	PLA2R1	1.64432	8.27e-17	0.603189
Day_14_Pod	AC022075.1	1.40149	8.97e-17	0.507088
Day_14_Pod	KLF7	1.29319	9.04e-17	0.595744
Day_14_Pod	DOCK9	1.22093	9.67e-17	1.41751
Day_14_Pod	CLSTN2	1.68506	1.21e-16	1.65705
Day_14_Pod	GABRG3	1.40122	1.22e-16	1.74544
Day_14_Pod	ABO	1.06835	1.47e-16	0.502938
Day_14_Pod	DGKK	1.19645	1.59e-16	0.578775
Day_14_Pod	HECW2	1.094	1.68e-16	1.05896
Day_14_Pod	AC016745.1	1.84908	1.92e-16	0.489289
Day_14_Pod	TRAM2	1.32551	2.74e-16	0.50048
Day_14_Pod	LAMP5	1.19622	3.15e-16	0.517893
Day_14_Pod	HS3ST2	2.66461	3.45e-16	0.570207
Day_14_Pod	TMEM132B	1.46999	3.98e-16	0.639321
Day_14_Pod	CLIC5	3.79526	4.28e-16	0.300775
Day_14_Pod	HNF4G	1.25083	9.76e-16	0.619072
Day_14_Pod	GULP1	1.06299	1.42e-15	1.21314
Day_14_Pod	AC093305.1	2.59018	1.98e-15	0.27304
Day_14_Pod	TMEM178A	1.3779	2.24e-15	0.425538
Day_14_Pod	SLIT3	1.02176	2.4e-15	2.72959
Day_14_Pod	MEOX1	2.67644	3.23e-15	0.343331
Day_14_Pod	SFRP1	1.4071	4.54e-15	0.486767
Day_14_Pod	CLEC18C	1.09765	5.34e-15	0.339584
Day_14_Pod	SLIT1	1.15705	7.57e-15	0.866049
Day_14_Pod	CLEC18B	1.01661	7.67e-15	0.351382
Day_14_Pod	TRPM5	2.6623	8.22e-15	0.30509
Day_14_Pod	PMFBP1	1.72429	8.66e-15	0.532337
Day_14_Pod	LHFPL3-AS1	1.02609	9.36e-15	0.741646
Day_14_Pod	ITGB6	2.12281	1.08e-14	0.451842
Day_14_Pod	CRMP1	1.15618	1.35e-14	0.438015
Day_14_Pod	EVC2	1.19807	1.49e-14	0.497309
Day_14_Pod	PRSS23	1.04189	2.15e-14	0.710714
Day_14_Pod	IL1R1	1.99238	2.16e-14	0.56289
Day_14_Pod	AC015574.1	1.94235	2.17e-14	0.4009
Day_14_Pod	PTPRM	1.02155	5.12e-14	2.12853
Day_14_Pod	SHTN1	1.10028	8.37e-14	0.472746
Day_14_Pod	SEMA6D	1.1168	1.01e-13	1.24512
Day_14_Pod	NOTCH2NLA	1.55881	1.23e-13	0.239938
Day_14_Pod	SIN3B	1.1488	1.4e-13	0.518238
Day_14_Pod	KCNMB2	1.41827	1.73e-13	0.954506
Day_14_Pod	BCL2	1.61071	1.84e-13	0.873264
Day_14_Pod	RCAN2	1.03349	2.26e-13	1.00459
Day_14_Pod	CD200	1.14361	2.32e-13	0.435482
Day_14_Pod	AJ006995.1	4.13017	3.58e-13	0.181575
Day_14_Pod	CAV2	2.66403	3.73e-13	0.176539
Day_14_Pod	ADAMTS1	1.47448	5.01e-13	0.481094
Day_14_Pod	LINC02794	2.66273	5.19e-13	0.197706
Day_14_Pod	LINC01949	1.78313	5.35e-13	0.360038
Day_14_Pod	KCNK2	2.19449	5.39e-13	0.351358
Day_14_Pod	FGF13	1.04076	9.09e-13	2.64604
Day_14_Pod	GCNT2	1.13705	9.1e-13	0.510578
Day_14_Pod	TRANK1	1.35986	1.19e-12	0.409207
Day_14_Pod	AP001605.1	4.26312	1.21e-12	0.331777
Day_14_Pod	SPTLC3	1.39436	1.28e-12	0.351329
Day_14_Pod	TMEM65	1.01613	3.27e-12	0.990496
Day_14_Pod	COBL	2.38589	3.55e-12	0.517315
Day_14_Pod	FGF14	2.39107	7.19e-12	0.570182
Day_14_Pod	AC009154.1	5.96265	7.91e-12	0.123719
Day_14_Pod	DAB1-AS1	2.09708	7.93e-12	0.201889
Day_14_Pod	SGK2	1.53774	8.3e-12	0.344767
Day_14_Pod	2002-03-01	1.20374	1.15e-11	0.30232
Day_14_Pod	CNKSR2	1.85437	1.15e-11	0.476617
Day_14_Pod	MICAL2	3.58731	7.61e-11	0.124195
Day_14_Pod	EFHC1	1.02638	8.89e-11	0.441807
Day_14_Pod	MBOAT1	1.55135	8.94e-11	0.313019
Day_14_Pod	HEYL	2.37674	1.01e-10	0.159541
Day_14_Pod	PLSCR4	1.6444	1.13e-10	0.366892
Day_14_Pod	F13A1	2.7023	1.31e-10	0.222373
Day_14_Pod	GLIPR2	1.62905	1.65e-10	0.199049
Day_14_Pod	CCND1	1.16103	3.73e-10	0.516174
Day_14_Pod	IFI16	2.51888	3.79e-10	0.22854
Day_14_Pod	DMRT3	3.35494	4.81e-10	0.146754
Day_14_Pod	SLCO5A1	1.21893	5.03e-10	0.419123
Day_14_Pod	ME3	1.69579	5.75e-10	0.307163
Day_14_Pod	AC021683.2	2.01407	6.13e-10	0.181005
Day_14_Pod	KIRREL3	2.80034	6.51e-10	1.00339
Day_14_Pod	AC004540.1	1.07869	7.18e-10	0.501496
Day_14_Pod	PECR	1.00013	7.41e-10	0.432893
Day_14_Pod	HES2	3.38568	7.73e-10	0.120812
Day_14_Pod	HLA-DQB1	1.87585	8.53e-10	0.239556
Day_14_Pod	PLPP4	2.26427	1.65e-09	0.196485
Day_14_Pod	ZBED9	1.11349	2.12e-09	0.241752
Day_14_Pod	MORC4	1.54996	2.5e-09	0.404756
Day_14_Pod	NPHS1	3.03466	3.13e-09	0.189822
Day_14_Pod	LINC00173	1.64588	3.51e-09	0.218143
Day_14_Pod	SCARA3	1.36568	3.79e-09	0.173688
Day_14_Pod	IL6R	2.20228	4.31e-09	0.147487
Day_14_Pod	VWDE	1.21478	4.93e-09	0.298313
Day_14_Pod	AC078923.1	1.88737	5.03e-09	0.479854
Day_14_Pod	MN1	1.22331	5.41e-09	0.303719
Day_14_Pod	SPATA17-AS1	4.74191	6.83e-09	0.0932167
Day_14_Pod	PLAC1	1.5425	8.02e-09	0.488851
Day_14_Pod	VEGFA	1.21565	1.37e-08	0.309572
Day_14_Pod	MIR181A1HG	1.06412	1.38e-08	0.379532
Day_14_Pod	CNTNAP3	1.758	1.4e-08	0.160879
Day_14_Pod	AL445193.2	1.59142	1.4e-08	0.144383
Day_14_Pod	ITGB5	1.06799	1.62e-08	0.329699
Day_14_Pod	ABCC9	2.42561	1.99e-08	0.206063
Day_14_Pod	ANKDD1B	1.32546	2.06e-08	0.395181
Day_14_Pod	RGS9	1.03676	4.31e-08	0.286472
Day_14_Pod	AL157886.1	3.27979	4.75e-08	0.161691
Day_14_Pod	SLC30A3	2.44209	4.95e-08	0.114252
Day_14_Pod	AC005208.1	1.43872	5.53e-08	0.192009
Day_14_Pod	AC002066.1	2.55499	5.53e-08	0.222762
Day_14_Pod	TCP11L2	1.59712	5.76e-08	0.161515
Day_14_Pod	LURAP1L	1.37577	5.87e-08	0.213375
Day_14_Pod	AC008056.1	1.63504	6.96e-08	0.276323
Day_14_Pod	UNC5C	1.84403	7.14e-08	3.1176
Day_14_Pod	LINC02698	1.01942	7.52e-08	0.291359
Day_14_Pod	CHST15	1.27008	7.8e-08	0.188
Day_14_Pod	SOX13	1.09025	8.13e-08	0.205624
Day_14_Pod	IKZF2	1.13207	8.29e-08	0.340612
Day_14_Pod	AC107021.1	1.1139	8.75e-08	0.312487
Day_14_Pod	MYO16	1.54987	9.82e-08	0.869398
Day_14_Pod	GATA6	1.62293	1.03e-07	0.186758
Day_14_Pod	ANKH	1.08541	1.24e-07	0.225911
Day_14_Pod	MID2	1.24405	1.31e-07	0.22892
Day_14_Pod	FBLN7	1.00862	1.41e-07	0.286361
Day_14_Pod	ARSE	1.09556	2.51e-07	0.185601
Day_14_Pod	APELA	1.73392	2.9e-07	0.262631
Day_14_Pod	AC090709.1	1.62798	3.96e-07	0.173058
Day_14_Pod	AC009446.1	1.34481	4.13e-07	0.600498
Day_14_Pod	SLC6A5	4.68915	4.19e-07	0.102693
Day_14_Pod	NEURL1B	1.85635	4.49e-07	0.16238
Day_14_Pod	GAS7	1.60242	4.53e-07	0.363011
Day_14_Pod	AC087477.2	1.39902	4.82e-07	0.182543
Day_14_Pod	FRMPD2	1.75114	5.65e-07	0.185548
Day_14_Pod	LRFN2	2.33	6.24e-07	0.12321
Day_14_Pod	RHOXF1-AS1	1.31135	6.75e-07	0.257731
Day_14_Pod	TESC	4.58491	7.02e-07	0.0877518
Day_14_Pod	AP005203.1	1.30417	8.01e-07	0.257576
Day_14_Pod	AC008571.2	1.58603	8.1e-07	0.462969
Day_14_Pod	SLC5A8	3.55831	8.61e-07	0.142183
Day_14_Pod	HLA-DMA	1.34953	9.93e-07	0.134478
Day_14_Pod	AC024610.2	2.91285	1.01e-06	0.0904217
Day_14_Pod	TMEM144	1.17515	1.15e-06	0.182787
Day_14_Pod	AC006387.1	1.51905	1.22e-06	0.179387
Day_14_Pod	CAV1	3.15225	1.42e-06	0.108987
Day_14_Pod	RASL12	1.09399	1.45e-06	0.182556
Day_14_Pod	P2RY12	1.04692	1.71e-06	0.183302
Day_14_Pod	PON3	1.8835	1.87e-06	0.134334
Day_14_Pod	AL031186.1	1.3587	2.19e-06	0.148881
Day_14_Pod	ADD2	1.32405	2.22e-06	0.235721
Day_14_Pod	SUSD4	1.01161	2.67e-06	0.309858
Day_14_Pod	GABRG3-AS1	1.22626	2.82e-06	0.312164
Day_14_Pod	RPH3AL	1.04006	2.87e-06	0.238422
Day_14_Pod	KLK8	1.76751	3.61e-06	0.1197
Day_14_Pod	CELF2-AS2	1.43802	3.99e-06	0.11994
Day_14_Pod	TP63	2.06751	4.68e-06	0.243787
Day_14_Pod	COLQ	1.06918	4.71e-06	0.186137
Day_14_Pod	KLRK1	2.0762	5.39e-06	0.127424
Day_14_Pod	FOXL1	4.04397	5.39e-06	0.0606648
Day_14_Pod	RIPPLY1	4.69363	6.11e-06	0.0501563
Day_14_Pod	AC011246.1	2.25801	6.36e-06	0.364697
Day_14_Pod	SLC35F4	1.82595	6.5e-06	0.501919
Day_14_Pod	LINC01673	3.91538	6.81e-06	0.0691839
Day_14_Pod	TAFA2	1.02631	8.04e-06	0.729149
Day_14_Pod	AC103740.1	1.77781	8.12e-06	0.103188
Day_14_Pod	ANKFN1	1.83981	8.12e-06	0.225209
Day_14_Pod	LINC02248	4.6393	8.81e-06	0.0966648
Day_14_Pod	AC027013.1	3.30882	9.72e-06	0.250726
Day_14_Pod	SEMA5B	2.52215	1.1e-05	0.136651
Day_14_Pod	ADAMTS15	1.29638	1.19e-05	0.126717
Day_14_Pod	NLRP1	2.38559	1.34e-05	0.104489
Day_14_Pod	INMT	1.74704	1.4e-05	0.1401
Day_14_Pod	CELSR2	1.18885	1.41e-05	0.125097
Day_14_Pod	CDKN1C	1.31426	1.5e-05	0.200279
Day_14_Pod	FAM242A	1.1986	1.6e-05	0.137767
Day_14_Pod	DTX1	1.22481	1.64e-05	0.130272
Day_14_Pod	TBX19	1.4868	1.69e-05	0.107417
Day_14_Pod	ANKRD18B	1.42525	1.77e-05	0.117149
Day_14_Pod	AL136114.1	3.06791	2.12e-05	0.20215
Day_14_Pod	ENO4	1.37185	2.36e-05	0.134884
Day_14_Pod	JHY	1.00229	2.36e-05	0.107306
Day_14_Pod	MAP7D2	1.1535	2.46e-05	0.120229
Day_14_Pod	NPR1	2.2072	2.53e-05	0.0670488
Day_14_Pod	PADI3	4.53959	2.71e-05	0.044873
Day_14_Pod	PDE1B	1.50958	2.86e-05	0.116737
Day_14_Pod	MYH14	1.62703	3.12e-05	0.128464
Day_14_Pod	IGSF10	1.05989	3.29e-05	0.17974
Day_14_Pod	LIPC	1.02064	3.4e-05	0.262167
Day_14_Pod	RGS5	1.24677	3.43e-05	0.309559
Day_14_Pod	LINC00884	1.12899	3.72e-05	0.125276
Day_14_Pod	APH1B	1.11566	3.78e-05	0.182554
Day_14_Pod	AF279873.3	3.30828	4.13e-05	0.122076
Day_14_Pod	FRY-AS1	2.7276	4.26e-05	0.0666384
Day_14_Pod	LINC02703	2.26284	4.77e-05	0.0978745
Day_14_Pod	AL157373.2	2.24026	4.79e-05	0.074455
Day_14_Pod	AL356289.1	3.43409	4.87e-05	0.0457399
Day_14_Pod	LINC00113	3.48335	5.08e-05	0.0582567
Day_14_Pod	ACCS	1.12874	5.12e-05	0.102173
Day_14_Pod	KCNC3	1.64105	5.44e-05	0.0705485
Day_14_Pod	AC007846.1	1.63014	5.51e-05	0.212031
Day_14_Pod	OSR2	3.49508	5.56e-05	0.0561952
Day_14_Pod	DCSTAMP	3.49193	5.73e-05	0.063903
Day_14_Pod	AC011824.2	4.08593	6.25e-05	0.0551781
Day_14_Pod	FZD4-DT	1.6263	6.65e-05	0.137717
Day_14_Pod	AL360227.1	1.63082	7.55e-05	0.0919273
Day_14_Pod	MAP3K8	1.04762	7.88e-05	0.172436
Day_14_Pod	GCNT3	1.38774	8.01e-05	0.0644491
Day_14_Pod	AKAP6	1.15733	8.16e-05	0.148748
Day_14_Pod	AL133346.1	1.15011	9.08e-05	0.293903
Day_14_Pod	KCNK12	1.20266	9.28e-05	0.134644
Day_14_Pod	LINC01944	3.28301	9.44e-05	0.064663
Day_14_Pod	SMOC2	1.14934	9.53e-05	0.189308
Day_14_Pod	AC239809.3	1.23326	0.000102595	0.153074
Day_14_Pod	C9orf129	2.43695	0.000103131	0.0733119
Day_14_Pod	TBC1D8B	1.47006	0.000104451	0.0937467
Day_14_Pod	AC091212.1	2.02917	0.000111042	0.10858
Day_14_Pod	MAP1LC3B2	1.0197	0.000131371	0.0921081
Day_14_Pod	ANKRD31	1.59929	0.00013168	0.115972
Day_14_Pod	NTF3	1.10127	0.000147253	0.0975653
Day_14_Pod	SLC9A9	1.21279	0.000148009	0.260791
Day_14_Pod	RGS7	1.22525	0.000152751	0.267428
Day_14_Pod	GPA33	3.34983	0.00015855	0.0853903
Day_14_Pod	LINC01508	2.04762	0.000182307	0.0897485
Day_14_Pod	STX2	1.062	0.000189177	0.111051
Day_14_Pod	JPH2	1.67937	0.000194269	0.102792
Day_14_Pod	AC009053.3	1.02986	0.000199087	0.210448
Day_14_Pod	BMP6	1.40377	0.000202574	0.169997
Day_14_Pod	VAT1L	1.32563	0.000204359	0.232305
Day_14_Pod	GNB5	1.43681	0.000206697	0.113408
Day_14_Pod	ZNF19	1.06065	0.000220226	0.179058
Day_14_Pod	PTPRU	1.24701	0.000241475	0.103676
Day_14_Pod	CACNB3	1.16125	0.000242165	0.0978967
Day_14_Pod	DMRT1	2.97366	0.000260599	0.0571401
Day_14_Pod	DNAJC22	1.15892	0.000262386	0.120893
Day_14_Pod	AC079465.1	1.13185	0.000262454	0.123494
Day_14_Pod	PDK4	2.61201	0.000270835	0.0697626
Day_14_Pod	ANKRD18A	2.47234	0.000306772	0.0997826
Day_14_Pod	AC023282.1	1.40005	0.000308425	0.13619
Day_14_Pod	ARMC3	1.29512	0.000339556	0.0450525
Day_14_Pod	AC011995.2	1.76704	0.000350217	0.113567
Day_14_Pod	WDR11-AS1	1.10445	0.000352404	0.160905
Day_14_Pod	PARP9	2.13212	0.000358482	0.0683632
Day_14_Pod	CLGN	1.36298	0.000361291	0.114375
Day_14_Pod	GLYCTK-AS1	1.5078	0.000385682	0.0569321
Day_14_Pod	AC044781.1	1.38989	0.000388958	0.079448
Day_14_Pod	HOXC-AS3	1.26734	0.000391978	0.12013
Day_14_Pod	SPATA6L	1.27962	0.000394131	0.157519
Day_14_Pod	AP006261.1	1.2006	0.000395117	0.0765332
Day_14_Pod	ZRANB2-AS2	1.07382	0.000398149	0.371182
Day_14_Pod	ESPN	2.84091	0.000417254	0.0603541
Day_14_Pod	GPR171	1.66808	0.000469526	0.0537326
Day_14_Pod	AL391840.3	1.1513	0.000489662	0.083483
Day_14_Pod	AC022274.1	1.32845	0.000489856	0.0886868
Day_14_Pod	SMARCD3	1.07316	0.000541882	0.102055
Day_14_Pod	APOA1	1.96075	0.000545845	0.0611765
Day_14_Pod	RAB11FIP1	1.01222	0.000550487	0.127835
Day_14_Pod	RAPGEFL1	1.17301	0.000574369	0.0879193
Day_14_Pod	ASIC5	1.25052	0.000575021	0.0861859
Day_14_Pod	AC006288.1	2.67154	0.000580725	0.0400626
Day_14_Pod	BMPER	2.245	0.000612393	0.334109
Day_14_Pod	ZBTB20-AS5	1.13996	0.000618026	0.107457
Day_14_Pod	LINC01804	2.85673	0.000664513	0.0572051
Day_14_Pod	FOXP1-AS1	1.11029	0.000686473	0.0912789
Day_14_Pod	AC016168.2	3.62001	0.000710917	0.0347673
Day_14_Pod	ANKRD33B	1.39519	0.000759864	0.127694
Day_14_Pod	KCNN1	1.02908	0.000789073	0.104537
Day_14_Pod	DPPA2	1.99503	0.000815888	0.124239
Day_14_Pod	LINC01600	1.46718	0.000893369	0.0492245
Day_14_Pod	AC109597.1	1.37027	0.000935644	0.0894845
Day_14_Pod	AC017076.1	2.55013	0.000935644	0.0294076
Day_14_Pod	AL031293.1	1.13345	0.000982315	0.130976
Day_14_Pod	ZNF18	1.08418	0.00105203	0.0897881
Day_14_Pod	AC104012.1	2.06935	0.00114762	0.0620149
Day_14_Pod	CFAP52	1.77017	0.00117764	0.0811513
Day_14_Pod	MYEOV	1.53403	0.00119353	0.0616872
Day_14_Pod	AC026888.1	2.93531	0.00119716	0.029039
Day_14_Pod	AC108727.2	1.23064	0.00123507	0.104545
Day_14_Pod	TDO2	1.34462	0.00131895	0.143046
Day_14_Pod	LNCSRLR	1.30559	0.00133392	0.0863598
Day_14_Pod	DOC2B	1.15954	0.001338	0.109108
Day_14_Pod	AC005996.1	1.4287	0.001338	0.044587
Day_14_Pod	LCA5	1.01361	0.00135878	0.106001
Day_14_Pod	ABLIM2	1.76608	0.00141432	0.0673714
Day_14_Pod	AC147651.1	1.67849	0.0014261	0.0558012
Day_14_Pod	AL589740.1	1.45236	0.00144045	0.157555
Day_14_Pod	C12orf56	1.34313	0.00149404	0.130373
Day_14_Pod	CRTAC1	1.78937	0.00152761	0.107986
Day_14_Pod	AKR1C3	1.57377	0.00156122	0.0870226
Day_14_Pod	LINC01645	2.9343	0.00156974	0.0504936
Day_14_Pod	LINC01387	3.33061	0.00161101	0.0773175
Day_14_Pod	AC011483.1	1.27687	0.0016155	0.0808168
Day_14_Pod	LAMP5-AS1	2.58399	0.00169293	0.0426192
Day_14_Pod	LINC00488	2.33319	0.00173644	0.0431741
Day_14_Pod	AC138627.1	1.30421	0.00182982	0.347352
Day_14_Pod	RAB6B	1.12166	0.00202811	0.0692807
Day_14_Pod	HLA-DRA	1.54089	0.00203722	0.134399
Day_14_Pod	SFR1	1.00166	0.00218803	0.058617
Day_14_Pod	AC104232.3	2.83267	0.00224402	0.0632378
Day_14_Pod	MAFB	2.01213	0.00233693	0.0439809
Day_14_Pod	CD82	1.04057	0.00255993	0.0806536
Day_14_Pod	AC123912.4	1.30826	0.00261054	0.092109
Day_14_Pod	AC024560.4	1.2841	0.00262995	0.0666496
Day_14_Pod	KLK7	1.95277	0.00282643	0.0502211
Day_14_Pod	TMC2	1.44281	0.00294763	0.117034
Day_14_Pod	AC063977.6	3.4676	0.00296069	0.0325417
Day_14_Pod	2002-03-01	1.00008	0.00299466	0.0571897
Day_14_Pod	AC093607.1	1.27211	0.00309412	0.137886
Day_14_Pod	FSTL4	3.26106	0.00310703	0.249879
Day_14_Pod	SULT1C3	1.07023	0.00323581	0.114375
Day_14_Pod	RGS22	1.48209	0.00326616	0.075343
Day_14_Pod	AL009179.2	1.27485	0.0034087	0.0659181
Day_14_Pod	AL117379.1	3.45961	0.00344966	0.0201641
Day_14_Pod	AL354794.1	3.15199	0.00358647	0.0434702
Day_14_Pod	AC004147.2	2.79849	0.00361993	0.0350731
Day_14_Pod	AC109597.2	2.86957	0.00363753	0.0374511
Day_14_Pod	AC091074.3	1.23484	0.00369011	0.0937124
Day_14_Pod	AC084816.1	1.5469	0.00389739	0.123696
Day_14_Pod	AC008539.1	1.74396	0.00398634	0.0686558
Day_14_Pod	RXRA	1.08256	0.00404087	0.0591345
Day_14_Pod	RGS17	1.02746	0.00409305	0.123255
Day_14_Pod	ENPP3	1.40213	0.00419759	0.103623
Day_14_Pod	FOXP4	1.066	0.00424568	0.086049
Day_14_Pod	SQOR	1.61447	0.00445013	0.0645537
Day_14_Pod	SLC2A10	1.04688	0.00502906	0.0985392
Day_14_Pod	AC007262.2	1.05897	0.00504368	0.177137
Day_14_Pod	MIRLET7BHG	2.90422	0.00508401	0.0528584
Day_14_Pod	AC092436.3	1.47903	0.00519203	0.0399776
Day_14_Pod	CLVS1	1.70256	0.00520868	0.217871
Day_14_Pod	THNSL2	1.21065	0.00527773	0.0486696
Day_14_Pod	NTRK3	1.06086	0.0053663	0.0447438
Day_14_Pod	CCDC114	3.90948	0.00553693	0.02828
Day_14_Pod	SMPX	4.02317	0.00553693	0.0307641
Day_14_Pod	SULT4A1	1.45279	0.00572767	0.0474177
Day_14_Pod	AP001604.1	2.65226	0.00575297	0.029212
Day_14_Pod	GOLGA8N	2.38168	0.0058402	0.0236873
Day_14_Pod	KCNS3	1.15851	0.0060663	0.075126
Day_14_Pod	AC034139.1	2.05026	0.00620301	0.0391109
Day_14_Pod	BFSP1	1.67635	0.00622245	0.0363416
Day_14_Pod	AC016229.1	1.71265	0.00626038	0.0253355
Day_14_Pod	ZNF813	1.14088	0.00629281	0.111911
Day_14_Pod	EDAR	1.66664	0.00636299	0.0604799
Day_14_Pod	AC011503.2	1.89396	0.00641209	0.0248061
Day_14_Pod	SPIB	1.20404	0.00656538	0.0494059
Day_14_Pod	LINC00299	1.17286	0.00683544	0.0885242
Day_14_Pod	KCNK15-AS1	1.56351	0.00710893	0.042257
Day_14_Pod	BTN3A2	1.13339	0.00738341	0.067477
Day_14_Pod	HLA-DQA1	3.16697	0.00760653	0.0314291
Day_14_Pod	AC072022.1	1.50511	0.00771869	0.0405926
Day_14_Pod	ZNF185	1.43447	0.00788713	0.0891626
Day_14_Pod	LINC00276	1.3385	0.00793817	0.216794
Day_14_Pod	AL645608.7	1.6371	0.00811601	0.0437321
Day_14_Pod	LINGO2	1.10828	0.00815187	0.392147
Day_14_Pod	SGSH	1.05775	0.00830695	0.0428871
Day_14_Pod	PACRG	1.07528	0.00849118	0.25818
Day_14_Pod	TRIM54	1.98163	0.00860503	0.0398521
Day_14_Pod	MYH13	3.37959	0.0087922	0.0189673
Day_14_Pod	HLA-DRB1	3.71441	0.0087922	0.0244485
Day_14_Pod	AP003062.2	2.26509	0.00901507	0.039517
Day_14_Pod	KIRREL2	2.31981	0.00946716	0.0271892
Day_14_Pod	AC009975.2	2.24541	0.00953458	0.0565967
Day_14_Pod	AC105101.2	2.18791	0.00959536	0.0344708
Day_14_Pod	AC018643.1	1.81157	0.00959536	0.0381605
Day_14_Pod	RNF144A-AS1	1.20023	0.00967537	0.0482908
Day_14_Pod	CPZ	2.00423	0.00978298	0.0261014
Day_14_PT	LHFPL3	2.49816	7.81e-93	6.76838
Day_14_PT	LHFPL3-AS2	2.42411	6.53e-90	4.73749
Day_14_PT	NHS	1.81919	2.3e-86	20.2873
Day_14_PT	UTRN	1.32434	1.64e-78	12.6264
Day_14_PT	LINC00472	1.61491	7.65e-72	10.1494
Day_14_PT	DCDC2	1.84279	1.34e-71	6.18097
Day_14_PT	LHFPL3-AS1	2.56455	1.29e-66	2.44902
Day_14_PT	CCDC198	2.12473	9.29e-63	2.26307
Day_14_PT	PPP1R14C	1.95168	2.67e-62	2.88753
Day_14_PT	ADCY5	2.04404	3.39e-61	2.16979
Day_14_PT	LAMB1	1.42449	1.2e-60	3.21501
Day_14_PT	SNX29	1.46641	2.1e-59	3.51695
Day_14_PT	SEMA3D	2.22309	6.11e-59	4.84605
Day_14_PT	SHANK2	1.40276	1.06e-58	3.08732
Day_14_PT	HNF1A-AS1	1.87227	1.06e-58	1.67105
Day_14_PT	COBLL1	1.52266	3.44e-56	3.03748
Day_14_PT	LINC01781	5.21461	4.07e-55	2.14252
Day_14_PT	FHOD3	1.70576	3.1e-54	2.31173
Day_14_PT	ABO	2.23101	5.62e-53	1.13891
Day_14_PT	MITF	1.49856	7.8e-52	2.12458
Day_14_PT	ALCAM	1.65676	5.61e-51	3.56521
Day_14_PT	EPHA4	1.20005	8.93e-51	8.45221
Day_14_PT	SLC27A2	3.30517	2.37e-50	1.03033
Day_14_PT	MET	1.49975	6.81e-50	1.89712
Day_14_PT	FLRT3	2.67439	1.12e-48	2.0798
Day_14_PT	HNF1B	1.60189	3.16e-48	2.21501
Day_14_PT	REPS2	2.93341	8.93e-48	1.88539
Day_14_PT	PLEKHA7	1.84064	2.68e-47	1.29729
Day_14_PT	GALNT14	1.79058	1.12e-46	1.83055
Day_14_PT	LRP2	3.93727	7.3e-46	1.72532
Day_14_PT	GPC3	1.43308	1.94e-45	10.862
Day_14_PT	PLPPR1	1.3609	1.07e-44	3.90644
Day_14_PT	A1CF	2.73167	1.8e-44	1.28664
Day_14_PT	GRB14	1.24692	2e-44	2.97462
Day_14_PT	DSCAML1	1.98952	7.81e-44	2.19895
Day_14_PT	KIF21A	1.29223	2.73e-43	1.96851
Day_14_PT	SLC4A4	1.09332	3.12e-43	2.26755
Day_14_PT	MIR3936HG	1.99103	7.89e-43	1.02701
Day_14_PT	HOOK1	1.77824	3.36e-42	1.17609
Day_14_PT	PCED1B	1.89759	5.43e-41	1.39609
Day_14_PT	PATJ	1.1115	5.45e-41	2.72427
Day_14_PT	CDHR3	2.00368	3.17e-40	1.29885
Day_14_PT	AMIGO2	1.80778	1.83e-39	0.969251
Day_14_PT	CDH6	1.25156	1.92e-38	3.08229
Day_14_PT	PLEKHA1	1.0317	1.98e-38	2.80822
Day_14_PT	DCAF6	1.05385	6.73e-38	2.47337
Day_14_PT	EPHA6	3.82815	1.09e-37	2.66731
Day_14_PT	NRCAM	2.65559	9.6e-37	1.17869
Day_14_PT	RBPMS	1.04743	2.27e-36	2.75533
Day_14_PT	MPC2	1.73007	3.43e-36	0.908397
Day_14_PT	LINC00907	2.52665	4.58e-36	3.90488
Day_14_PT	PGM5	2.30444	1.06e-35	0.905367
Day_14_PT	SCD5	2.66146	1.49e-35	1.15421
Day_14_PT	RBM47	1.01157	5.02e-35	2.04379
Day_14_PT	CLEC18B	1.71096	1.47e-34	0.699727
Day_14_PT	SPATA13	1.23512	2.12e-34	1.48418
Day_14_PT	PPARGC1A	1.38255	2.3e-34	1.77217
Day_14_PT	MAP7	1.2586	5.99e-34	1.40309
Day_14_PT	PITPNC1	1.05105	9.06e-34	3.89783
Day_14_PT	RBM20	1.5215	1.53e-33	1.7848
Day_14_PT	ANOS1	1.65577	1.77e-33	3.31995
Day_14_PT	ZNF385B	2.4686	4.75e-33	1.93334
Day_14_PT	C20orf194	1.3229	6.44e-33	1.59323
Day_14_PT	TMEM163	1.56317	1.81e-32	1.37516
Day_14_PT	KLHL13	1.43689	8.73e-32	3.01081
Day_14_PT	AMOT	1.3777	3.61e-31	1.24394
Day_14_PT	CHPT1	1.24142	5.58e-31	0.980696
Day_14_PT	PDZK1	2.07677	2.92e-30	0.647531
Day_14_PT	KCNJ16	1.59598	3.08e-30	0.776196
Day_14_PT	NRP2	1.65998	4.34e-30	1.74751
Day_14_PT	TSPAN12	1.43677	7.01e-30	1.30627
Day_14_PT	NCKAP5	2.6942	1.36e-29	1.45313
Day_14_PT	CA12	1.72191	1.59e-29	1.36829
Day_14_PT	CLEC18C	1.95446	2.33e-29	0.573696
Day_14_PT	CLU	1.55919	2.33e-29	1.30302
Day_14_PT	ADAMTS16	2.74748	2.6e-29	1.37739
Day_14_PT	FUT9	2.54823	4.06e-29	1.65268
Day_14_PT	SEMA4D	1.19071	4.37e-29	0.874565
Day_14_PT	AC022424.1	3.20476	5.57e-29	0.495125
Day_14_PT	PODXL2	1.10824	8.23e-29	1.10786
Day_14_PT	PRLR	2.97695	1.73e-28	1.45529
Day_14_PT	AL121932.2	2.36347	1.73e-28	0.565423
Day_14_PT	SLC16A10	1.04096	3.15e-28	1.5254
Day_14_PT	FMN1	1.09713	3.22e-28	8.93843
Day_14_PT	XACT	1.42396	4.59e-28	15.4731
Day_14_PT	CPEB4	1.47879	5.17e-28	1.07576
Day_14_PT	ATP8B4	4.20298	1.41e-27	0.481408
Day_14_PT	MAP3K1	1.05795	2.34e-27	1.31667
Day_14_PT	KCNJ3	2.49171	2.54e-27	0.6587
Day_14_PT	PPP1R13B	1.21784	8.12e-27	0.882017
Day_14_PT	CLEC18A	1.40594	2.7e-26	0.661971
Day_14_PT	WWC1	1.24007	5.22e-26	0.903504
Day_14_PT	AC090337.2	1.59152	9.77e-26	0.60265
Day_14_PT	LIPC	1.96474	1.99e-25	0.644397
Day_14_PT	DPP4	2.46902	2.25e-25	0.798261
Day_14_PT	GRM8	1.82145	2.3e-25	1.38373
Day_14_PT	AP001528.1	1.30656	3.63e-25	0.940505
Day_14_PT	PELI2	1.02236	4.4e-25	1.50306
Day_14_PT	YPEL2	1.16823	4.98e-24	1.00609
Day_14_PT	LINC00511	1.18018	7.12e-24	1.34253
Day_14_PT	AC090337.1	1.59076	9.36e-24	0.443544
Day_14_PT	EGFR	2.2447	1e-23	0.66057
Day_14_PT	AL136234.1	4.77537	1.52e-23	0.390737
Day_14_PT	PHLDB2	1.16445	1.67e-23	1.09589
Day_14_PT	PCDH17	2.0073	2.13e-22	1.27255
Day_14_PT	LINC01435	3.32453	2.28e-22	1.39451
Day_14_PT	MYO7B	3.30344	2.78e-22	0.345571
Day_14_PT	RAP1GAP2	1.17763	3.61e-22	0.802953
Day_14_PT	RAB3IP	1.07832	3.62e-22	0.714106
Day_14_PT	HPN	1.27762	4.77e-22	0.780032
Day_14_PT	AC018730.1	1.42964	8.21e-22	0.54042
Day_14_PT	U91319.1	1.23439	1.51e-21	1.43024
Day_14_PT	PROM1	1.04614	1.74e-21	0.728334
Day_14_PT	KIAA1671	1.12147	2.68e-21	0.816064
Day_14_PT	PRKCQ	1.12335	2.95e-21	0.761155
Day_14_PT	HOGA1	2.12455	6.29e-21	0.41514
Day_14_PT	SHISA9	1.22775	8.19e-21	2.91355
Day_14_PT	SCTR	2.14338	1.03e-20	0.806821
Day_14_PT	RGS9	1.58441	1.52e-20	0.48688
Day_14_PT	PANCR	1.63117	1.79e-20	0.834301
Day_14_PT	PLCXD3	2.80865	2.57e-20	0.907778
Day_14_PT	SPP1	3.20976	3.26e-20	0.29972
Day_14_PT	AL589935.1	1.44216	3.72e-20	0.878009
Day_14_PT	TMEM150C	1.58425	6.11e-20	0.640848
Day_14_PT	GLIS3	1.12425	1.5e-19	1.35908
Day_14_PT	STX3	1.0794	1.68e-19	0.66049
Day_14_PT	ARHGAP18	1.61646	2.11e-19	0.583325
Day_14_PT	ARHGAP29	1.46396	3.62e-19	1.20177
Day_14_PT	FUT8	1.23014	5.81e-19	1.77744
Day_14_PT	PRRG4	2.02474	6.07e-19	0.351688
Day_14_PT	PLPP3	1.20545	6.72e-19	2.87044
Day_14_PT	HTR4	4.15592	9.77e-19	0.680787
Day_14_PT	CTTNBP2	1.00505	1.18e-18	1.7985
Day_14_PT	FZD4	1.23382	1.38e-18	0.519686
Day_14_PT	ZEB2	1.2242	2.4e-18	1.2701
Day_14_PT	RDH10	1.08287	6.55e-18	1.1787
Day_14_PT	RCAN2	1.12671	9.88e-18	1.14616
Day_14_PT	IQUB	1.88436	9.88e-18	0.47088
Day_14_PT	CEBPD	1.69034	1.17e-17	0.319281
Day_14_PT	TINAG	4.63481	1.81e-17	0.524796
Day_14_PT	AC016705.2	1.1416	2.21e-17	0.714923
Day_14_PT	FGF13	1.14227	2.63e-17	2.88668
Day_14_PT	HES4	1.04849	3.64e-17	0.802346
Day_14_PT	PKDCC	1.5166	3.89e-17	0.546635
Day_14_PT	IQCJ-SCHIP1	1.31781	7.89e-17	1.23094
Day_14_PT	FOXC1	1.76405	9.62e-17	0.265214
Day_14_PT	PRKAA2	1.17524	1.34e-16	0.664504
Day_14_PT	LFNG	1.12559	1.41e-16	0.492729
Day_14_PT	PTCHD1-AS	1.38332	1.57e-16	1.48086
Day_14_PT	MTCL1	1.53877	1.97e-16	0.469684
Day_14_PT	MGLL	1.18286	2.1e-16	0.527436
Day_14_PT	PCLO	1.2737	2.19e-16	0.974212
Day_14_PT	CFAP221	1.24893	2.31e-16	0.742446
Day_14_PT	AL354702.2	3.8134	3.26e-16	0.258175
Day_14_PT	KIF13B	1.12073	4.61e-16	0.736568
Day_14_PT	LINC01948	2.12743	5.25e-16	0.340877
Day_14_PT	ENTPD5	1.29964	5.78e-16	0.461362
Day_14_PT	SLC3A1	2.078	8.69e-16	0.423358
Day_14_PT	CA4	2.71813	1.35e-15	0.384359
Day_14_PT	USH1C	2.44542	1.8e-15	0.256413
Day_14_PT	PTGDR	3.98556	2.64e-15	0.201957
Day_14_PT	KCNJ15	1.8847	4.33e-15	0.458784
Day_14_PT	ZDHHC14	1.43837	4.78e-15	1.11285
Day_14_PT	WDR91	1.21955	4.79e-15	0.367083
Day_14_PT	TRPC6	1.24181	4.91e-15	0.639552
Day_14_PT	SLC22A5	1.44997	5.32e-15	0.303902
Day_14_PT	SLC22A4	2.08605	6.56e-15	0.239732
Day_14_PT	HNF4A	3.59638	6.78e-15	0.208457
Day_14_PT	MN1	1.47718	6.84e-15	0.381989
Day_14_PT	MAATS1	1.19441	6.84e-15	0.428617
Day_14_PT	UNC5D	1.00726	7.13e-15	4.82318
Day_14_PT	DRAM1	1.85338	7.21e-15	0.439624
Day_14_PT	FGFR4	1.36544	1.02e-14	0.34137
Day_14_PT	KLF7	1.02127	1.55e-14	0.541502
Day_14_PT	NRG3	1.61756	1.61e-14	4.02721
Day_14_PT	ELOVL7	1.55528	1.77e-14	0.588606
Day_14_PT	AC104461.1	1.10994	2.17e-14	0.671571
Day_14_PT	ARHGAP26	1.09446	2.49e-14	0.767732
Day_14_PT	LGI2	1.06354	4.13e-14	0.424581
Day_14_PT	TMEM169	1.12497	4.32e-14	0.363847
Day_14_PT	PLEKHA6	1.25516	4.51e-14	0.382315
Day_14_PT	AC098617.1	3.04594	4.73e-14	0.841832
Day_14_PT	PECR	1.08857	4.9e-14	0.504632
Day_14_PT	CYS1	1.79486	5.52e-14	0.250292
Day_14_PT	CDH9	4.42074	6.6e-14	0.368997
Day_14_PT	GPI	1.06024	7.61e-14	0.47008
Day_14_PT	LURAP1L	1.97654	1.03e-13	0.330291
Day_14_PT	LAMP5	1.25469	1.2e-13	0.556038
Day_14_PT	AGPAT3	1.23263	1.33e-13	0.43247
Day_14_PT	C4orf19	1.21131	1.88e-13	0.415034
Day_14_PT	RIDA	1.60164	4.09e-13	0.326225
Day_14_PT	FAM245A	2.52471	4.25e-13	0.196384
Day_14_PT	KHDRBS2	1.48487	5.07e-13	0.436779
Day_14_PT	AL354754.1	2.78432	8.24e-13	0.275052
Day_14_PT	EIF4E3	1.98516	8.62e-13	0.286805
Day_14_PT	BX284613.2	2.1756	9.56e-13	1.52854
Day_14_PT	KLHL24	1.05466	1.15e-12	0.536917
Day_14_PT	PPP1R21	1.01367	1.24e-12	0.451967
Day_14_PT	GALM	1.05353	1.32e-12	0.457501
Day_14_PT	FGFR3	1.51874	2.15e-12	0.295765
Day_14_PT	RUNX1T1	1.10725	3.81e-12	1.29076
Day_14_PT	AC009053.3	1.36724	3.92e-12	0.259015
Day_14_PT	EFHC2	1.4506	4.13e-12	0.393067
Day_14_PT	TMCO4	1.14836	4.43e-12	0.381366
Day_14_PT	AC005208.1	1.62113	5.73e-12	0.276087
Day_14_PT	TPCN1	1.13114	5.97e-12	0.379057
Day_14_PT	TMEM200A	1.58238	6.36e-12	0.234626
Day_14_PT	LRRK2	3.57402	6.57e-12	0.224464
Day_14_PT	KLHL1	2.28375	6.93e-12	0.73992
Day_14_PT	ULBP3	1.42201	1.11e-11	0.265091
Day_14_PT	AC015574.1	2.33412	1.18e-11	0.451409
Day_14_PT	APOM	2.75302	1.53e-11	0.158934
Day_14_PT	ELOVL2	1.55429	1.66e-11	0.367742
Day_14_PT	STRADB	1.0328	1.68e-11	0.403374
Day_14_PT	CCDC85A	1.21618	1.89e-11	0.936518
Day_14_PT	BCO1	2.32674	2.08e-11	0.182794
Day_14_PT	PKP2	1.63615	2.1e-11	0.257416
Day_14_PT	ENPEP	1.15299	2.2e-11	0.43677
Day_14_PT	SLC12A8	1.18036	2.2e-11	0.39167
Day_14_PT	LINC01853	3.89812	3.45e-11	0.289607
Day_14_PT	IMPA2	1.13674	3.73e-11	0.325185
Day_14_PT	CLSTN2	1.70874	4.35e-11	1.4687
Day_14_PT	AC113414.1	1.22516	5.3e-11	0.779531
Day_14_PT	CLEC4E	3.54378	5.32e-11	0.129886
Day_14_PT	DPYS	2.05189	5.5e-11	0.292374
Day_14_PT	HGD	2.26771	5.53e-11	0.215433
Day_14_PT	TMEM63A	1.11399	6.35e-11	0.356573
Day_14_PT	AL159156.1	2.28439	7.61e-11	0.66487
Day_14_PT	TDO2	2.2153	7.65e-11	0.193701
Day_14_PT	GPAT3	1.41755	8.58e-11	0.330721
Day_14_PT	MPZL2	2.36376	9.56e-11	0.128883
Day_14_PT	TMEM252-DT	1.35624	1.14e-10	0.264964
Day_14_PT	WIPF3	1.75183	1.25e-10	0.2863
Day_14_PT	ABHD6	1.78958	1.67e-10	0.301178
Day_14_PT	ACSM2A	3.97378	2.72e-10	0.103737
Day_14_PT	MDM1	1.21894	3.37e-10	0.324993
Day_14_PT	ARL6	1.07829	5.02e-10	0.349248
Day_14_PT	RGS3	1.00717	5.11e-10	0.402358
Day_14_PT	VIL1	2.15561	5.2e-10	0.188983
Day_14_PT	ASRGL1	1.44391	6.47e-10	0.264261
Day_14_PT	AC091078.1	2.23309	7.06e-10	0.284494
Day_14_PT	LINC00958	1.26979	7.52e-10	0.219184
Day_14_PT	SERAC1	1.15148	1.44e-09	0.360288
Day_14_PT	AC092979.1	1.17294	1.61e-09	0.649412
Day_14_PT	ADAMTS1	1.24131	1.75e-09	0.418976
Day_14_PT	EPHX2	1.16901	1.85e-09	0.33134
Day_14_PT	ALPL	1.85166	2.13e-09	0.186362
Day_14_PT	MFAP3L	1.77091	2.29e-09	0.183142
Day_14_PT	DNAH6	1.01025	2.39e-09	0.479038
Day_14_PT	AC020659.1	2.58203	2.39e-09	0.120356
Day_14_PT	ZBED9	1.14691	2.57e-09	0.321466
Day_14_PT	AC110023.1	2.91808	2.76e-09	0.332588
Day_14_PT	LINC01159	1.14586	2.8e-09	0.211716
Day_14_PT	AMACR	2.15813	2.9e-09	0.308657
Day_14_PT	CPM	1.57779	3.36e-09	0.313809
Day_14_PT	GAS2L3	1.07332	3.44e-09	0.579206
Day_14_PT	GIPC2	1.55083	3.55e-09	0.243999
Day_14_PT	SYNDIG1	1.51502	3.67e-09	0.321484
Day_14_PT	RASGRP3	1.39027	3.98e-09	0.258825
Day_14_PT	SLC38A4	1.96649	4.5e-09	0.264201
Day_14_PT	CRYL1	2.08185	5.14e-09	0.198524
Day_14_PT	CAMK2N1	1.13178	7.57e-09	0.247574
Day_14_PT	AL160272.1	2.10736	7.8e-09	0.142227
Day_14_PT	FTCD	1.83884	9.07e-09	0.158437
Day_14_PT	SLAIN1	1.05391	9.4e-09	0.323994
Day_14_PT	MSC-AS1	1.27509	1.02e-08	0.427141
Day_14_PT	LINC01659	1.46296	1.04e-08	0.17388
Day_14_PT	KIF12	1.18477	1.16e-08	0.163876
Day_14_PT	RETREG1	1.24315	1.36e-08	0.258747
Day_14_PT	AC022075.1	1.0267	1.56e-08	0.379221
Day_14_PT	WIPI1	1.32876	1.56e-08	0.228106
Day_14_PT	CACNA1S	3.03441	1.67e-08	0.0964063
Day_14_PT	GLYATL1	1.50764	1.85e-08	0.223068
Day_14_PT	AL589669.1	3.22668	1.87e-08	0.29151
Day_14_PT	MYOM3	2.678	1.89e-08	0.108466
Day_14_PT	GAS8	1.13313	1.96e-08	0.218921
Day_14_PT	ATP7B	1.39936	2.1e-08	0.420999
Day_14_PT	METTL24	1.12998	2.49e-08	0.353489
Day_14_PT	FXYD2	2.11722	2.55e-08	0.150609
Day_14_PT	CFAP69	1.39162	2.79e-08	0.181549
Day_14_PT	STEAP2	1.70079	3.01e-08	0.146225
Day_14_PT	AL365259.1	1.91118	3.72e-08	0.238505
Day_14_PT	ADA2	1.84647	3.92e-08	0.160237
Day_14_PT	NTRK2	1.15626	3.93e-08	0.347467
Day_14_PT	ZMAT1	1.39604	4.34e-08	0.257209
Day_14_PT	AC138123.1	1.52883	4.85e-08	0.229117
Day_14_PT	COL24A1	1.13222	4.9e-08	0.736933
Day_14_PT	COBL	1.08279	5.76e-08	0.231076
Day_14_PT	HTR2A	3.48812	6e-08	0.109101
Day_14_PT	TSPAN33	1.47044	6.04e-08	0.21859
Day_14_PT	SLC1A1	1.7183	7.27e-08	0.214786
Day_14_PT	PHEX	1.23758	8.9e-08	0.170663
Day_14_PT	MPV17L	1.34902	9.07e-08	0.218614
Day_14_PT	ACSM2B	3.41529	9.61e-08	0.0938369
Day_14_PT	SHC3	1.86987	9.92e-08	0.205276
Day_14_PT	LINC00290	1.86198	1.86e-07	0.152438
Day_14_PT	COL9A1	1.7181	2.01e-07	0.255653
Day_14_PT	SLC9A7	1.0102	2.11e-07	0.40527
Day_14_PT	AC010333.2	2.20626	2.23e-07	0.101758
Day_14_PT	PRR5	1.22076	2.35e-07	0.152954
Day_14_PT	GFRA2	2.62354	2.41e-07	0.101338
Day_14_PT	NAV3	1.6134	2.43e-07	1.37109
Day_14_PT	DDC	2.57385	2.47e-07	0.107405
Day_14_PT	LINC00173	1.35232	3.02e-07	0.178954
Day_14_PT	AC113404.1	3.68333	3.14e-07	0.0719178
Day_14_PT	TRHDE-AS1	1.35671	3.33e-07	0.201383
Day_14_PT	LINC02661	3.00091	3.43e-07	0.151232
Day_14_PT	ANO4	1.80086	3.66e-07	0.386659
Day_14_PT	AC123912.4	1.93102	3.88e-07	0.14659
Day_14_PT	ABCC6	1.22831	4.03e-07	0.165111
Day_14_PT	LRRC75B	1.6817	5.08e-07	0.136268
Day_14_PT	LGALS2	2.16698	5.28e-07	0.0844375
Day_14_PT	CSMD1	2.87234	5.34e-07	0.763884
Day_14_PT	SH2D4A	1.18344	5.47e-07	0.242629
Day_14_PT	AC025164.1	1.46077	5.55e-07	0.226074
Day_14_PT	PITX2	1.21273	5.82e-07	0.2183
Day_14_PT	ENPP3	1.8421	6.15e-07	0.190295
Day_14_PT	STUM	1.7604	7.05e-07	0.176244
Day_14_PT	AL356124.1	1.67789	7.36e-07	0.17486
Day_14_PT	MYO3A	1.06741	7.5e-07	0.658363
Day_14_PT	RTN4IP1	1.16875	7.55e-07	0.243896
Day_14_PT	BAIAP2L2	1.39169	8.45e-07	0.122013
Day_14_PT	ARNTL2	1.42135	8.89e-07	0.209963
Day_14_PT	TCN2	1.26039	1.05e-06	0.0974604
Day_14_PT	PLEKHF2	1.45335	1.11e-06	0.142098
Day_14_PT	AC097518.2	2.13656	1.23e-06	0.279689
Day_14_PT	B3GAT1	1.33008	1.3e-06	0.155588
Day_14_PT	TMEM170B	1.02622	1.65e-06	0.184076
Day_14_PT	AL353151.2	1.26527	1.68e-06	0.150722
Day_14_PT	FAM83B	1.24194	1.72e-06	0.263452
Day_14_PT	TMEFF2	1.67384	1.83e-06	0.145861
Day_14_PT	CRYM	1.35086	2.13e-06	0.169265
Day_14_PT	AC244035.1	3.53238	2.36e-06	0.0547018
Day_14_PT	TRPM3	1.85782	3.35e-06	0.255158
Day_14_PT	AC008571.2	1.34283	3.97e-06	0.460059
Day_14_PT	NFASC	1.39868	4.03e-06	0.0919654
Day_14_PT	AC011995.2	2.0441	4.26e-06	0.101566
Day_14_PT	ARRDC4	1.30567	4.32e-06	0.148127
Day_14_PT	TCL6	4.13142	4.82e-06	0.0565906
Day_14_PT	LINC01889	3.37995	5.32e-06	0.130314
Day_14_PT	TMEM62	1.05747	5.48e-06	0.165771
Day_14_PT	CKB	1.20784	5.6e-06	0.193851
Day_14_PT	CECR3	1.88498	5.93e-06	0.0804917
Day_14_PT	UGT8	1.82683	6.68e-06	0.236608
Day_14_PT	ADAMTS15	1.35908	6.88e-06	0.138072
Day_14_PT	AC034226.1	2.26169	7.37e-06	0.0990246
Day_14_PT	PTH2R	2.016	7.45e-06	0.171168
Day_14_PT	TYMSOS	1.39199	7.48e-06	0.174601
Day_14_PT	AK4	1.13451	7.98e-06	0.197414
Day_14_PT	RHOXF1-AS1	1.24187	9.34e-06	0.195002
Day_14_PT	CLRN3	2.9831	1.1e-05	0.06325
Day_14_PT	AMN	2.2512	1.17e-05	0.0599848
Day_14_PT	UNC13C	1.80244	1.2e-05	0.588317
Day_14_PT	GRB7	1.59737	1.2e-05	0.0956527
Day_14_PT	TNNI3K	1.04975	1.24e-05	0.244676
Day_14_PT	HPN-AS1	1.34715	1.28e-05	0.106961
Day_14_PT	TMEM178B	1.4634	1.37e-05	0.0926235
Day_14_PT	GPR160	1.14569	1.6e-05	0.219239
Day_14_PT	DHRS3	2.22005	1.6e-05	0.0743504
Day_14_PT	PLSCR4	1.09601	1.64e-05	0.245266
Day_14_PT	BRINP3	2.22281	1.75e-05	0.158185
Day_14_PT	HS6ST3	2.12629	1.75e-05	0.374047
Day_14_PT	GPHA2	2.06163	1.91e-05	0.0716502
Day_14_PT	AC022424.2	1.94722	2.02e-05	0.111471
Day_14_PT	THNSL2	1.78011	2.08e-05	0.0845036
Day_14_PT	ANKS4B	3.2041	2.3e-05	0.0616981
Day_14_PT	CFTR	1.5125	2.41e-05	0.150817
Day_14_PT	RASSF4	1.14153	2.7e-05	0.133367
Day_14_PT	GLYCTK	1.57567	2.92e-05	0.0748092
Day_14_PT	AOAH	1.48091	3.05e-05	0.178653
Day_14_PT	LURAP1L-AS1	1.7726	3.35e-05	0.100675
Day_14_PT	FSTL5	1.3621	3.54e-05	0.136402
Day_14_PT	SLC44A4	1.3539	3.6e-05	0.102609
Day_14_PT	AL592295.4	1.87498	4.06e-05	0.0866162
Day_14_PT	AC007317.2	2.21025	4.31e-05	0.0923042
Day_14_PT	CPB1	1.2849	4.4e-05	0.247226
Day_14_PT	IL6R	1.62388	4.66e-05	0.0937219
Day_14_PT	AC108169.1	1.79011	4.92e-05	0.181261
Day_14_PT	AFMID	1.08042	5.15e-05	0.147714
Day_14_PT	MAP1LC3B2	1.5424	5.27e-05	0.128992
Day_14_PT	LINC02703	1.46103	5.36e-05	0.0749776
Day_14_PT	Z93022.1	1.43162	6.02e-05	0.0772614
Day_14_PT	TMEM252	2.5897	6.71e-05	0.0621672
Day_14_PT	AC005224.3	1.26638	6.79e-05	0.0959941
Day_14_PT	UFL1-AS1	1.0061	6.84e-05	0.338963
Day_14_PT	CAMSAP3	1.47053	7.62e-05	0.0944238
Day_14_PT	EPAS1	1.25527	7.73e-05	0.124002
Day_14_PT	AL591895.1	1.29319	7.77e-05	0.121968
Day_14_PT	KCNE3	1.59224	8.03e-05	0.0771972
Day_14_PT	AC007317.1	2.88773	8.04e-05	0.117609
Day_14_PT	MSRB1	1.2308	8.97e-05	0.104714
Day_14_PT	LINC02275	3.1386	9.09e-05	0.0656356
Day_14_PT	AL353740.1	2.36809	9.63e-05	0.0514706
Day_14_PT	CIDEB	3.83386	9.79e-05	0.0447448
Day_14_PT	FOXP1-AS1	1.25938	9.83e-05	0.0798804
Day_14_PT	OGDHL	2.08911	9.88e-05	0.0536606
Day_14_PT	AC072022.2	1.17089	0.00010338	0.0945621
Day_14_PT	RP1	3.079	0.000104821	0.0817225
Day_14_PT	EHHADH	1.12546	0.000106801	0.109802
Day_14_PT	LINC01611	2.5036	0.00010947	0.095264
Day_14_PT	TDRD9	2.31233	0.000110066	0.0657449
Day_14_PT	AC092894.1	2.01887	0.000112127	0.0571964
Day_14_PT	CFAP43	1.04403	0.000117143	0.17042
Day_14_PT	2009-03-01	1.4714	0.000138264	0.0698772
Day_14_PT	AC005323.2	2.85895	0.000141436	0.125994
Day_14_PT	IFNLR1	1.15941	0.000146511	0.102267
Day_14_PT	AL161782.1	3.94993	0.000156776	0.0409168
Day_14_PT	ASS1	3.04928	0.000165098	0.0750372
Day_14_PT	LINC02778	1.828	0.000172249	0.0632503
Day_14_PT	MTUS2	1.24239	0.000172889	0.832968
Day_14_PT	IPCEF1	1.19554	0.000172889	0.187425
Day_14_PT	LINC00574	1.80775	0.000179327	0.0725137
Day_14_PT	AC006387.1	1.16131	0.000181215	0.114879
Day_14_PT	C1orf115	2.02437	0.000190558	0.0461634
Day_14_PT	GSAP	1.52014	0.000214842	0.106512
Day_14_PT	TRIM60	1.43839	0.000245956	0.0359634
Day_14_PT	AC012494.1	1.88647	0.000246853	0.125309
Day_14_PT	AC127502.2	1.78556	0.000288144	0.0594652
Day_14_PT	E2F8	1.48266	0.000293794	0.0610968
Day_14_PT	AL162411.1	1.87757	0.000296159	0.0608517
Day_14_PT	TCEA3	1.06863	0.000298776	0.121004
Day_14_PT	SLC38A11	4.36993	0.000302029	0.0395908
Day_14_PT	MROH9	1.52042	0.000317838	0.195552
Day_14_PT	AL603840.1	1.22945	0.000326153	0.172049
Day_14_PT	ATP13A4	1.49339	0.000334172	0.106674
Day_14_PT	SOAT2	2.40156	0.000339929	0.0368997
Day_14_PT	RASSF10	1.82986	0.00035449	0.062367
Day_14_PT	NOXA1	1.32691	0.000372687	0.075431
Day_14_PT	NIPAL3	1.07072	0.00038266	0.150307
Day_14_PT	LINC02532	2.41342	0.00038868	0.0987154
Day_14_PT	ACADS	1.8646	0.000401776	0.0612144
Day_14_PT	IRX3	1.40708	0.000401776	0.151941
Day_14_PT	PLAAT3	2.8089	0.000417666	0.052038
Day_14_PT	AC097634.1	1.25799	0.000419287	0.112957
Day_14_PT	LINC00607	1.73848	0.00043601	0.161477
Day_14_PT	AL023284.4	3.10731	0.000444976	0.0336552
Day_14_PT	AC007326.5	2.33376	0.000453204	0.0442205
Day_14_PT	AC104794.3	3.84882	0.000491041	0.0269782
Day_14_PT	GRIK4	1.9981	0.000532562	0.14521
Day_14_PT	NHS-AS1	1.66041	0.000533364	0.0917742
Day_14_PT	SHANK2-AS1	1.32005	0.000550256	0.102564
Day_14_PT	DPYSL5	1.6554	0.00056883	0.102928
Day_14_PT	PCSK1N	1.25216	0.000570221	0.0720575
Day_14_PT	SLC44A3	1.06005	0.000570337	0.144419
Day_14_PT	CASR	1.2071	0.000577552	0.208686
Day_14_PT	CAPN13	1.79741	0.000584615	0.0664791
Day_14_PT	EPSTI1	3.50118	0.000590538	0.0841585
Day_14_PT	CYP46A1	1.76449	0.000594428	0.0795787
Day_14_PT	EDAR	1.78299	0.000595118	0.0918851
Day_14_PT	CCKBR	2.80009	0.000628422	0.0620638
Day_14_PT	LINC01507	2.58536	0.000628462	0.0375437
Day_14_PT	AC013275.1	2.70439	0.000647242	0.0473978
Day_14_PT	SLC7A14-AS1	1.25514	0.000659677	0.179039
Day_14_PT	AP004608.1	1.00632	0.000695246	0.105542
Day_14_PT	ZNF441	1.14827	0.000704127	0.0973849
Day_14_PT	REEP1	1.75511	0.000709226	0.124388
Day_14_PT	LINC01470	1.19702	0.000713415	0.100755
Day_14_PT	ADAM18	1.45942	0.000722418	0.116508
Day_14_PT	CLDN19	1.08389	0.000783843	0.0748049
Day_14_PT	TDRD7	1.67551	0.000856855	0.0758163
Day_14_PT	UGT3A1	2.02858	0.000942774	0.064524
Day_14_PT	CACNA2D2	1.07222	0.000948419	0.0913055
Day_14_PT	ALDH1L1	2.93564	0.000960197	0.0471249
Day_14_PT	THSD7B	1.19408	0.00103461	0.118801
Day_14_PT	VDR	1.84993	0.00107897	0.0713519
Day_14_PT	TMEM26	1.30204	0.00110259	0.106162
Day_14_PT	AL645944.2	1.85064	0.00113799	0.0350539
Day_14_PT	GCNT4	1.11877	0.00118528	0.0857989
Day_14_PT	AC008083.2	2.46761	0.00129846	0.0728763
Day_14_PT	STEAP2-AS1	1.10877	0.0013026	0.0739354
Day_14_PT	ADARB2	1.45133	0.00136987	0.151961
Day_14_PT	AC103740.1	1.31401	0.00138839	0.0783342
Day_14_PT	ST8SIA4	1.03096	0.00141459	0.213721
Day_14_PT	SERPINF2	1.59648	0.00143909	0.0508545
Day_14_PT	FLT4	1.09523	0.00151831	0.0503051
Day_14_PT	RAB11FIP5	1.11296	0.00154804	0.0636105
Day_14_PT	PGBD5	1.39676	0.00159126	0.0826809
Day_14_PT	ANKRD55	1.17141	0.00161155	0.0349831
Day_14_PT	VIPR2	2.25358	0.00167649	0.0525482
Day_14_PT	AC087857.1	1.84421	0.00175563	0.101322
Day_14_PT	AC009301.1	2.04584	0.00177216	0.0335021
Day_14_PT	AGMO	2.12299	0.00181702	0.107537
Day_14_PT	ESAM	1.16302	0.00184747	0.128474
Day_14_PT	PPP1R1A	1.52456	0.00184747	0.0713143
Day_14_PT	AC019197.1	1.97339	0.00185322	0.1605
Day_14_PT	CDHR2	1.70019	0.00188394	0.0609565
Day_14_PT	CRACR2B	1.54001	0.00203635	0.0485037
Day_14_PT	PRODH2	4.05516	0.00206617	0.0314358
Day_14_PT	GATM	2.08996	0.0020779	0.0508506
Day_14_PT	DGCR6	1.62793	0.00210502	0.0493675
Day_14_PT	MYH8	2.79438	0.00218228	0.0302702
Day_14_PT	CXCL14	1.23933	0.00230229	0.0511083
Day_14_PT	GYG1	1.11255	0.00230358	0.127972
Day_14_PT	DYSF	1.17229	0.00230634	0.08464
Day_14_PT	CCDC159	2.04845	0.00236564	0.0365342
Day_14_PT	TMEM176A	2.7459	0.0023703	0.0334237
Day_14_PT	KLHL32	1.23707	0.00244503	0.150799
Day_14_PT	PHYH	1.34829	0.0024484	0.0778886
Day_14_PT	AC107021.2	2.13759	0.00248222	0.0412249
Day_14_PT	CNNM1	1.64079	0.00250726	0.0526348
Day_14_PT	GLTPD2	2.2188	0.00252761	0.0306712
Day_14_PT	ASIC5	1.38552	0.00267836	0.0696756
Day_14_PT	AQP7	1.77065	0.00271618	0.0304733
Day_14_PT	TUB	1.11473	0.00276428	0.0886825
Day_14_PT	SLC39A5	1.80224	0.00285987	0.0451296
Day_14_PT	ZNF799	1.47993	0.00291043	0.0700221
Day_14_PT	KAAG1	3.1433	0.00291316	0.0306891
Day_14_PT	ADCY10	1.53858	0.00296936	0.145186
Day_14_PT	MAF	1.17365	0.00306296	0.206383
Day_14_PT	AL391807.1	1.61531	0.00308165	0.0715093
Day_14_PT	USP18	1.13542	0.00309755	0.051947
Day_14_PT	AC116362.1	1.04098	0.00312808	0.143022
Day_14_PT	AC099671.1	3.6968	0.00333608	0.0240789
Day_14_PT	EDNRB-AS1	3.86273	0.00333608	0.0272592
Day_14_PT	LINC01580	4.26841	0.00333608	0.0367638
Day_14_PT	SYT13	1.47236	0.00335747	0.079655
Day_14_PT	LINC00870	1.55832	0.00351832	0.0645548
Day_14_PT	LINC00877	1.51081	0.00353766	0.106796
Day_14_PT	SGCG	1.11847	0.00357964	0.0664371
Day_14_PT	TMEM229B	2.04678	0.00365685	0.041416
Day_14_PT	TRPA1	1.59145	0.00372293	0.0388899
Day_14_PT	AC004988.1	1.91725	0.00376506	0.038725
Day_14_PT	AC051619.5	1.30661	0.00382809	0.0983798
Day_14_PT	AL031768.2	1.3844	0.00404649	0.0711606
Day_14_PT	HS3ST4	1.08916	0.00407238	0.514787
Day_14_PT	SAMD5	1.03376	0.00407238	0.19976
Day_14_PT	PLBD1-AS1	1.24762	0.00408417	0.0745645
Day_14_PT	DNAH5	1.79561	0.00411245	0.0906113
Day_14_PT	HAVCR1	2.03042	0.0044963	0.0447163
Day_14_PT	AC009413.2	3.30395	0.00452636	0.0257779
Day_14_PT	AC010974.2	1.95714	0.00453537	0.0508486
Day_14_PT	GLRB	1.31243	0.00466952	0.0830828
Day_14_PT	CIB4	1.32228	0.00494913	0.112052
Day_14_PT	PRSS45P	1.74806	0.00508433	0.0584723
Day_14_PT	AP001636.3	1.0619	0.00511552	0.138785
Day_14_PT	LINC02427	1.18357	0.00522798	0.10385
Day_14_PT	LINC00642	3.43121	0.00532647	0.019692
Day_14_PT	AC099343.4	3.619	0.00532647	0.0227092
Day_14_PT	NAT8	2.73067	0.00543581	0.0304849
Day_14_PT	RASSF10-DT	2.12462	0.00547973	0.0367044
Day_14_PT	CFAP57	1.13587	0.00559971	0.046843
Day_14_PT	AC072022.1	1.62648	0.00568095	0.0522053
Day_14_PT	C17orf100	1.42577	0.00571789	0.0521091
Day_14_PT	AC027458.1	2.88998	0.00578308	0.0574852
Day_14_PT	TMEM176B	1.31604	0.0058596	0.0299409
Day_14_PT	SLC22A3	2.10755	0.00587044	0.161869
Day_14_PT	INSL6	1.09258	0.00594387	0.0560629
Day_14_PT	SEMA3B	1.23329	0.00616721	0.0508189
Day_14_PT	IQANK1	1.00092	0.00631059	0.0526774
Day_14_PT	IQSEC2	1.46259	0.00659855	0.0563027
Day_14_PT	DGKG	2.48235	0.0066442	0.0829882
Day_14_PT	AC010884.1	1.22532	0.00687189	0.0918538
Day_14_PT	ANKRD20A4	1.73138	0.00701178	0.0350859
Day_14_PT	LINC01931	1.24478	0.00708057	0.103519
Day_14_PT	AC099754.1	1.37243	0.00726783	0.0318374
Day_14_PT	VPS9D1-AS1	1.64706	0.00734292	0.0382594
Day_14_PT	AC105230.1	1.67285	0.00735906	0.0603628
Day_14_PT	LNCSRLR	1.15104	0.00745671	0.0722875
Day_14_PT	KIAA0408	1.07176	0.00788382	0.0637542
Day_14_PT	SYNGR2	1.06448	0.00797995	0.0604121
Day_14_PT	PPP1R42	1.01187	0.00807794	0.12037
Day_14_PT	CSMD2	2.17586	0.00842066	0.0620229
Day_14_PT	LINC01685	3.75709	0.00854585	0.0251924
Day_14_PT	ANO1	3.35696	0.00854585	0.0186032
Day_14_PT	BX470102.2	1.36865	0.00859746	0.0568427
Day_14_PT	KLHDC9	1.91478	0.00868095	0.0420424
Day_14_PT	DMRT2	1.61365	0.00878229	0.0553787
Day_14_PT	LINC02207	2.32023	0.00880509	0.0314651
Day_14_PT	PNMA3	1.43692	0.00894441	0.05143
Day_14_PT	AC005394.1	1.13283	0.00896842	0.0914485
Day_14_PT	KBTBD12	1.14806	0.00896842	0.138234
Day_14_PT	LINC01402	2.16183	0.00920301	0.0321121
Day_14_PT	AC004470.1	1.56046	0.00939102	0.0425239
Day_14_PT	CRYAB	1.96853	0.00949405	0.0288735
Day_14_PT	LZTS3	1.07179	0.00977073	0.039389
Day_14_PT	AC113383.1	1.2132	0.00988528	0.121861
Day_14_PT	AC063944.1	1.13766	0.00998192	0.0766184
Day_14_DT	ERBB4	4.18813	6.36e-155	140.206
Day_14_DT	LINC00472	2.59286	2.64e-128	17.187
Day_14_DT	ESRRG	4.08965	5.58e-117	24.0136
Day_14_DT	GRHL2	3.71119	5.58e-117	2.95102
Day_14_DT	KCNIP4	4.31732	1e-114	15.2943
Day_14_DT	LIMCH1	2.81136	3.91e-107	9.20446
Day_14_DT	LGR4	2.18859	7.06e-105	6.0672
Day_14_DT	MITF	2.49631	8.92e-98	3.73222
Day_14_DT	MECOM	2.19718	3.42e-96	38.1392
Day_14_DT	ADGRL3	2.19661	1.03e-94	16.7875
Day_14_DT	SIM1	2.23995	4.19e-94	8.04557
Day_14_DT	COBLL1	2.11037	2.59e-91	4.57027
Day_14_DT	OPCML	3.97753	5.2e-89	5.9506
Day_14_DT	DCDC2	2.05323	6.68e-87	7.18824
Day_14_DT	SPON1	2.17306	3.47e-86	7.96728
Day_14_DT	LAMA1	1.82135	1.22e-85	3.63147
Day_14_DT	KIAA1217	1.46633	1.29e-84	6.52436
Day_14_DT	PLEKHA1	1.78997	2.17e-81	5.18386
Day_14_DT	SNRK	1.95744	6.05e-80	3.74626
Day_14_DT	NHS	1.4914	1.83e-79	15.4764
Day_14_DT	PTPN3	1.97312	5.45e-77	2.6017
Day_14_DT	PANTR1	2.43609	1.73e-76	2.59375
Day_14_DT	AMIGO2	2.76138	1.18e-73	1.64385
Day_14_DT	TSPAN15	2.26802	1.68e-72	1.76162
Day_14_DT	UTRN	1.20543	5.19e-71	11.1749
Day_14_DT	AC016705.2	2.18032	1.52e-70	1.89425
Day_14_DT	ZNF385D	1.70951	1.46e-69	6.2519
Day_14_DT	ABTB2	2.48439	2.18e-68	2.19804
Day_14_DT	SETDB2	2.18528	1.2e-67	2.08559
Day_14_DT	LINC01159	3.72567	6.21e-66	0.971597
Day_14_DT	SLC4A4	1.67609	1.01e-64	4.10047
Day_14_DT	CCDC198	1.86479	8.7e-64	1.57706
Day_14_DT	POU3F3	1.9941	1.77e-63	1.46766
Day_14_DT	EPHA4	1.3851	2.34e-62	10.4428
Day_14_DT	MGLL	2.32562	1.44e-61	1.35469
Day_14_DT	PARD3B	1.48239	9.27e-61	9.35675
Day_14_DT	ELOVL7	2.67175	2.59e-59	1.26115
Day_14_DT	PKHD1	3.09536	4.11e-57	1.75201
Day_14_DT	LAMB1	1.16602	5.91e-56	2.7188
Day_14_DT	MTSS1	1.50496	6.36e-56	2.83115
Day_14_DT	HNF1A-AS1	1.72638	2.11e-55	1.51382
Day_14_DT	KLHL13	2.26459	3.49e-55	5.53855
Day_14_DT	AGTR1	3.99509	1.05e-54	1.13356
Day_14_DT	PLEKHA7	1.78705	4.55e-54	1.23178
Day_14_DT	NAALADL2	2.10308	4.73e-54	5.62081
Day_14_DT	ATP8A1	1.69526	9.38e-54	2.40798
Day_14_DT	STK39	1.21361	9.72e-54	4.54532
Day_14_DT	PPM1H	1.48455	4.97e-53	2.20027
Day_14_DT	AC092979.1	3.82301	5.17e-53	2.38723
Day_14_DT	FGD4	1.64218	1.46e-52	2.02156
Day_14_DT	AL589935.1	2.0994	3.03e-52	1.69448
Day_14_DT	CD24	1.42283	1.83e-51	2.65056
Day_14_DT	SPATA13	1.50003	3.84e-50	1.89067
Day_14_DT	ARHGAP8	1.64374	7.89e-50	1.15561
Day_14_DT	PATJ	1.11351	1.49e-49	2.89023
Day_14_DT	AC069410.1	3.61461	1.59e-49	2.65049
Day_14_DT	FREM2	2.62868	2.45e-49	1.1106
Day_14_DT	SHISA9	1.77486	3.12e-49	4.45582
Day_14_DT	IGFBP7	1.51784	5.93e-49	1.87778
Day_14_DT	KANK1	1.46167	7.91e-49	1.95131
Day_14_DT	NEBL	1.30981	2.15e-48	5.44741
Day_14_DT	ASTN2	1.76867	1.04e-47	4.20962
Day_14_DT	ESRP1	3.292	5.51e-47	0.76207
Day_14_DT	ARHGAP29	2.27125	5.53e-47	2.12918
Day_14_DT	AC016821.1	2.69435	6.18e-47	0.913173
Day_14_DT	PCED1B	2.2851	2.33e-46	1.56652
Day_14_DT	GRB14	1.09425	2.71e-45	2.47091
Day_14_DT	RAB3IP	1.47591	3.68e-44	1.15708
Day_14_DT	TRHDE	1.67111	6.89e-44	1.97948
Day_14_DT	PELI2	1.34339	9.37e-44	2.05937
Day_14_DT	CGNL1	1.73054	1.9e-43	1.08675
Day_14_DT	DNER	3.66709	5.97e-43	1.08806
Day_14_DT	GALNT14	1.65319	1.77e-42	1.70751
Day_14_DT	TMEM52B	2.23833	1.81e-42	1.74936
Day_14_DT	MAP7	1.25148	2.13e-42	1.4703
Day_14_DT	WWC1	1.61006	2.55e-42	1.21824
Day_14_DT	PAQR5	2.51032	9.68e-42	0.673379
Day_14_DT	PRKCQ	1.66229	6.84e-41	1.19085
Day_14_DT	LINC00937	2.40264	4.07e-40	1.01093
Day_14_DT	EPCAM	1.43541	4.28e-40	1.66439
Day_14_DT	ARHGEF3	1.38263	8.97e-40	2.26698
Day_14_DT	MERTK	1.62928	1.4e-39	0.956016
Day_14_DT	ABLIM1	1.09359	1.49e-39	1.95521
Day_14_DT	AC018730.1	1.91614	2.55e-39	0.678654
Day_14_DT	ARHGEF28	1.08752	3.77e-39	1.62475
Day_14_DT	GBE1	1.049	1.14e-38	2.94904
Day_14_DT	HNF1B	1.1133	1.51e-38	1.37149
Day_14_DT	PPARGC1A	1.36437	1.72e-38	1.62871
Day_14_DT	UNC13C	3.22763	2.66e-38	1.61113
Day_14_DT	MAP3K1	1.25304	3.45e-38	1.6525
Day_14_DT	CYFIP2	1.89957	5.67e-38	0.859675
Day_14_DT	EPB41L4A	1.20275	9.83e-38	1.74125
Day_14_DT	NRG3	1.49965	1.17e-37	3.89798
Day_14_DT	CPB1	3.06023	2.04e-37	0.867627
Day_14_DT	KCNJ15	2.62729	2.18e-37	0.6883
Day_14_DT	SALL3	2.62355	5.3e-37	0.889354
Day_14_DT	AC110296.1	4.77601	6.27e-37	0.508482
Day_14_DT	MAGI3	1.0526	3.94e-36	2.23429
Day_14_DT	SNX29	1.06678	2.7e-35	2.22838
Day_14_DT	TMPRSS4	4.95956	3.32e-35	0.507
Day_14_DT	VAV3	1.19621	4.38e-35	3.06846
Day_14_DT	NOVA1	1.09109	1.31e-34	3.40786
Day_14_DT	CACNA2D3	3.70323	1.55e-34	2.19901
Day_14_DT	CARMIL1	1.14999	1.65e-34	2.24375
Day_14_DT	MAL	4.09094	3.1e-34	0.709843
Day_14_DT	LINC01896	2.89425	3.21e-34	0.553093
Day_14_DT	CASR	3.28326	4.76e-34	0.844067
Day_14_DT	DMD	1.1351	5.06e-34	4.71993
Day_14_DT	LINC01116	1.56998	8.31e-34	0.919406
Day_14_DT	CFAP221	1.72046	1.64e-33	1.03398
Day_14_DT	PTCHD1-AS	1.89508	4.77e-33	2.01242
Day_14_DT	GRM8	2.58231	6.5e-33	1.94195
Day_14_DT	LLGL2	1.78705	1.87e-32	0.601644
Day_14_DT	BTBD7	1.03232	2.03e-32	1.64516
Day_14_DT	BLNK	4.10019	2.56e-32	0.460679
Day_14_DT	NTNG1	4.48869	2.4e-31	1.72148
Day_14_DT	ATP1B1	1.21316	7.19e-31	1.20397
Day_14_DT	SLC37A1	3.11515	7.92e-31	0.37736
Day_14_DT	GRAMD2B	1.84221	1.31e-30	0.802363
Day_14_DT	ITGA2	2.62904	2.1e-30	0.537856
Day_14_DT	SEMA4D	1.11848	2.64e-30	0.772422
Day_14_DT	MAP2	2.49744	4.2e-30	1.04586
Day_14_DT	RETREG1	2.36724	5.51e-30	0.575584
Day_14_DT	SIM2	3.2421	7.75e-30	0.600128
Day_14_DT	SLC44A5	1.81733	1.35e-29	2.041
Day_14_DT	CDS1	1.75803	1.35e-29	0.57886
Day_14_DT	U91319.1	1.31546	1.5e-29	1.63757
Day_14_DT	ST14	3.29658	1.57e-29	0.351
Day_14_DT	ADGRF1	2.57797	2.19e-29	0.412259
Day_14_DT	XACT	1.23301	3.88e-29	13.0057
Day_14_DT	RALGPS1	1.164	4.21e-29	1.01917
Day_14_DT	AC044810.2	4.10817	9.47e-29	0.722822
Day_14_DT	CACNA2D1	1.11771	1.27e-28	3.25541
Day_14_DT	LINC01762	3.90205	1.36e-28	0.60649
Day_14_DT	FGF8	2.25461	2.05e-28	0.775489
Day_14_DT	HOOK1	1.14436	4.77e-28	0.686449
Day_14_DT	CLDN7	1.9933	5.75e-28	0.613775
Day_14_DT	CGN	3.04551	8.24e-28	0.297971
Day_14_DT	CLDN6	3.45611	1.8e-27	0.357525
Day_14_DT	SCTR	2.1129	2.12e-27	0.768382
Day_14_DT	WDR91	1.55064	3.38e-27	0.483629
Day_14_DT	TOX3	2.66238	4.88e-27	1.11283
Day_14_DT	SAMD12	1.50055	1.08e-26	0.955445
Day_14_DT	MPC2	1.3758	1.68e-26	0.675046
Day_14_DT	ITGA6	1.34844	1.73e-26	0.924517
Day_14_DT	MIR3936HG	1.43969	2.05e-26	0.649092
Day_14_DT	HPN	1.14145	4.14e-26	0.632313
Day_14_DT	CYS1	2.26187	5.02e-26	0.32723
Day_14_DT	PCDH17	1.5656	5.73e-26	1.14956
Day_14_DT	FAR2	1.20368	6.69e-26	1.25524
Day_14_DT	DEPDC1B	1.08194	1.08e-25	1.19917
Day_14_DT	LINC02046	3.23667	2.09e-25	0.621422
Day_14_DT	SYTL4	2.97891	2.32e-25	0.556203
Day_14_DT	MSR1	4.34541	2.66e-25	0.707371
Day_14_DT	B4GALT6	1.29679	3.58e-25	0.934257
Day_14_DT	AC011306.1	2.79355	5.35e-25	0.36595
Day_14_DT	STPG2	1.83897	9.34e-25	1.10693
Day_14_DT	AC012501.2	1.85536	1.03e-24	0.952803
Day_14_DT	CBLB	1.11956	1.45e-24	3.17383
Day_14_DT	ARFGEF3	3.14738	1.76e-24	0.375194
Day_14_DT	PRKAA2	1.29943	2.43e-24	0.788118
Day_14_DT	PHLDB2	1.07112	2.43e-24	0.87246
Day_14_DT	C4orf19	1.66042	2.54e-24	0.673547
Day_14_DT	KIF13B	1.20466	2.67e-24	0.760415
Day_14_DT	CPA3	3.69708	3.41e-24	0.352991
Day_14_DT	EPHA8	4.34256	4.04e-24	0.25996
Day_14_DT	GALNT3	2.45741	4.93e-24	0.333638
Day_14_DT	RGS3	1.56451	5.31e-24	0.695173
Day_14_DT	RNF144B	1.58489	5.46e-24	0.7743
Day_14_DT	MAL2	1.86106	1.06e-23	0.389644
Day_14_DT	USP53	1.14577	1.09e-23	0.866463
Day_14_DT	GNG11	2.44349	1.2e-23	0.51862
Day_14_DT	MRS2	1.18628	3.21e-23	0.895153
Day_14_DT	BMP7	1.32646	3.39e-23	1.48355
Day_14_DT	RASSF9	1.96755	4.41e-23	0.438953
Day_14_DT	ATP12A	2.90724	4.55e-23	0.379693
Day_14_DT	OTUD3	1.24043	5.24e-23	0.824233
Day_14_DT	SUSD1	1.36125	5.76e-23	0.603733
Day_14_DT	EXPH5	1.59033	5.77e-23	0.627017
Day_14_DT	CIB4	3.71209	6.7e-23	0.29897
Day_14_DT	ABCA5	1.3281	1.5e-22	0.804663
Day_14_DT	TENM1	1.53907	1.5e-22	1.50358
Day_14_DT	SLC19A3	4.204	2.05e-22	0.344884
Day_14_DT	CACNA1D	2.52663	2.07e-22	0.866217
Day_14_DT	WDR72	2.6818	3.77e-22	0.595757
Day_14_DT	NTSR1	4.47395	4.21e-22	0.302557
Day_14_DT	GPR160	2.00438	5.53e-22	0.35744
Day_14_DT	TMCO4	1.55258	7.57e-22	0.565425
Day_14_DT	AC074033.1	1.8971	7.59e-22	0.308054
Day_14_DT	CLDN3	1.95689	1.4e-21	0.32553
Day_14_DT	ATP6V0A4	3.1857	1.47e-21	0.37817
Day_14_DT	CDH1	1.8223	1.5e-21	0.355793
Day_14_DT	MARVELD3	2.91631	1.67e-21	0.249327
Day_14_DT	AL159156.1	3.26382	1.97e-21	0.92433
Day_14_DT	SLC16A12	1.82951	3.15e-21	0.708606
Day_14_DT	MTMR7	1.44171	5.56e-21	0.596363
Day_14_DT	DDAH1	1.35296	6.63e-21	0.595295
Day_14_DT	ESRRB	2.66502	1.21e-20	0.51594
Day_14_DT	VEPH1	2.12669	1.31e-20	0.555735
Day_14_DT	AC127526.2	2.03751	1.5e-20	0.650688
Day_14_DT	SLCO2A1	1.24094	2.53e-20	0.620193
Day_14_DT	EPHB2	1.41109	2.67e-20	0.561447
Day_14_DT	AP001528.1	1.19131	3.56e-20	0.743183
Day_14_DT	WFDC2	1.07721	3.67e-20	1.1098
Day_14_DT	MYRFL	2.28849	4.66e-20	0.406223
Day_14_DT	ATP1A1	1.21687	6e-20	2.26421
Day_14_DT	TFAP2A	2.30101	6.07e-20	0.235797
Day_14_DT	C5orf17	4.03145	6.3e-20	0.585255
Day_14_DT	AC011586.2	3.47748	6.71e-20	0.551535
Day_14_DT	C12orf75	1.21521	6.92e-20	0.597707
Day_14_DT	AP001207.3	4.29519	1e-19	0.224113
Day_14_DT	FUT9	1.0067	1.15e-19	0.69057
Day_14_DT	RNF43	1.63363	1.28e-19	0.505815
Day_14_DT	FBXW4	1.0625	3.2e-19	0.8198
Day_14_DT	PLEKHH2	2.17835	3.21e-19	0.324287
Day_14_DT	CCSER1	2.24076	4.68e-19	1.06942
Day_14_DT	SGPP2	1.04675	5.3e-19	0.38089
Day_14_DT	MYOM2	2.01143	6.08e-19	0.815071
Day_14_DT	KCNK3	2.45618	6.44e-19	0.266324
Day_14_DT	ERBB3	2.64286	6.92e-19	0.194623
Day_14_DT	MAATS1	1.25242	7.22e-19	0.510002
Day_14_DT	NPNT	4.01053	7.47e-19	0.335719
Day_14_DT	CLDN19	2.23202	8.78e-19	0.217115
Day_14_DT	THSD7B	3.06898	1.06e-18	0.306064
Day_14_DT	AL031073.2	5.44729	1.21e-18	0.613323
Day_14_DT	SLC14A2	4.69242	1.47e-18	1.91967
Day_14_DT	HLF	3.10781	1.58e-18	0.26728
Day_14_DT	CLDN4	1.87244	1.58e-18	0.313728
Day_14_DT	ZDHHC14	1.30265	1.99e-18	0.997494
Day_14_DT	KIZ	1.73528	2.11e-18	0.976545
Day_14_DT	EDIL3	1.81789	2.39e-18	1.17888
Day_14_DT	AC093535.1	1.97006	2.95e-18	0.326992
Day_14_DT	VLDLR-AS1	1.69359	3.34e-18	0.601144
Day_14_DT	COL18A1	1.15546	4.64e-18	0.599801
Day_14_DT	CALCR	2.56984	5.26e-18	1.38849
Day_14_DT	SMIM24	2.20612	5.88e-18	0.275349
Day_14_DT	ALK	2.86333	7.08e-18	0.831351
Day_14_DT	FAM221A	1.42835	8.38e-18	0.368006
Day_14_DT	TPD52	1.37322	9.53e-18	0.44606
Day_14_DT	PRSS35	3.40848	1.2e-17	0.262833
Day_14_DT	CORIN	2.20165	1.4e-17	0.510867
Day_14_DT	ARSD	1.14908	1.48e-17	0.402737
Day_14_DT	AL355612.1	1.11976	3.03e-17	1.22649
Day_14_DT	KCNJ16	1.23753	3.12e-17	0.577207
Day_14_DT	OSBPL3	1.72739	3.55e-17	0.353052
Day_14_DT	EFHC2	1.69364	4.11e-17	0.496116
Day_14_DT	MACC1	3.73489	4.93e-17	0.258585
Day_14_DT	MYO5C	1.46364	5.46e-17	0.389509
Day_14_DT	NUP210	1.3834	6.29e-17	0.329409
Day_14_DT	NTN4	2.17561	1.83e-16	0.329095
Day_14_DT	JAK2	1.03041	1.98e-16	0.753936
Day_14_DT	TFCP2L1	4.66503	2.08e-16	0.193102
Day_14_DT	SLC44A3	1.86392	2.21e-16	0.30754
Day_14_DT	HES1	1.00761	2.94e-16	0.796057
Day_14_DT	OCLN	1.21309	3.2e-16	0.369527
Day_14_DT	ADAMTS16	1.1673	4.76e-16	0.448533
Day_14_DT	FZD8	1.69993	5.27e-16	0.284548
Day_14_DT	SNX25	1.20603	6.23e-16	0.646842
Day_14_DT	LINC00237	5.11086	8.33e-16	0.163305
Day_14_DT	CLDN10	1.78704	9.26e-16	0.369517
Day_14_DT	RASSF6	4.56464	1.23e-15	0.180147
Day_14_DT	ZDHHC2	1.09923	1.5e-15	0.526431
Day_14_DT	PCAT1	1.2603	1.65e-15	0.883635
Day_14_DT	TFAP2B	5.60987	2.03e-15	0.183226
Day_14_DT	SLAIN1	1.34791	2.44e-15	0.460586
Day_14_DT	RASGRP1	1.24548	4.65e-15	0.418646
Day_14_DT	ABHD17C	1.52085	4.87e-15	0.466498
Day_14_DT	DMKN	2.16356	7.58e-15	0.200641
Day_14_DT	EZR	1.12482	9.71e-15	0.457943
Day_14_DT	RAPGEF5	1.38258	1.14e-14	0.60979
Day_14_DT	FAM27C	1.38383	1.42e-14	0.328921
Day_14_DT	TEC	2.19614	2.28e-14	0.247387
Day_14_DT	ALG1L9P	1.29326	2.3e-14	0.333305
Day_14_DT	DNAH7	1.46828	2.42e-14	0.641533
Day_14_DT	SAMD5	2.52868	3.15e-14	0.641379
Day_14_DT	TMEM72	1.85922	3.54e-14	0.198643
Day_14_DT	LINC00958	1.55274	6.71e-14	0.299251
Day_14_DT	DMGDH	2.66684	6.71e-14	0.237454
Day_14_DT	AC073114.1	2.63129	7.93e-14	1.30334
Day_14_DT	MAGI2	1.08068	8.58e-14	2.89676
Day_14_DT	ACACB	1.11547	9.67e-14	0.348188
Day_14_DT	EPB41L4B	1.46751	1.13e-13	0.370479
Day_14_DT	CRYM	1.86995	1.13e-13	0.216247
Day_14_DT	SLC27A2	1.01793	1.16e-13	0.280108
Day_14_DT	SLC22A15	1.22663	1.45e-13	0.430167
Day_14_DT	TCIM	1.85264	1.53e-13	0.204237
Day_14_DT	LNX1	2.17698	2.24e-13	0.319585
Day_14_DT	LINC02343	5.14845	2.45e-13	0.188608
Day_14_DT	AC008127.1	2.77986	2.76e-13	0.209168
Day_14_DT	KLF5	2.66766	3.85e-13	0.15523
Day_14_DT	DNAH11	1.57105	4.36e-13	0.42546
Day_14_DT	ACPP	4.01922	4.38e-13	0.175197
Day_14_DT	ANKS6	1.05233	4.58e-13	0.4564
Day_14_DT	SLC12A8	1.19082	5.83e-13	0.355583
Day_14_DT	AC025164.1	1.63557	6.33e-13	0.195236
Day_14_DT	NNT-AS1	1.27503	6.59e-13	0.347952
Day_14_DT	SKAP1	1.26872	6.62e-13	0.499036
Day_14_DT	IRX3	1.89236	9.3e-13	0.244609
Day_14_DT	PITPNM2	1.31728	9.6e-13	0.318844
Day_14_DT	SNX24	1.0294	9.75e-13	0.445924
Day_14_DT	NBEAL2	2.7138	1.15e-12	0.14783
Day_14_DT	CADPS2	1.71798	1.21e-12	1.92662
Day_14_DT	FAM111A	1.40412	1.66e-12	0.249466
Day_14_DT	SCOC	1.22152	1.69e-12	0.40853
Day_14_DT	SLC20A1	1.034	2.29e-12	0.608424
Day_14_DT	KSR2	2.2695	2.35e-12	0.226698
Day_14_DT	CDCA7L	1.00456	2.51e-12	0.312381
Day_14_DT	AC092745.5	1.71912	2.54e-12	0.246105
Day_14_DT	SLC9A7	1.01743	2.88e-12	0.370355
Day_14_DT	KCTD8	3.84324	3.38e-12	0.823327
Day_14_DT	ACSM3	1.29504	3.51e-12	0.363491
Day_14_DT	RAB11FIP5	2.49366	4.26e-12	0.159207
Day_14_DT	PTGR1	1.01827	4.8e-12	0.555296
Day_14_DT	PKDCC	1.09111	5.24e-12	0.417701
Day_14_DT	GIPC2	1.73133	5.64e-12	0.249769
Day_14_DT	MFAP3L	1.6109	6.54e-12	0.161579
Day_14_DT	ABCA4	1.97378	9.19e-12	0.182032
Day_14_DT	SLC1A1	1.97342	9.38e-12	0.213792
Day_14_DT	VLDLR	1.55146	9.45e-12	0.220238
Day_14_DT	TMEM213	2.69799	1.13e-11	0.16613
Day_14_DT	HOGA1	1.41743	1.33e-11	0.26197
Day_14_DT	CLDN10-AS1	4.54761	1.36e-11	0.144913
Day_14_DT	NPSR1-AS1	1.78641	1.68e-11	0.48838
Day_14_DT	AP1S3	1.84079	1.76e-11	0.322616
Day_14_DT	AC019197.1	2.91095	1.77e-11	0.401332
Day_14_DT	ICA1	1.71367	1.82e-11	0.20348
Day_14_DT	CPT1A	2.45986	1.88e-11	0.161345
Day_14_DT	SMTNL2	1.40546	1.91e-11	0.180854
Day_14_DT	GLDC	1.47688	2.13e-11	0.236877
Day_14_DT	SPINT1	1.20144	2.37e-11	0.280008
Day_14_DT	TGFB2	1.61707	2.87e-11	0.274834
Day_14_DT	FAM81A	1.29738	3.18e-11	0.344677
Day_14_DT	DPEP1	1.69726	3.39e-11	0.166421
Day_14_DT	SLC22A5	1.17687	3.79e-11	0.239598
Day_14_DT	PLCXD3	2.0805	5.03e-11	0.630921
Day_14_DT	CCDC30	1.03443	6.54e-11	0.392967
Day_14_DT	CAPN6	1.15995	1.17e-10	0.444004
Day_14_DT	CA2	1.36273	1.26e-10	0.151605
Day_14_DT	AL033504.1	2.73859	1.4e-10	0.413237
Day_14_DT	UGT8	1.79626	1.56e-10	0.229087
Day_14_DT	SLC4A8	1.6055	1.64e-10	0.235905
Day_14_DT	ENTPD5	1.09186	1.81e-10	0.33554
Day_14_DT	TMEM266	1.30437	2.04e-10	0.36567
Day_14_DT	PCSK1N	1.96081	2.29e-10	0.134534
Day_14_DT	EFEMP1	1.05547	2.38e-10	0.309529
Day_14_DT	IRX5	4.50188	2.43e-10	0.0993627
Day_14_DT	DBX2	2.57238	2.5e-10	0.113711
Day_14_DT	FOXC1	1.56228	2.79e-10	0.262661
Day_14_DT	AL596214.1	1.14808	3.15e-10	0.247514
Day_14_DT	FAM181B	2.11458	3.49e-10	0.104927
Day_14_DT	CKB	1.24478	3.51e-10	0.23606
Day_14_DT	BSPRY	2.59912	3.66e-10	0.114549
Day_14_DT	ADGRL2	1.09776	4.68e-10	4.62836
Day_14_DT	LINC02532	3.34678	5.21e-10	0.117677
Day_14_DT	IRX1	5.14048	5.25e-10	0.102985
Day_14_DT	FAM184A	1.39706	5.85e-10	0.290121
Day_14_DT	PALM2-AKAP2	1.20216	5.85e-10	1.29343
Day_14_DT	SFXN5	1.14659	6.09e-10	0.439972
Day_14_DT	GAS8	1.33884	6.86e-10	0.239725
Day_14_DT	ZNF385D-AS1	2.19898	7.15e-10	0.147689
Day_14_DT	GPRIN3	2.91093	7.21e-10	0.15889
Day_14_DT	NHS-AS1	2.24359	8.59e-10	0.102757
Day_14_DT	ADAMTS8	3.29914	8.67e-10	0.104697
Day_14_DT	LINC01606	4.40135	8.99e-10	0.130202
Day_14_DT	SYK	3.08328	9.64e-10	0.116508
Day_14_DT	TOX2	2.76499	1.02e-09	0.138421
Day_14_DT	ARHGEF19	2.3895	1.12e-09	0.0943148
Day_14_DT	TMEM62	1.2747	1.24e-09	0.236722
Day_14_DT	GAS2L3	1.06218	1.25e-09	0.577982
Day_14_DT	SLFN13	1.08448	1.35e-09	0.246235
Day_14_DT	CYP39A1	1.23562	1.74e-09	0.208094
Day_14_DT	DPYD	1.37319	1.8e-09	0.430762
Day_14_DT	CAMK2N1	1.0487	1.94e-09	0.22535
Day_14_DT	GAL3ST1	1.47993	2.03e-09	0.140934
Day_14_DT	PCBD1	1.22387	2.45e-09	0.155107
Day_14_DT	ABCA10	2.07063	2.87e-09	0.197248
Day_14_DT	NMU	2.25418	3.32e-09	0.207411
Day_14_DT	GRIK5	1.74468	3.32e-09	0.1462
Day_14_DT	TESMIN	1.53738	3.41e-09	0.178393
Day_14_DT	AL353151.2	1.706	4.65e-09	0.213713
Day_14_DT	HTRA1	1.69162	4.69e-09	0.218085
Day_14_DT	SYT6	2.12562	4.83e-09	0.159973
Day_14_DT	AC096576.6	3.29708	4.85e-09	0.0708551
Day_14_DT	DPYSL5	2.18861	5.02e-09	0.153901
Day_14_DT	PPIC	1.05313	5.24e-09	0.253146
Day_14_DT	CRYBG1	2.13925	5.34e-09	0.142337
Day_14_DT	SYT17	2.4366	6.2e-09	0.112657
Day_14_DT	TRIB2	1.03739	7.64e-09	0.232354
Day_14_DT	PLD1	1.46892	8.18e-09	0.186893
Day_14_DT	BAMBI	1.06405	8.68e-09	0.242542
Day_14_DT	AC127526.1	2.51305	8.91e-09	0.134938
Day_14_DT	CDKL2	1.82972	9.83e-09	0.15612
Day_14_DT	AC009542.1	1.32816	9.83e-09	0.166719
Day_14_DT	FAM245A	1.77229	9.87e-09	0.139759
Day_14_DT	KBTBD12	1.47594	1.02e-08	0.219409
Day_14_DT	AKTIP	1.35541	1.11e-08	0.148405
Day_14_DT	KIF12	1.11893	1.22e-08	0.145203
Day_14_DT	RPE65	5.21882	1.23e-08	0.108426
Day_14_DT	AC022424.1	1.54658	1.27e-08	0.194466
Day_14_DT	PRR15L	2.76236	1.29e-08	0.0745637
Day_14_DT	MTURN	2.3133	1.44e-08	0.101597
Day_14_DT	CLEC4E	2.4867	1.55e-08	0.138543
Day_14_DT	GPLD1	1.54225	1.82e-08	0.212944
Day_14_DT	KCTD6	1.0199	1.86e-08	0.202718
Day_14_DT	LAMA5	1.07332	1.89e-08	0.18809
Day_14_DT	TFPI2	1.65951	1.9e-08	0.212154
Day_14_DT	SGSM1	1.93781	2e-08	0.145455
Day_14_DT	FRMD5	1.37073	2.1e-08	0.403857
Day_14_DT	COLEC10	1.70902	2.12e-08	0.269879
Day_14_DT	AIF1L	1.45406	2.13e-08	0.185131
Day_14_DT	UGT2B7	1.7587	2.25e-08	0.16923
Day_14_DT	THRB	1.30394	2.33e-08	0.287821
Day_14_DT	RTN4IP1	1.17966	3.05e-08	0.219492
Day_14_DT	AC005208.1	1.14723	3.57e-08	0.159148
Day_14_DT	CCKBR	2.69612	3.69e-08	0.0720243
Day_14_DT	SDC4	1.0251	3.85e-08	0.185388
Day_14_DT	MSC-AS1	1.22402	4.35e-08	0.386191
Day_14_DT	EPHB3	1.28943	4.44e-08	0.204338
Day_14_DT	Z86062.2	1.80093	4.48e-08	0.128111
Day_14_DT	TUBB2B	1.17822	4.58e-08	0.242242
Day_14_DT	CDC42EP3	1.00274	4.98e-08	0.196036
Day_14_DT	PLAU	1.79802	5.16e-08	0.211636
Day_14_DT	TSNARE1	1.05875	5.43e-08	0.222383
Day_14_DT	DACT2	1.58385	6.42e-08	0.11277
Day_14_DT	RASGRP3	1.24488	6.81e-08	0.20744
Day_14_DT	C21orf62	1.61796	7.79e-08	0.14091
Day_14_DT	STK32B	1.80139	8.4e-08	0.23712
Day_14_DT	SLC9A3-AS1	1.18991	8.56e-08	0.202026
Day_14_DT	RIMS1	1.7483	8.95e-08	0.195228
Day_14_DT	CRYL1	1.78081	9.49e-08	0.148027
Day_14_DT	MBP	1.21387	9.89e-08	0.22839
Day_14_DT	PCDH9-AS1	1.19071	1.07e-07	0.173044
Day_14_DT	GATA3	1.6205	1.21e-07	0.212013
Day_14_DT	TMPRSS2	3.48362	1.22e-07	0.0791822
Day_14_DT	GK	1.25205	1.29e-07	0.138495
Day_14_DT	IRX6	4.1341	1.31e-07	0.0762038
Day_14_DT	ADARB2	1.83105	1.36e-07	0.278954
Day_14_DT	OR2A1-AS1	1.06012	1.52e-07	0.148844
Day_14_DT	ADGRG1	2.31696	1.53e-07	0.0948702
Day_14_DT	PRKCE	1.02288	1.62e-07	0.46171
Day_14_DT	KDR	2.8612	1.64e-07	0.115003
Day_14_DT	ALPL	1.50069	1.67e-07	0.152482
Day_14_DT	SLC25A27	1.24032	1.67e-07	0.171215
Day_14_DT	GADL1	5.40557	1.69e-07	0.130267
Day_14_DT	STPG2-AS1	1.65224	1.88e-07	0.136191
Day_14_DT	LINC02021	1.55082	2e-07	0.185068
Day_14_DT	AHR	1.7011	2.08e-07	0.137387
Day_14_DT	CRACR2B	2.27751	2.51e-07	0.0840975
Day_14_DT	TRHDE-AS1	1.15081	2.51e-07	0.188159
Day_14_DT	INSR	1.05136	2.59e-07	0.264803
Day_14_DT	NOL4	2.14274	2.61e-07	0.24831
Day_14_DT	MAP3K21	1.01425	2.7e-07	0.245772
Day_14_DT	HRH2	1.61257	2.93e-07	0.0994378
Day_14_DT	FZD5	2.04629	3.21e-07	0.0932831
Day_14_DT	FAM83B	1.16037	4.01e-07	0.248781
Day_14_DT	TSTD1	1.34138	4.62e-07	0.109805
Day_14_DT	ELL2	1.2361	5.15e-07	0.221477
Day_14_DT	AC017048.3	2.04797	5.17e-07	0.0957496
Day_14_DT	NIPAL1	1.08634	5.67e-07	0.367636
Day_14_DT	TXK	1.76161	5.84e-07	0.0936223
Day_14_DT	AL445123.2	3.27223	5.92e-07	0.0829357
Day_14_DT	CPM	1.14427	5.95e-07	0.178554
Day_14_DT	WSCD1	1.48782	6.17e-07	0.139167
Day_14_DT	NEFL	4.0322	6.44e-07	0.0705278
Day_14_DT	RASEF	1.92691	6.93e-07	0.107712
Day_14_DT	CPXM2	1.42005	7.57e-07	0.0832771
Day_14_DT	AC012150.1	2.00193	8.22e-07	0.0832291
Day_14_DT	AL390719.2	1.40668	8.44e-07	0.12511
Day_14_DT	TLCD4	1.24622	8.66e-07	0.130532
Day_14_DT	SLC25A4	1.2126	8.9e-07	0.171335
Day_14_DT	CPEB2	1.57361	9.03e-07	0.356219
Day_14_DT	LRRN2	2.06977	9.21e-07	0.104329
Day_14_DT	KCNN2	1.79632	9.89e-07	0.390964
Day_14_DT	BMP2	1.9072	1.07e-06	0.138976
Day_14_DT	AC112722.1	1.68355	1.09e-06	0.131225
Day_14_DT	NPSR1	3.76247	1.11e-06	0.0658939
Day_14_DT	TMC4	1.12058	1.13e-06	0.171986
Day_14_DT	AL078600.1	1.44449	1.18e-06	0.129069
Day_14_DT	NUDT4	1.10851	1.26e-06	0.724619
Day_14_DT	HTR6	1.66301	1.29e-06	0.0986664
Day_14_DT	KIZ-AS1	1.59402	1.3e-06	0.222873
Day_14_DT	FCGBP	2.06068	1.38e-06	0.108236
Day_14_DT	ZNF503	1.04402	1.55e-06	0.366125
Day_14_DT	LINC02045	3.15143	1.55e-06	0.105013
Day_14_DT	ESRP2	3.00312	1.58e-06	0.0581869
Day_14_DT	AC113383.1	1.55162	1.86e-06	0.184539
Day_14_DT	PFKL	1.20304	1.87e-06	0.135782
Day_14_DT	FBXO25	1.00602	1.95e-06	0.192293
Day_14_DT	MIR205HG	1.81249	1.95e-06	0.0943477
Day_14_DT	KBTBD11	1.13958	1.96e-06	0.159135
Day_14_DT	DLGAP3	2.05583	2.01e-06	0.102086
Day_14_DT	RAB25	2.26976	2.02e-06	0.071209
Day_14_DT	KRT19	1.49313	2.2e-06	0.113907
Day_14_DT	KCNA2	3.30447	2.21e-06	0.0681005
Day_14_DT	SOSTDC1	3.18867	2.28e-06	0.0563197
Day_14_DT	PROX1	1.54889	2.3e-06	0.546957
Day_14_DT	CFAP69	1.17216	2.39e-06	0.185257
Day_14_DT	AL138756.1	1.71277	2.4e-06	0.102072
Day_14_DT	AC241644.2	4.81723	2.6e-06	0.0547129
Day_14_DT	HERC6	1.327	2.68e-06	0.117539
Day_14_DT	MGAT4A	1.37275	2.81e-06	0.151787
Day_14_DT	AL096799.1	2.90808	2.91e-06	0.127243
Day_14_DT	AL110292.1	3.17965	2.93e-06	0.136378
Day_14_DT	PBLD	1.31119	3.02e-06	0.171496
Day_14_DT	KIAA0040	3.58714	3.1e-06	0.0597031
Day_14_DT	TLR5	2.66388	3.17e-06	0.0726162
Day_14_DT	AC069120.1	2.53413	3.19e-06	0.0580864
Day_14_DT	AC005225.2	1.63482	3.38e-06	0.15404
Day_14_DT	JUN	1.12882	3.42e-06	0.170993
Day_14_DT	CLDN14	3.69163	3.97e-06	0.0505759
Day_14_DT	PSD4	1.85237	4.02e-06	0.127225
Day_14_DT	ADAMTS17	1.26592	4.32e-06	0.223242
Day_14_DT	COMTD1	1.46696	4.57e-06	0.0896187
Day_14_DT	ATP6V0E2	1.81026	4.58e-06	0.0930696
Day_14_DT	MEF2C	1.01431	4.66e-06	0.255387
Day_14_DT	AC108169.1	1.71103	4.87e-06	0.140718
Day_14_DT	AC020718.1	2.91914	5.01e-06	0.193875
Day_14_DT	LINC01948	1.30114	5.21e-06	0.182124
Day_14_DT	SRPX2	2.41417	5.39e-06	0.0873176
Day_14_DT	ZC3HAV1	1.36572	5.77e-06	0.12012
Day_14_DT	FOLR1	2.2776	5.85e-06	0.0632076
Day_14_DT	CFAP54	1.62846	7.14e-06	0.120199
Day_14_DT	MYO3B	1.7448	7.55e-06	0.135413
Day_14_DT	IGFBP3	1.86376	7.7e-06	0.0983502
Day_14_DT	CERKL	2.6309	7.84e-06	0.0710286
Day_14_DT	ADAM18	1.6963	8.04e-06	0.139646
Day_14_DT	RASSF7	1.10314	8.25e-06	0.164389
Day_14_DT	LINC02672	1.00294	8.77e-06	0.165729
Day_14_DT	RAB17	2.3563	8.91e-06	0.0576043
Day_14_DT	AC011586.1	3.1414	1.07e-05	0.0642399
Day_14_DT	SLC3A1	1.04905	1.1e-05	0.141622
Day_14_DT	AP1M2	2.16874	1.11e-05	0.0834874
Day_14_DT	FLRT1	1.75515	1.11e-05	0.102601
Day_14_DT	LINC01889	2.77255	1.13e-05	0.0651691
Day_14_DT	AC019257.1	1.94918	1.15e-05	0.0546217
Day_14_DT	LINC02334	1.21353	1.22e-05	0.134877
Day_14_DT	IPCEF1	1.25587	1.25e-05	0.215679
Day_14_DT	ARHGEF16	1.35704	1.26e-05	0.0773841
Day_14_DT	CASC2	1.03288	1.3e-05	0.333182
Day_14_DT	SLC44A2	1.07944	1.36e-05	0.112981
Day_14_DT	TRPV6	2.43724	1.4e-05	0.0538725
Day_14_DT	MPV17L	1.02041	1.47e-05	0.158654
Day_14_DT	LRP2BP	1.21912	1.56e-05	0.102577
Day_14_DT	C4orf54	2.49065	1.71e-05	0.0477739
Day_14_DT	FXYD2	1.28853	1.82e-05	0.0901918
Day_14_DT	MIR3681HG	1.8411	1.86e-05	0.184029
Day_14_DT	CRB1	3.22399	1.87e-05	0.0930576
Day_14_DT	ADAMTS15	1.26919	1.9e-05	0.119706
Day_14_DT	TMEM30B	2.43333	2.03e-05	0.0519087
Day_14_DT	CCDC160	1.25334	2.05e-05	0.132939
Day_14_DT	CASZ1	1.36136	2.17e-05	0.0751496
Day_14_DT	AL589693.1	1.06379	2.21e-05	0.251052
Day_14_DT	SYT13	1.33376	2.53e-05	0.0774906
Day_14_DT	SIGIRR	1.16796	2.85e-05	0.121025
Day_14_DT	CLN8	1.06285	3.22e-05	0.20989
Day_14_DT	MCOLN2	1.28016	3.34e-05	0.100272
Day_14_DT	ALDH1A1	1.90429	3.39e-05	0.0646637
Day_14_DT	PAPPA2	1.19764	3.44e-05	0.251189
Day_14_DT	NRAD1	4.08317	3.5e-05	0.0741861
Day_14_DT	VWA1	2.2077	3.64e-05	0.0616058
Day_14_DT	PTCHD1	1.37189	3.73e-05	0.130886
Day_14_DT	CADM2	1.35777	3.87e-05	0.219004
Day_14_DT	NAT8L	1.97075	3.93e-05	0.0641427
Day_14_DT	ZDHHC23	1.13083	4.34e-05	0.10306
Day_14_DT	ACTR3C	1.27747	4.45e-05	0.100038
Day_14_DT	CITED4	2.52401	4.69e-05	0.0351725
Day_14_DT	PROSER2	1.68377	4.74e-05	0.0835751
Day_14_DT	GAL	2.51753	4.76e-05	0.101839
Day_14_DT	KCNN3	1.73375	4.78e-05	0.110434
Day_14_DT	PRKCA-AS1	1.3977	4.94e-05	0.0877663
Day_14_DT	DDC	1.94467	5.08e-05	0.0697112
Day_14_DT	AC019330.1	2.94229	5.08e-05	0.112659
Day_14_DT	AC138123.1	1.03224	5.13e-05	0.148498
Day_14_DT	MIR31HG	2.2839	5.28e-05	0.0713952
Day_14_DT	FRMD7	2.47023	5.32e-05	0.0557117
Day_14_DT	AC004470.1	1.8622	5.44e-05	0.0858072
Day_14_DT	FAM111A-DT	1.69068	5.51e-05	0.0690883
Day_14_DT	AL137024.1	1.39742	5.55e-05	0.119325
Day_14_DT	LINC00271	1.12781	5.61e-05	0.212705
Day_14_DT	SLC14A2-AS1	2.18506	5.69e-05	0.0689716
Day_14_DT	GALNT6	1.60572	5.89e-05	0.0693774
Day_14_DT	AQP4-AS1	1.55969	5.93e-05	0.245313
Day_14_DT	TCN2	1.17929	5.99e-05	0.0857886
Day_14_DT	AP000721.2	1.31898	6.02e-05	0.109772
Day_14_DT	KCNQ3	2.39371	7.32e-05	0.116962
Day_14_DT	ERP27	2.69129	7.54e-05	0.043471
Day_14_DT	2009-03-01	1.5278	8.29e-05	0.0793527
Day_14_DT	CP	1.41215	8.81e-05	0.0804005
Day_14_DT	ILDR1	2.44986	8.87e-05	0.0557556
Day_14_DT	C6orf136	1.19336	9.22e-05	0.0778149
Day_14_DT	STK17B	1.13785	9.25e-05	0.156868
Day_14_DT	CDH13	1.18664	9.74e-05	0.376535
Day_14_DT	CHST9	2.00865	0.000104331	0.176912
Day_14_DT	MYB	1.27763	0.000112821	0.0749345
Day_14_DT	KLHL32	1.25096	0.000114954	0.12044
Day_14_DT	NAALADL2-AS2	3.96053	0.000124127	0.0447228
Day_14_DT	AMY2B	1.34513	0.000130115	0.0972987
Day_14_DT	NRSN1	2.62964	0.000132587	0.0610474
Day_14_DT	GJB1	2.57971	0.000133288	0.0507759
Day_14_DT	PART1	1.17454	0.000135441	0.0891198
Day_14_DT	KCNH5	1.61067	0.000137675	0.379228
Day_14_DT	GRHL1	1.78783	0.000137961	0.0861602
Day_14_DT	MAL2-AS1	1.6018	0.000142343	0.0714677
Day_14_DT	AC023421.1	4.10633	0.000143089	0.0326435
Day_14_DT	CWH43	4.57058	0.000143089	0.0457987
Day_14_DT	AC016907.2	1.69744	0.000156898	0.053116
Day_14_DT	SYNGR2	1.07112	0.00015853	0.0825839
Day_14_DT	AC103923.1	1.05013	0.000168796	0.133648
Day_14_DT	TUB	1.149	0.000171712	0.120502
Day_14_DT	STK31	1.60491	0.000172235	0.0883128
Day_14_DT	DKK3	1.43435	0.000182444	0.0813385
Day_14_DT	ARSG	1.17695	0.000186329	0.115067
Day_14_DT	LINC01995	2.57755	0.000193182	0.0402518
Day_14_DT	CABP1	3.65509	0.000205823	0.0440301
Day_14_DT	NPR3	3.84944	0.000205823	0.0492861
Day_14_DT	AL929091.1	2.75458	0.000207891	0.0533402
Day_14_DT	HECW1	1.72596	0.000208928	0.103407
Day_14_DT	MAPKAPK3	1.52331	0.000224055	0.0818732
Day_14_DT	AC013287.1	3.22452	0.000234805	0.447784
Day_14_DT	LYRM9	1.42073	0.00023494	0.0882743
Day_14_DT	CYTIP	1.98179	0.000236546	0.0502747
Day_14_DT	C10orf143	1.20776	0.000237348	0.100507
Day_14_DT	PFKFB2	1.04463	0.000238749	0.125069
Day_14_DT	CALCA	1.75551	0.000241806	0.11473
Day_14_DT	RSPH1	1.81548	0.000242464	0.057827
Day_14_DT	LNX1-AS1	2.16737	0.000249794	0.0708888
Day_14_DT	FRMD8	1.13016	0.000252954	0.0662674
Day_14_DT	RASSF10	1.95505	0.000254238	0.043599
Day_14_DT	GCK	1.20629	0.000258287	0.0743316
Day_14_DT	ASPHD2	1.37397	0.000258853	0.0493411
Day_14_DT	ADCY10	1.29157	0.000264748	0.123027
Day_14_DT	AL353801.1	1.35191	0.000286613	0.0715253
Day_14_DT	FHDC1	1.30791	0.000297984	0.0884128
Day_14_DT	SVOPL	2.23059	0.00030381	0.0638242
Day_14_DT	SYT11	1.29468	0.000306383	0.0895859
Day_14_DT	RIPPLY3	2.31993	0.000307771	0.0510962
Day_14_DT	LINC00877	1.48072	0.000321563	0.114311
Day_14_DT	SLC9A3	2.5406	0.000324824	0.0440326
Day_14_DT	HYDIN	1.05803	0.000325783	0.162471
Day_14_DT	AC021055.1	2.7122	0.000326525	0.0470736
Day_14_DT	TACSTD2	2.33317	0.00033654	0.0482037
Day_14_DT	AC020741.1	2.3551	0.000339162	0.041324
Day_14_DT	CASKIN1	1.34779	0.000339631	0.0560405
Day_14_DT	AC007743.1	2.29812	0.000349236	0.0633376
Day_14_DT	CYB561	1.10169	0.000357183	0.0896855
Day_14_DT	GRPR	1.64949	0.000365603	0.055667
Day_14_DT	CRB3	1.75532	0.000366274	0.0421177
Day_14_DT	AC117944.1	4.10296	0.000380928	0.0325627
Day_14_DT	ICOSLG	3.69387	0.000380928	0.024026
Day_14_DT	LINC01725	1.09485	0.000381185	0.231053
Day_14_DT	LINC00290	1.47747	0.000392996	0.11247
Day_14_DT	TMEM114	3.58588	0.000402461	0.0409975
Day_14_DT	AC120193.1	1.72115	0.000402524	0.124196
Day_14_DT	NEK5	1.06598	0.000405243	0.125009
Day_14_DT	PAXIP1-AS1	1.04712	0.000405376	0.0867646
Day_14_DT	C1orf210	1.27473	0.000434011	0.0499728
Day_14_DT	RAI2	1.58632	0.000435143	0.0919335
Day_14_DT	AC048352.1	3.97355	0.000486099	0.199417
Day_14_DT	NAALADL2-AS3	2.88472	0.000486125	0.0466468
Day_14_DT	DBNDD2	2.334	0.000497771	0.0408585
Day_14_DT	AC007317.2	2.49439	0.000517845	0.10322
Day_14_DT	AC007996.1	1.13493	0.000528975	0.0666124
Day_14_DT	CATSPERB	1.69535	0.000557311	0.076748
Day_14_DT	AC063938.1	1.88832	0.000567431	0.0550954
Day_14_DT	MPPED2	1.37406	0.0006043	0.458809
Day_14_DT	AL158071.3	1.3234	0.00062155	0.109925
Day_14_DT	RIPK4	1.206	0.00062792	0.0777832
Day_14_DT	GPR153	1.82632	0.000632808	0.0681826
Day_14_DT	ALAD	1.09316	0.000643519	0.0892373
Day_14_DT	IKZF1	1.3285	0.00066686	0.108783
Day_14_DT	KLRD1	1.09096	0.000672021	0.168286
Day_14_DT	AC109462.1	2.488	0.000677019	0.068844
Day_14_DT	LRATD2	1.22974	0.000695172	0.0947103
Day_14_DT	SLC15A2	1.7487	0.000698205	0.0508269
Day_14_DT	AC020978.5	1.74698	0.000703058	0.0404162
Day_14_DT	PROX1-AS1	1.40285	0.000707842	0.159519
Day_14_DT	LINC02352	2.79344	0.000741128	0.0330457
Day_14_DT	LINC02336	2.43228	0.000767588	0.0564998
Day_14_DT	LINC02763	1.68141	0.000786034	0.0989209
Day_14_DT	GLB1L2	1.31415	0.000786091	0.0760032
Day_14_DT	DUSP9	1.49077	0.000790844	0.0665234
Day_14_DT	NREP-AS1	2.57034	0.000798137	0.0648701
Day_14_DT	PCSK1	2.9407	0.000806234	0.0579278
Day_14_DT	HTR1E	2.94061	0.00080975	0.109298
Day_14_DT	ATP8B4	1.03205	0.000838609	0.105389
Day_14_DT	OGDHL	1.67006	0.00088228	0.0535346
Day_14_DT	LINC02156	3.22798	0.000887997	0.0308771
Day_14_DT	S100A9	1.59656	0.00089495	0.0360245
Day_14_DT	USP18	1.21194	0.000913556	0.0640937
Day_14_DT	AP003498.2	2.57092	0.000916106	0.0266495
Day_14_DT	ASTN2-AS1	1.11274	0.000916765	0.114046
Day_14_DT	PFKP	1.01373	0.00096349	0.0664616
Day_14_DT	SH3GL2	1.07344	0.000977931	0.0906751
Day_14_DT	CYP1B1	1.61738	0.000996628	0.139384
Day_14_DT	CNPPD1	1.40548	0.00101361	0.0530727
Day_14_DT	EML6	1.40242	0.00102429	0.152366
Day_14_DT	FAM167A	1.72476	0.00104565	0.0588738
Day_14_DT	DMC1	1.19085	0.0010517	0.0812972
Day_14_DT	AC083902.1	3.15647	0.00106588	0.0385362
Day_14_DT	LINC00992	1.82858	0.00107342	0.10306
Day_14_DT	AC145146.1	2.94398	0.00108003	0.031199
Day_14_DT	LINC01019	3.59485	0.00108736	0.0615314
Day_14_DT	MAST1	2.20159	0.00112457	0.0438489
Day_14_DT	DENND1C	2.50645	0.00113552	0.0283786
Day_14_DT	LINC01135	1.5281	0.00114205	0.0569494
Day_14_DT	GRID2IP	1.84999	0.00115761	0.0412019
Day_14_DT	FAM83F	2.58111	0.00120367	0.0423963
Day_14_DT	NPDC1	1.39021	0.00123062	0.0473699
Day_14_DT	AC023590.1	1.08506	0.00124104	0.101885
Day_14_DT	AC110772.2	1.65793	0.00127995	0.0424466
Day_14_DT	OXT	2.52422	0.00128054	0.0381074
Day_14_DT	LINC00664	1.58376	0.00128915	0.0444011
Day_14_DT	PALM3	2.0533	0.0012962	0.0378528
Day_14_DT	AC024382.1	1.93426	0.00135869	0.0581337
Day_14_DT	AC114930.1	2.36244	0.00135961	0.0471509
Day_14_DT	AL157829.1	1.31829	0.00136984	0.0765782
Day_14_DT	AC010197.1	4.24856	0.00139748	0.0541125
Day_14_DT	AC136628.4	1.98382	0.00140035	0.0569771
Day_14_DT	DARS-AS1	1.25871	0.00155312	0.0519701
Day_14_DT	OVCH2	1.09922	0.00162224	0.0347582
Day_14_DT	PAIP2B	1.39983	0.00164066	0.0929892
Day_14_DT	CHDH	1.17225	0.0016583	0.0515635
Day_14_DT	GASK1A	1.26609	0.00166536	0.0682493
Day_14_DT	AC091151.5	2.61878	0.00166546	0.0606796
Day_14_DT	AL355073.1	1.85327	0.00169761	0.0405654
Day_14_DT	FNDC1	1.40584	0.00175813	0.0405041
Day_14_DT	USH2A	1.97738	0.00181558	0.137097
Day_14_DT	CYP2J2	1.74244	0.00188723	0.0389327
Day_14_DT	AC009301.1	2.34519	0.0019426	0.0378456
Day_14_DT	ANO5	1.04404	0.0019706	0.112847
Day_14_DT	HRAS	1.70168	0.00199082	0.0502232
Day_14_DT	USP44	1.57765	0.00200612	0.0535102
Day_14_DT	SLCO4A1	1.463	0.00201409	0.0457889
Day_14_DT	ACSS1	2.19398	0.00202086	0.0401974
Day_14_DT	P2RX2	1.49674	0.00202792	0.0632644
Day_14_DT	LINC01208	2.28888	0.00208813	0.170264
Day_14_DT	CERNA1	1.53149	0.00213082	0.0507961
Day_14_DT	SOX2	1.7359	0.00225409	0.0545109
Day_14_DT	LRTM1	1.59168	0.00225996	0.0326614
Day_14_DT	LINC00886	1.26089	0.00227636	0.0794909
Day_14_DT	LINC00457	3.48665	0.00227892	0.0297124
Day_14_DT	RHBG	3.20038	0.00234011	0.0334739
Day_14_DT	ENPP5	1.03747	0.00237554	0.0794196
Day_14_DT	LAD1	2.33992	0.00237924	0.0187537
Day_14_DT	IQANK1	1.22226	0.00237924	0.0702495
Day_14_DT	RGMA	1.09076	0.00240271	0.0762359
Day_14_DT	SCN2A	1.76045	0.00244198	0.0640669
Day_14_DT	CCN3	1.61131	0.0024713	0.0420791
Day_14_DT	AL161725.1	1.99176	0.00264736	0.0418664
Day_14_DT	LINC01819	3.72706	0.00266571	0.024632
Day_14_DT	AC016550.2	3.73755	0.00266571	0.0248264
Day_14_DT	AL137847.1	1.40567	0.00268871	0.0548475
Day_14_DT	DMTN	2.80198	0.00271832	0.0285202
Day_14_DT	AP002409.1	2.51363	0.00275023	0.023564
Day_14_DT	TFAP2A-AS1	1.73486	0.00275404	0.0355371
Day_14_DT	KCNC3	1.63908	0.00275965	0.0605135
Day_14_DT	TRIM46	1.52746	0.00277756	0.0677856
Day_14_DT	AC117509.1	1.76601	0.00284882	0.0459531
Day_14_DT	SERPINF2	1.0545	0.00290322	0.0443982
Day_14_DT	UBALD2	1.32614	0.00293662	0.0524675
Day_14_DT	AC007317.1	1.72282	0.0029613	0.0765888
Day_14_DT	IGFBP6	2.53814	0.00305589	0.0336748
Day_14_DT	HMGA1P4	1.02865	0.00315117	0.100942
Day_14_DT	AC007849.1	1.93333	0.00316539	0.0329912
Day_14_DT	KCNJ12	2.31624	0.00319551	0.0321727
Day_14_DT	XDH	1.23686	0.00331778	0.0882762
Day_14_DT	MUC1	1.89612	0.00331923	0.0257889
Day_14_DT	MYT1	1.79588	0.00331923	0.0427639
Day_14_DT	PLA2G4F	2.05272	0.00346637	0.0458024
Day_14_DT	AC092745.4	1.55467	0.00372649	0.0340281
Day_14_DT	AC104123.1	1.13589	0.00375279	0.108259
Day_14_DT	PIM1	2.86534	0.00376801	0.0217313
Day_14_DT	NOXA1	1.08177	0.00376801	0.0441544
Day_14_DT	FAM131C	2.71815	0.00381785	0.0217331
Day_14_DT	AL133284.1	1.50019	0.0038359	0.0493619
Day_14_DT	AC006145.1	1.66887	0.00392777	0.05066
Day_14_DT	SERP2	1.60292	0.00393648	0.0741646
Day_14_DT	CAMSAP3	1.04563	0.0039427	0.0684939
Day_14_DT	CDH9	1.92101	0.00399275	0.134073
Day_14_DT	FYB1	4.04921	0.00429852	0.0312982
Day_14_DT	AC010789.2	1.22032	0.00430538	0.0814462
Day_14_DT	KIFC2	1.75283	0.00431282	0.033188
Day_14_DT	CA3	1.28335	0.00432388	0.120479
Day_14_DT	LINC01768	2.53931	0.004489	0.0287706
Day_14_DT	TEX12	2.29633	0.00449756	0.0206178
Day_14_DT	AC129507.2	1.20113	0.00449756	0.0416898
Day_14_DT	MANSC1	1.04013	0.00463349	0.0745027
Day_14_DT	LINC01342	2.51015	0.00470165	0.0385801
Day_14_DT	AP001999.2	2.45624	0.00471344	0.0314622
Day_14_DT	MAP3K10	1.1559	0.00471344	0.0778688
Day_14_DT	ZSCAN1	1.10396	0.00475804	0.058268
Day_14_DT	SH2D3A	2.63199	0.00482146	0.0352419
Day_14_DT	PDE1A	1.44061	0.00482146	0.152528
Day_14_DT	AC246817.1	2.40466	0.00482146	0.0375049
Day_14_DT	CASC1	1.33697	0.00482458	0.072272
Day_14_DT	RPRM	2.06065	0.00489198	0.0274223
Day_14_DT	LINC02696	2.19993	0.00491574	0.032639
Day_14_DT	AC064807.2	1.47829	0.00513693	0.0641305
Day_14_DT	ACOXL	2.04547	0.00527154	0.0576777
Day_14_DT	EDNRB	2.19601	0.00536895	0.0490124
Day_14_DT	NT5M	1.0434	0.00540074	0.0634228
Day_14_DT	AL591506.1	1.1025	0.00546111	0.051266
Day_14_DT	AC010503.4	1.47581	0.00579676	0.0305921
Day_14_DT	AL162497.1	1.37937	0.00586698	0.0645681
Day_14_DT	AC021517.2	2.84177	0.00596261	0.0221937
Day_14_DT	AC107068.1	1.30096	0.00598569	0.0623538
Day_14_DT	ROGDI	2.67284	0.00601387	0.0211852
Day_14_DT	ALKAL2	1.24117	0.0060651	0.0765237
Day_14_DT	LINC01794	2.35691	0.00606902	0.0225998
Day_14_DT	AL137847.2	1.82235	0.00613524	0.0390915
Day_14_DT	AC022463.1	1.3858	0.00626797	0.0348197
Day_14_DT	EMP1	1.00154	0.00633466	0.0838303
Day_14_DT	LINC01630	2.28907	0.00644757	0.0509298
Day_14_DT	AC002069.2	1.38377	0.00648924	0.223803
Day_14_DT	PLEKHF2	1.12137	0.00658916	0.120453
Day_14_DT	XK	2.06152	0.00667655	0.0318101
Day_14_DT	MEF2C-AS1	1.20627	0.00672005	0.294685
Day_14_DT	AC124861.1	2.88565	0.00682928	0.0295944
Day_14_DT	FAM153CP	1.62539	0.00706845	0.0347577
Day_14_DT	OR2F1	2.98124	0.00719758	0.0411883
Day_14_DT	CORO6	1.92904	0.00732342	0.0353584
Day_14_DT	NFIA-AS2	1.48037	0.00746069	0.0386335
Day_14_DT	AP000697.1	2.12958	0.00753876	0.0220207
Day_14_DT	AC006994.2	1.22105	0.0075651	0.0341523
Day_14_DT	AC106786.2	1.44768	0.00763583	0.0208246
Day_14_DT	LIM2	1.88773	0.00767582	0.0208669
Day_14_DT	AC092958.4	1.92889	0.00767582	0.0407853
Day_14_DT	DNAH5	1.24849	0.00800921	0.0420403
Day_14_DT	DBNDD1	1.19315	0.00825755	0.0463964
Day_14_DT	AL121749.2	1.05237	0.00834908	0.0547798
Day_14_DT	AC015982.2	1.63605	0.00839622	0.0271092
Day_14_DT	LINC02649	1.01003	0.0084947	0.084709
Day_14_DT	RAB36	1.09194	0.00861016	0.0449455
Day_14_DT	NELL2	1.05217	0.0087502	0.223251
Day_14_DT	SLC24A5	1.11993	0.00897464	0.0486648
Day_14_DT	HNF1A	1.90605	0.00903443	0.0328606
Day_14_DT	ZNF710-AS1	1.55733	0.00906825	0.0483478
Day_14_DT	RIMBP2	1.79108	0.00915825	0.0778876
Day_14_DT	CFAP157	3.32192	0.00930835	0.0260332
Day_14_DT	CACNA2D3-AS1	3.15941	0.00936923	0.0271711
Day_14_DT	MALRD1	1.051	0.00948136	0.119822
Day_14_DT	C2CD4A	2.64193	0.00948708	0.018232
Day_14_DT	KIAA0319	2.57584	0.00954787	0.0585029
Day_14_DT	POU6F2-AS1	1.76301	0.00968024	0.0250383

## Sheet: Description
Data used to generate heatmap in Supplemental Fig. S3F
Pairwise comparisons between UMAP clusters in Supplemental Fig. S3E: "day 14 podocyte", "day 14 proximal tube", "day 14 distal tube", and "day 14 connecting tube" using Wilcoxon test
Cutoffs for displayed genes: FDR <= 0.01 & Log2FC >= 1
