# Supplementary material for: Identification of a core transcriptional program driving the human renal mesenchymal-to-epithelial transition
Source: Dev Cell. Author manuscript; Available in PMC 2024 May 29. (PMC7616043; doi:10.1016/j.devcel.2024.01.011)
Supplement: Table S2 [file EMS196335-supplement-Table_S2.zip › Ng-Blichfeldt_Supplemental Table 2.xlsm]

## Sheet: a) Gene expression
group_name	name	Log2FC	FDR	MeanDiff
Day 10 Epi	PCSK5	2.47927	2.17e-103	16.6693
Day 10 Epi	GDNF	2.29224	9.08e-79	3.33647
Day 10 Epi	RPL5	1.29286	7.78e-74	5.54214
Day 10 Epi	KIAA1211	1.79524	7.6e-73	8.18666
Day 10 Epi	RPL7A	1.26996	1.64e-67	4.92434
Day 10 Epi	SEPTIN11	1.42837	5.36e-67	7.77171
Day 10 Epi	NPM1	1.23561	9.52e-66	4.22917
Day 10 Epi	NOL4L	2.28691	4.05e-65	2.21623
Day 10 Epi	RPS3A	1.1972	4.88e-65	4.6243
Day 10 Epi	SALL1	2.02652	2.75e-62	1.90223
Day 10 Epi	RPL17	1.2014	4.45e-62	5.1629
Day 10 Epi	RPL24	1.27928	1.23e-61	3.52825
Day 10 Epi	EEF1A1	1.02153	1.31e-61	7.0361
Day 10 Epi	RPL10	1.20509	2.08e-58	4.47449
Day 10 Epi	RPL13A	1.11489	8.01e-58	5.40981
Day 10 Epi	RPL14	1.20538	3.35e-57	3.13189
Day 10 Epi	RPS7	1.18348	4.24e-57	3.6393
Day 10 Epi	RPS19	1.10128	1.45e-56	4.67462
Day 10 Epi	RPL21	1.28003	4.73e-56	3.535
Day 10 Epi	RPL23A	1.25587	5.43e-56	3.38187
Day 10 Epi	RPS4X	1.09366	6.11e-56	5.06385
Day 10 Epi	RPL18	1.16468	6.63e-56	3.60547
Day 10 Epi	RPL23	1.15721	1.17e-55	3.90224
Day 10 Epi	SLC7A11	2.07887	1.75e-55	4.68258
Day 10 Epi	RPS23	1.18494	2.03e-55	3.98538
Day 10 Epi	SIPA1L1	1.25438	4.27e-55	8.94494
Day 10 Epi	GDNF-AS1	1.6594	1.66e-54	2.75068
Day 10 Epi	AC008667.1	2.10731	3.5e-54	1.31108
Day 10 Epi	RPS14	1.15969	5.56e-54	3.45946
Day 10 Epi	RPS24	1.08377	9.72e-54	3.94371
Day 10 Epi	RPL3	1.0928	2.48e-53	4.0278
Day 10 Epi	RPL15	1.19754	9.92e-53	3.28289
Day 10 Epi	RPL27A	1.17877	4.52e-52	3.44476
Day 10 Epi	RPL13	1.036	4.83e-52	4.52403
Day 10 Epi	RPS15A	1.15237	6.72e-52	2.97888
Day 10 Epi	RPL26	1.12644	7.54e-52	2.99498
Day 10 Epi	RPL36A	1.31462	1.28e-51	2.4025
Day 10 Epi	RPL11	1.10031	1.31e-51	3.66503
Day 10 Epi	RPL9	1.16591	3.96e-51	3.08881
Day 10 Epi	IL3RA	1.53606	7.24e-51	2.17961
Day 10 Epi	RPL35A	1.15735	7.27e-51	3.20983
Day 10 Epi	CRABP2	2.25786	2.12e-50	1.18195
Day 10 Epi	RPS18	1.11801	3.61e-50	4.51664
Day 10 Epi	RPL6	1.06522	4.08e-50	3.4529
Day 10 Epi	RPL7	1.15661	5.36e-50	3.44496
Day 10 Epi	MAML2	1.3245	9.52e-50	12.8207
Day 10 Epi	RPS11	1.09628	2.9e-49	3.53718
Day 10 Epi	RPL32	1.19	6.04e-49	3.03901
Day 10 Epi	RPS16	1.13463	6.48e-48	2.98198
Day 10 Epi	LHFPL2	1.83965	6.48e-48	2.75845
Day 10 Epi	RPL18A	1.20265	1.29e-47	2.69645
Day 10 Epi	PRTG	1.10888	1.42e-47	4.74677
Day 10 Epi	HRH1	5.22496	1.91e-47	1.06609
Day 10 Epi	RPS3	1.01207	1.93e-47	3.27526
Day 10 Epi	RPS25	1.19955	1.93e-47	2.48693
Day 10 Epi	NACA	1.17449	2.85e-47	2.08496
Day 10 Epi	RPL28	1.15642	2.87e-47	2.67752
Day 10 Epi	TSHZ2	1.39605	8.38e-47	6.59762
Day 10 Epi	IFITM1	2.38117	9.32e-47	2.26823
Day 10 Epi	RPS9	1.10802	1.14e-46	2.84235
Day 10 Epi	RPL39	1.16607	1.21e-46	4.55125
Day 10 Epi	RACK1	1.12353	1.3e-46	2.4331
Day 10 Epi	AC087564.1	1.75672	4.04e-46	2.85396
Day 10 Epi	RPL38	1.26134	6.14e-46	1.85411
Day 10 Epi	RPS17	1.20443	7.5e-46	2.92496
Day 10 Epi	FZD7	2.07792	8.02e-46	1.69668
Day 10 Epi	TOB1	2.508	9.68e-46	0.961351
Day 10 Epi	ME1	2.41931	2.57e-45	2.06663
Day 10 Epi	RPL10A	1.03447	2.63e-45	2.46068
Day 10 Epi	COL1A1	1.4057	2.64e-45	1.33173
Day 10 Epi	RPL37	1.01879	4.19e-45	3.13231
Day 10 Epi	RPS28	1.1792	3.78e-44	2.65819
Day 10 Epi	RPL34	1.12467	3.8e-44	2.74448
Day 10 Epi	SPRY1	1.54677	7.86e-44	2.39757
Day 10 Epi	RPL30	1.1349	2.46e-43	2.87594
Day 10 Epi	B2M	1.13526	3.15e-43	2.49026
Day 10 Epi	RPS27A	1.0042	3.68e-43	3.56736
Day 10 Epi	EIF1	1.28861	5.61e-43	1.41777
Day 10 Epi	SLCO3A1	2.01721	5.7e-43	4.26451
Day 10 Epi	RPS29	1.10467	8.79e-43	3.30028
Day 10 Epi	RPS27	1.10061	1.48e-42	2.73929
Day 10 Epi	RPS15	1.06247	4.67e-42	2.72173
Day 10 Epi	RPS13	1.28541	9.58e-42	2.25187
Day 10 Epi	EYS	1.67979	2.51e-41	1.45769
Day 10 Epi	BMP4	1.9577	2.65e-41	1.46947
Day 10 Epi	RPL27	1.21862	4.63e-41	1.96671
Day 10 Epi	RPL36	1.22016	2.16e-40	2.03696
Day 10 Epi	RPS6	1.013	8.56e-40	2.48069
Day 10 Epi	RCN1	1.02737	1.27e-39	2.29858
Day 10 Epi	GJA1	1.48228	2.31e-39	1.80859
Day 10 Epi	SLC3A2	1.08653	1.85e-38	1.80076
Day 10 Epi	AKAP12	1.64063	8.5e-38	2.17072
Day 10 Epi	TIMP1	1.51881	1.18e-37	1.12332
Day 10 Epi	PTPN14	1.16466	1.38e-37	5.21986
Day 10 Epi	TOP1	1.0766	1.33e-36	3.60717
Day 10 Epi	ENC1	1.84208	1.84e-36	1.59707
Day 10 Epi	ZMAT4	2.23427	3.69e-36	1.89494
Day 10 Epi	TPT1	1.00335	1.02e-35	2.04508
Day 10 Epi	IARS	1.02621	2.03e-35	2.15297
Day 10 Epi	TENM4	1.0507	2.11e-35	7.32089
Day 10 Epi	RPS10	1.47215	2.71e-35	1.15485
Day 10 Epi	RPS5	1.03773	2.73e-35	1.70246
Day 10 Epi	RPL22	1.00961	4.01e-35	1.84517
Day 10 Epi	TNFRSF10D	1.79332	4.9e-35	1.19663
Day 10 Epi	SUCLA2	1.18455	1.06e-33	2.1085
Day 10 Epi	RPL29	1.05809	1.47e-33	1.81535
Day 10 Epi	SLC7A1	1.70627	1.58e-33	1.52786
Day 10 Epi	MAP3K7	1.07593	2.09e-33	2.30792
Day 10 Epi	GDF15	3.66051	2.84e-32	0.79765
Day 10 Epi	SLC6A16	1.4694	5.08e-32	1.17417
Day 10 Epi	DNAJA1	1.13113	9e-32	1.22938
Day 10 Epi	RTL9	4.66729	6.25e-31	0.487813
Day 10 Epi	NPW	1.97729	4.29e-30	0.692792
Day 10 Epi	AC019068.1	3.03215	5.73e-30	0.972238
Day 10 Epi	TNFRSF12A	2.2038	7.64e-30	0.677986
Day 10 Epi	RPS27L	1.66173	2.63e-29	0.840611
Day 10 Epi	PHC2	1.52706	3.02e-28	3.78758
Day 10 Epi	BDNF	2.84083	1.06e-27	0.845944
Day 10 Epi	NKAIN4	2.36121	1.31e-27	0.52316
Day 10 Epi	PDZRN4	1.13231	4.15e-27	7.63517
Day 10 Epi	WNT2B	1.87775	5.04e-27	0.669373
Day 10 Epi	HOXB7	1.13915	8.79e-27	1.24173
Day 10 Epi	MLLT3	1.29369	1.36e-26	13.5601
Day 10 Epi	EIF1B	1.49841	4.91e-26	0.709886
Day 10 Epi	DUOX1	1.41666	5.89e-26	1.0637
Day 10 Epi	AC025887.2	1.80929	6.74e-26	1.25649
Day 10 Epi	NDUFS5	1.15092	7.08e-26	0.944785
Day 10 Epi	BTF3	1.0332	2.19e-25	1.0713
Day 10 Epi	ERICH3	5.1794	1.35e-24	0.498787
Day 10 Epi	C1QTNF4	1.22503	2.69e-24	0.835033
Day 10 Epi	TLE4	1.12869	2.93e-24	3.06335
Day 10 Epi	SLC9C1	1.96588	3.53e-24	1.7357
Day 10 Epi	MGAM	1.91779	4.59e-24	0.685664
Day 10 Epi	NKD1	2.5267	7.02e-24	1.1333
Day 10 Epi	PRDX1	1.26237	7.29e-24	0.857998
Day 10 Epi	SH3PXD2A	1.27714	7.86e-24	1.74476
Day 10 Epi	UQCRB	1.12665	1.48e-23	0.917373
Day 10 Epi	TMCC3	1.43947	1.51e-23	1.77872
Day 10 Epi	AL050403.2	1.94312	4.04e-23	1.17761
Day 10 Epi	FAM184B	1.38695	4.46e-23	0.620679
Day 10 Epi	TCEAL9	1.28997	4.96e-23	0.899111
Day 10 Epi	HOXC6	1.20043	6.52e-23	1.51471
Day 10 Epi	GRIN2A	1.73532	6.67e-23	8.5335
Day 10 Epi	LINC02086	1.14392	7.55e-23	2.44826
Day 10 Epi	KLHL14	1.485	2.35e-22	2.65609
Day 10 Epi	PKM	1.0844	4.83e-22	0.848431
Day 10 Epi	HERPUD1	1.39474	7.35e-22	0.683909
Day 10 Epi	NFE2L2	1.24725	1.01e-21	1.15609
Day 10 Epi	CARS	1.1017	1.55e-21	0.708824
Day 10 Epi	YARS	1.06119	3.21e-21	0.928219
Day 10 Epi	ZDHHC11	1.52488	3.29e-21	0.515866
Day 10 Epi	MTHFD2	1.45343	6.33e-21	0.632628
Day 10 Epi	SQSTM1	1.3235	8.81e-21	0.975761
Day 10 Epi	AC008269.1	1.51396	2.1e-20	0.710144
Day 10 Epi	G0S2	2.47678	6.43e-20	0.786972
Day 10 Epi	LINC01934	1.98149	9.04e-20	0.669907
Day 10 Epi	VSNL1	3.34491	9.3e-20	0.736833
Day 10 Epi	MAST4	1.24132	9.51e-20	1.85598
Day 10 Epi	MIR34AHG	1.56094	1.08e-19	0.96959
Day 10 Epi	AHRR	2.20912	1.09e-19	0.468427
Day 10 Epi	ASB18	3.65913	2.39e-19	0.52343
Day 10 Epi	MYCN	1.64548	2.57e-19	0.491184
Day 10 Epi	CA8	1.91804	3.06e-19	0.619681
Day 10 Epi	JDP2	2.17721	3.93e-19	0.416575
Day 10 Epi	CXXC5	1.08358	4.23e-19	0.858959
Day 10 Epi	AL139260.1	1.04973	4.96e-19	1.19637
Day 10 Epi	COL23A1	1.9111	6.15e-19	0.925467
Day 10 Epi	AC137494.1	2.51153	6.48e-19	0.563857
Day 10 Epi	CXXC4	1.51434	7.62e-19	0.542486
Day 10 Epi	WT1	1.14683	1.14e-18	1.58623
Day 10 Epi	PCDH19	1.11992	2.14e-18	1.2531
Day 10 Epi	DOK5	3.64827	2.16e-18	0.434084
Day 10 Epi	IL12RB2	1.84121	2.18e-18	0.538802
Day 10 Epi	PMP22	2.53336	2.66e-18	0.412515
Day 10 Epi	DLGAP2	3.01233	2.68e-18	0.54386
Day 10 Epi	EMP3	1.37602	2.68e-18	0.457907
Day 10 Epi	KANK4	2.67232	3.58e-18	0.523562
Day 10 Epi	NFE2L3	1.31651	5.33e-18	0.690613
Day 10 Epi	GARS	1.02442	6.08e-18	0.8549
Day 10 Epi	AP002784.1	2.12713	6.83e-18	0.49022
Day 10 Epi	TGFB1	1.08055	1.43e-17	0.591904
Day 10 Epi	PHLDA1	1.94667	1.46e-17	0.391379
Day 10 Epi	EIF2S2	1.00714	3.02e-17	0.922514
Day 10 Epi	HOXB9	1.04364	3.2e-17	0.6836
Day 10 Epi	C3orf52	1.32033	3.26e-17	1.00974
Day 10 Epi	RHBDL2	1.58846	3.42e-17	0.594807
Day 10 Epi	BST2	1.22722	5.48e-17	0.796326
Day 10 Epi	FRMD3	1.24374	7.32e-17	0.683215
Day 10 Epi	FOXO1	2.06171	7.86e-17	1.99438
Day 10 Epi	LINC01588	1.79473	9.29e-17	0.561115
Day 10 Epi	WT1-AS	1.99085	1.06e-16	0.559484
Day 10 Epi	MAFG	1.59453	1.72e-16	0.407816
Day 10 Epi	AL357153.2	1.97465	1.74e-16	0.460472
Day 10 Epi	CABLES1	1.33327	2.21e-16	1.21556
Day 10 Epi	ACSL4	1.1037	3.19e-16	1.49857
Day 10 Epi	AFF2	1.52155	3.51e-16	1.08905
Day 10 Epi	GALNT8	1.16445	3.84e-16	0.58517
Day 10 Epi	AHDC1	1.08458	5.03e-16	0.522027
Day 10 Epi	LINC02516	1.8325	6.16e-16	0.379673
Day 10 Epi	HOXC8	1.12323	1.64e-15	0.898115
Day 10 Epi	HOXB-AS4	1.71406	1.68e-15	0.321428
Day 10 Epi	NFIB	2.85005	1.74e-15	0.702873
Day 10 Epi	SPRY4	1.32864	1.86e-15	0.613453
Day 10 Epi	RIPOR3	1.55692	2.6e-15	0.420373
Day 10 Epi	LINC02798	2.35775	2.75e-15	0.359253
Day 10 Epi	AC079447.1	1.0598	3.84e-15	0.840394
Day 10 Epi	RYR3	1.95068	5.83e-15	0.684662
Day 10 Epi	MIR222HG	1.5596	5.98e-15	0.953159
Day 10 Epi	SPDYA	1.74342	7.45e-15	0.483715
Day 10 Epi	AC083855.2	4.50311	8.36e-15	0.214537
Day 10 Epi	FAH	1.63295	1.1e-14	0.348779
Day 10 Epi	ZMAT3	1.51812	1.13e-14	0.839936
Day 10 Epi	C2orf88	1.15517	1.42e-14	0.714752
Day 10 Epi	PSMB5	1.00467	1.54e-14	0.61766
Day 10 Epi	MMP24	1.59535	1.91e-14	0.435412
Day 10 Epi	SHISA6	2.25253	2.27e-14	1.39462
Day 10 Epi	CRB2	1.48525	3.13e-14	0.334339
Day 10 Epi	ST6GAL2	1.07795	3.57e-14	1.47296
Day 10 Epi	SLC30A1	1.69235	4.19e-14	0.382013
Day 10 Epi	PRSS3	1.98383	4.36e-14	0.411703
Day 10 Epi	NUAK1	1.14956	4.71e-14	0.587833
Day 10 Epi	FGF19	6.72927	4.94e-14	0.211042
Day 10 Epi	PKD1L1	1.93074	5.28e-14	0.352997
Day 10 Epi	AC009690.2	1.57025	5.28e-14	0.456836
Day 10 Epi	AC099508.2	2.50549	6.01e-14	0.244419
Day 10 Epi	CEBPB	1.8806	7.04e-14	0.277697
Day 10 Epi	AC010601.1	2.45024	1.01e-13	0.270698
Day 10 Epi	SLC13A3	1.02483	1.06e-13	0.720164
Day 10 Epi	PLCE1	1.28493	1.22e-13	0.366481
Day 10 Epi	NOP2	1.10442	1.22e-13	0.330707
Day 10 Epi	CXCR4	1.78246	1.23e-13	0.920947
Day 10 Epi	AC113386.1	2.79071	1.29e-13	1.86004
Day 10 Epi	CRK	1.11067	1.39e-13	0.557962
Day 10 Epi	LINC01498	2.3431	1.48e-13	0.23418
Day 10 Epi	GLRA1	1.78062	1.61e-13	0.360698
Day 10 Epi	SHISA8	3.23328	1.84e-13	0.166784
Day 10 Epi	WWTR1	1.01147	2.13e-13	1.26983
Day 10 Epi	AL355377.3	2.63932	2.37e-13	0.176587
Day 10 Epi	RPL36AL	1.12755	2.59e-13	0.423076
Day 10 Epi	MDM2	1.13986	3.33e-13	0.922139
Day 10 Epi	TNFRSF19	1.0609	3.34e-13	1.03255
Day 10 Epi	RSL1D1	1.03945	3.46e-13	0.548057
Day 10 Epi	AL353138.1	1.54882	3.59e-13	1.18058
Day 10 Epi	EMC7	1.0095	3.88e-13	0.520861
Day 10 Epi	CDH7	1.74403	4.99e-13	1.38917
Day 10 Epi	TRMT10C	1.08568	6.4e-13	0.45209
Day 10 Epi	SMCR5	1.39955	7.09e-13	0.369628
Day 10 Epi	CCDC85C	1.48063	7.11e-13	0.422976
Day 10 Epi	AC010325.1	2.16829	7.11e-13	0.250308
Day 10 Epi	GPRC5C	1.00887	7.38e-13	0.522347
Day 10 Epi	AC048341.1	1.10986	7.44e-13	0.559962
Day 10 Epi	SLC1A5	1.19423	7.86e-13	0.3647
Day 10 Epi	RASGEF1B	2.55188	8.35e-13	0.331631
Day 10 Epi	UBL5	1.04469	1.03e-12	0.37313
Day 10 Epi	HRC	1.45493	1.53e-12	0.258551
Day 10 Epi	PLIN2	1.23389	1.75e-12	0.418715
Day 10 Epi	AL513327.1	1.15531	1.79e-12	0.751395
Day 10 Epi	AC005726.1	1.28252	1.85e-12	0.383233
Day 10 Epi	NQO1	1.53927	2.7e-12	0.293185
Day 10 Epi	RSL24D1	1.07489	3.42e-12	0.466278
Day 10 Epi	GCNT1	1.98311	4.32e-12	0.314912
Day 10 Epi	LMX1B	2.8557	4.92e-12	0.201124
Day 10 Epi	MYO15A	2.31932	5.21e-12	0.192415
Day 10 Epi	OGFRL1	1.02259	5.36e-12	0.719683
Day 10 Epi	ZNF771	1.67442	6.78e-12	0.284401
Day 10 Epi	FGF18	2.5926	7.57e-12	0.289681
Day 10 Epi	DOCK3	1.5801	9.58e-12	0.559323
Day 10 Epi	NOP53	1.10572	9.62e-12	0.436302
Day 10 Epi	SARM1	1.58171	1.05e-11	0.308293
Day 10 Epi	SLC9A5	2.33948	1.44e-11	0.201883
Day 10 Epi	NOTUM	4.03738	1.85e-11	0.141991
Day 10 Epi	PLEKHG6	2.09244	3.15e-11	0.177946
Day 10 Epi	DUSP5	1.78758	3.25e-11	0.212129
Day 10 Epi	ACTN3	1.85128	3.28e-11	0.205101
Day 10 Epi	ADAMTS2	1.96332	3.42e-11	0.527596
Day 10 Epi	FAM151B	1.73473	3.66e-11	0.330651
Day 10 Epi	VASN	1.67804	4.46e-11	0.205873
Day 10 Epi	LINC01915	3.8623	4.47e-11	0.240837
Day 10 Epi	AL590666.4	1.96957	5.61e-11	0.214511
Day 10 Epi	AL034550.2	3.55186	5.78e-11	0.163847
Day 10 Epi	TRMT112	1.03885	6.16e-11	0.356158
Day 10 Epi	SERPINE3	2.15019	6.86e-11	0.309445
Day 10 Epi	TRPC7	2.21109	8.84e-11	0.191835
Day 10 Epi	HOXA7	1.42535	8.93e-11	0.296696
Day 10 Epi	PNO1	1.05207	9.58e-11	0.277579
Day 10 Epi	DUSP14	1.66156	1.05e-10	0.245182
Day 10 Epi	ZNF433-AS1	1.01792	1.08e-10	0.744796
Day 10 Epi	SLC7A11-AS1	2.31442	1.19e-10	0.176036
Day 10 Epi	CDKN1A	1.80847	1.72e-10	0.219699
Day 10 Epi	TGFA	1.75003	1.74e-10	0.641176
Day 10 Epi	C5AR1	1.48657	2.02e-10	0.246072
Day 10 Epi	SLC10A1	2.02909	2.03e-10	0.18589
Day 10 Epi	AARS	1.17246	2.29e-10	0.490726
Day 10 Epi	MSH4	1.45552	2.32e-10	0.323422
Day 10 Epi	COTL1	1.50449	2.57e-10	0.324187
Day 10 Epi	FAM222A	1.77106	2.69e-10	0.223074
Day 10 Epi	LTBP2	1.28919	2.76e-10	0.212185
Day 10 Epi	SEMA4B	1.3435	3.12e-10	0.387305
Day 10 Epi	FAM222A-AS1	1.82107	3.15e-10	0.33291
Day 10 Epi	SNX18	1.39125	3.38e-10	0.266103
Day 10 Epi	CD37	1.49754	4.39e-10	0.232537
Day 10 Epi	HOXA6	1.16933	4.54e-10	0.368373
Day 10 Epi	LINC01571	2.6869	4.65e-10	0.142793
Day 10 Epi	C9orf131	2.95787	4.88e-10	0.133987
Day 10 Epi	CDH6	2.16113	5.1e-10	6.0976
Day 10 Epi	TNFRSF1A	1.07008	5.34e-10	0.308959
Day 10 Epi	PTCHD4	1.37118	5.49e-10	1.4671
Day 10 Epi	HPCAL1	1.65347	5.61e-10	0.632269
Day 10 Epi	RAB35	1.46318	5.64e-10	0.187811
Day 10 Epi	SH2D4B	2.1139	5.67e-10	0.166689
Day 10 Epi	IMPDH2	1.36059	5.88e-10	0.290032
Day 10 Epi	PLK2	1.08227	5.94e-10	0.240192
Day 10 Epi	CNR1	3.31705	6.38e-10	0.141317
Day 10 Epi	GABRR2	1.94013	7.03e-10	0.207976
Day 10 Epi	MUC20	1.60316	7.45e-10	0.227867
Day 10 Epi	HNRNPA1P48	2.58437	7.97e-10	0.183917
Day 10 Epi	AATK	1.52614	8.36e-10	0.254284
Day 10 Epi	HDAC7	1.03286	8.46e-10	0.410386
Day 10 Epi	EPN1	1.18009	8.89e-10	0.25132
Day 10 Epi	NGF	2.01132	1.17e-09	0.554192
Day 10 Epi	MCOLN3	1.3217	1.35e-09	0.711962
Day 10 Epi	GPX4	1.12658	1.45e-09	0.346284
Day 10 Epi	LINC02119	1.86692	1.52e-09	0.240744
Day 10 Epi	XKR4	3.12528	1.62e-09	0.575985
Day 10 Epi	DEGS1	1.03581	1.63e-09	0.403527
Day 10 Epi	EPHA1-AS1	1.86996	1.72e-09	0.26685
Day 10 Epi	ZNF804A	1.6359	1.78e-09	0.519703
Day 10 Epi	AL022238.2	1.42975	1.83e-09	0.248193
Day 10 Epi	AP000779.1	1.23773	1.96e-09	0.294781
Day 10 Epi	HSPB1	1.54477	2.22e-09	0.288543
Day 10 Epi	AL732509.1	2.01092	2.26e-09	0.76457
Day 10 Epi	PRDM1	2.35105	2.3e-09	0.326383
Day 10 Epi	TG	1.97426	2.55e-09	0.21568
Day 10 Epi	AC015813.1	1.10188	2.56e-09	0.25899
Day 10 Epi	AL109954.1	3.26699	3.06e-09	0.122025
Day 10 Epi	CELF6	1.67784	3.2e-09	0.171966
Day 10 Epi	HOXA5	1.02168	3.61e-09	0.370284
Day 10 Epi	METRNL	1.23271	4.21e-09	0.242915
Day 10 Epi	AC009404.1	1.51668	4.69e-09	0.17668
Day 10 Epi	AC068196.1	1.92577	5.12e-09	0.164665
Day 10 Epi	UBE2R2-AS1	1.16212	5.37e-09	0.329012
Day 10 Epi	CATSPERD	2.68761	5.41e-09	0.16252
Day 10 Epi	RHOU	1.07567	5.45e-09	0.598211
Day 10 Epi	ASPSCR1	1.08029	5.52e-09	0.26226
Day 10 Epi	BDNF-AS	1.39427	5.71e-09	0.43231
Day 10 Epi	MSANTD1	2.52473	6.08e-09	0.111061
Day 10 Epi	FAS	2.46628	6.3e-09	0.145596
Day 10 Epi	SLC22A1	1.43962	6.77e-09	0.19374
Day 10 Epi	ADGRG2	1.36859	7.45e-09	2.27486
Day 10 Epi	GTF2F1	1.17495	7.75e-09	0.235854
Day 10 Epi	IL12A-AS1	2.39169	8.28e-09	0.222258
Day 10 Epi	TOMM7	1.08714	8.74e-09	0.301988
Day 10 Epi	NGEF	2.31859	1.04e-08	0.135019
Day 10 Epi	BAAT	2.0258	1.04e-08	0.188881
Day 10 Epi	CBLIF	1.8779	1.04e-08	0.161912
Day 10 Epi	INAVA	1.44452	1.13e-08	0.285895
Day 10 Epi	NLRC4	1.96782	1.15e-08	0.239601
Day 10 Epi	PEPD	1.0577	1.16e-08	0.321949
Day 10 Epi	DLK1	2.09402	1.19e-08	0.337175
Day 10 Epi	AL359764.3	2.09565	1.24e-08	0.158561
Day 10 Epi	CETN2	1.47613	1.34e-08	0.224698
Day 10 Epi	ACOT12	1.99302	1.37e-08	0.236453
Day 10 Epi	HCN2	2.20711	1.47e-08	0.117811
Day 10 Epi	CLP1	1.34996	1.55e-08	0.200295
Day 10 Epi	CFAP100	2.00981	1.57e-08	0.177177
Day 10 Epi	ERICH3-AS1	4.69474	1.59e-08	0.140125
Day 10 Epi	LINC00866	2.84159	2.08e-08	0.145701
Day 10 Epi	AC012254.1	1.61711	2.08e-08	0.236946
Day 10 Epi	OXGR1	1.88318	2.11e-08	0.161371
Day 10 Epi	AC018450.1	1.43953	2.19e-08	0.179381
Day 10 Epi	CHMP2A	1.17099	2.22e-08	0.196719
Day 10 Epi	TICAM2	1.40103	2.35e-08	0.224508
Day 10 Epi	FST	1.37862	2.69e-08	0.747825
Day 10 Epi	LMO7-AS1	1.44772	2.75e-08	0.266826
Day 10 Epi	SLITRK4	1.94692	2.84e-08	0.226316
Day 10 Epi	NOS1AP	1.0911	2.97e-08	1.6778
Day 10 Epi	MEIS2	1.03751	2.97e-08	3.13644
Day 10 Epi	MICALL2	1.12198	3.04e-08	0.187741
Day 10 Epi	SPATA21	1.67127	3.05e-08	0.23903
Day 10 Epi	RIPOR1	1.62823	3.1e-08	0.246492
Day 10 Epi	C3orf20	2.07056	3.7e-08	0.218044
Day 10 Epi	FXYD5	1.2736	3.74e-08	0.19127
Day 10 Epi	LINC02646	1.94991	3.99e-08	0.218208
Day 10 Epi	ATP2A1	1.65146	4.21e-08	0.167119
Day 10 Epi	LIN28A	1.29237	4.23e-08	0.184537
Day 10 Epi	ITM2A	1.49304	4.59e-08	0.125668
Day 10 Epi	GAR1	1.23166	4.94e-08	0.2682
Day 10 Epi	TTC23L	1.75843	5.21e-08	0.258227
Day 10 Epi	NAB2	1.37228	5.35e-08	0.158786
Day 10 Epi	BICDL1	1.58055	5.36e-08	0.686935
Day 10 Epi	MATN2	1.51053	5.56e-08	0.274117
Day 10 Epi	MAPT	1.43287	5.63e-08	0.202254
Day 10 Epi	RFPL3S	1.62235	6.71e-08	0.177176
Day 10 Epi	ADAMTS9-AS2	1.13331	6.78e-08	0.665194
Day 10 Epi	CTHRC1	1.15061	7.41e-08	0.22874
Day 10 Epi	TUBB4B	1.14089	7.47e-08	0.405986
Day 10 Epi	NGFR	2.3233	7.47e-08	0.141211
Day 10 Epi	AL391097.1	1.65882	7.53e-08	0.160132
Day 10 Epi	RSPO3	1.51717	7.72e-08	0.318264
Day 10 Epi	C16orf71	1.93379	8.31e-08	0.152259
Day 10 Epi	AC093866.1	1.21291	8.31e-08	0.942769
Day 10 Epi	AL731769.2	1.54	8.54e-08	0.201548
Day 10 Epi	CTXND1	3.01813	9.25e-08	0.161127
Day 10 Epi	CARS-AS1	1.58199	1e-07	0.156316
Day 10 Epi	PCP4	3.31305	1.05e-07	0.183092
Day 10 Epi	AC010226.1	1.53826	1.15e-07	0.224941
Day 10 Epi	AC007566.1	1.12576	1.16e-07	0.257862
Day 10 Epi	PLXNA3	1.50564	1.17e-07	0.210595
Day 10 Epi	CHRNE	1.32529	1.2e-07	0.198964
Day 10 Epi	EHBP1L1	2.30992	1.32e-07	0.148274
Day 10 Epi	FBXW12	1.59748	1.41e-07	0.208267
Day 10 Epi	ANGPT2	1.08055	1.61e-07	0.461053
Day 10 Epi	ATP1A2	2.34916	1.63e-07	0.113224
Day 10 Epi	ZNF579	1.3124	1.65e-07	0.172557
Day 10 Epi	PRRX2	1.3083	1.66e-07	0.197829
Day 10 Epi	UBAP1L	1.2193	1.69e-07	0.28193
Day 10 Epi	LINC02145	2.44581	1.69e-07	0.139567
Day 10 Epi	CHST2	1.14367	1.72e-07	0.175303
Day 10 Epi	EGR1	2.49762	1.78e-07	0.127423
Day 10 Epi	UBE2S	1.27701	1.79e-07	0.459862
Day 10 Epi	ACTA2	2.08272	1.81e-07	0.156686
Day 10 Epi	PGF	1.32396	1.84e-07	0.190144
Day 10 Epi	SLC2A9	1.23011	1.87e-07	0.201214
Day 10 Epi	BLVRB	1.98422	1.93e-07	0.128001
Day 10 Epi	FGF4	4.3998	2.04e-07	0.0850234
Day 10 Epi	XKR7	2.61414	2.05e-07	0.115183
Day 10 Epi	IFI6	1.92045	2.08e-07	0.138833
Day 10 Epi	ZNF622	1.08975	2.22e-07	0.216656
Day 10 Epi	LHX4	1.51592	2.29e-07	0.187166
Day 10 Epi	LINC02196	1.22886	2.3e-07	0.334845
Day 10 Epi	PDCL3	1.47223	2.34e-07	0.152189
Day 10 Epi	ST8SIA6	3.76612	2.36e-07	0.139489
Day 10 Epi	SPAG5-AS1	1.54597	2.37e-07	0.166371
Day 10 Epi	IDI2	2.02357	2.37e-07	0.122155
Day 10 Epi	KREMEN2	1.72656	2.43e-07	0.16373
Day 10 Epi	ARNTL	2.25574	2.43e-07	0.191062
Day 10 Epi	AC116903.2	2.24783	2.44e-07	0.134384
Day 10 Epi	LINC02117	2.16188	2.65e-07	0.133788
Day 10 Epi	IFI27L2	1.36068	2.8e-07	0.182056
Day 10 Epi	MKNK2	1.07313	2.83e-07	0.18598
Day 10 Epi	CITED1	1.58424	3.16e-07	0.164143
Day 10 Epi	SNED1	1.35336	3.22e-07	0.217226
Day 10 Epi	VSTM2B	4.58665	3.34e-07	0.0977407
Day 10 Epi	IDI2-AS1	1.1712	4.25e-07	0.170944
Day 10 Epi	COL20A1	2.65795	5.13e-07	0.0792597
Day 10 Epi	A3GALT2	2.50936	5.67e-07	0.0964643
Day 10 Epi	LINC00880	2.36112	5.95e-07	0.123813
Day 10 Epi	C12orf40	1.40179	6.97e-07	0.251784
Day 10 Epi	CAPN15	1.17931	6.97e-07	0.240399
Day 10 Epi	BMERB1	1.012	6.97e-07	0.834284
Day 10 Epi	TPM2	1.11402	7.13e-07	0.207177
Day 10 Epi	ACP4	1.39315	7.14e-07	0.126319
Day 10 Epi	IER2	1.00341	7.38e-07	0.277897
Day 10 Epi	SNHG16	1.00524	7.77e-07	0.254914
Day 10 Epi	NDE1	1.3531	7.97e-07	0.254501
Day 10 Epi	PDE2A	2.69773	8.32e-07	0.100855
Day 10 Epi	LINC00881	2.88961	8.32e-07	0.110864
Day 10 Epi	DUOXA1	1.72815	8.49e-07	0.118989
Day 10 Epi	AC007608.3	1.97722	9.15e-07	0.128158
Day 10 Epi	LINC02250	1.17265	9.46e-07	0.314186
Day 10 Epi	CD52	1.31379	9.8e-07	0.11921
Day 10 Epi	DLL3	1.16568	9.85e-07	0.11813
Day 10 Epi	NEURL1	1.60504	9.87e-07	0.189029
Day 10 Epi	CXCL12	1.24953	1e-06	0.157324
Day 10 Epi	RASA4	1.61181	1.08e-06	0.122579
Day 10 Epi	BHLHE40	1.6045	1.1e-06	0.141133
Day 10 Epi	IK	1.05355	1.1e-06	0.219555
Day 10 Epi	SLC7A3	1.58847	1.15e-06	0.110511
Day 10 Epi	SCART1	1.1065	1.17e-06	0.282816
Day 10 Epi	TRPC7-AS1	1.80591	1.17e-06	0.112194
Day 10 Epi	C3orf80	2.13507	1.18e-06	0.126483
Day 10 Epi	AC078983.1	2.01152	1.2e-06	0.131227
Day 10 Epi	HOXB2	1.19474	1.21e-06	0.247149
Day 10 Epi	C3orf35	1.14662	1.28e-06	0.358767
Day 10 Epi	KRT8	1.08168	1.33e-06	0.176147
Day 10 Epi	AC024901.1	2.25426	1.36e-06	0.216214
Day 10 Epi	MEGF11	1.60404	1.39e-06	0.202279
Day 10 Epi	SPARCL1	1.59044	1.4e-06	0.214672
Day 10 Epi	TRPV4	1.42374	1.41e-06	0.207652
Day 10 Epi	C21orf91-OT1	1.84595	1.44e-06	0.178637
Day 10 Epi	POLR2C	1.08075	1.46e-06	0.125716
Day 10 Epi	AL353586.1	1.61778	1.49e-06	0.173618
Day 10 Epi	DDX27	1.02405	1.5e-06	0.243125
Day 10 Epi	TMEM236	2.17455	1.51e-06	0.106516
Day 10 Epi	AVIL	1.16673	1.56e-06	0.220694
Day 10 Epi	SV2A	1.01395	1.67e-06	0.177883
Day 10 Epi	EDA2R	1.14992	1.73e-06	0.166246
Day 10 Epi	ENO3	1.51138	1.78e-06	0.13576
Day 10 Epi	CKS2	1.03913	1.79e-06	0.317326
Day 10 Epi	KC877982.1	2.05433	1.9e-06	0.101028
Day 10 Epi	EPHB3	1.11863	1.96e-06	0.165729
Day 10 Epi	NLRC3	1.72668	2e-06	0.139493
Day 10 Epi	PILRA	1.16187	2.01e-06	0.236458
Day 10 Epi	ATP1B2	1.50186	2.02e-06	0.108688
Day 10 Epi	PMEL	1.08395	2.1e-06	0.213959
Day 10 Epi	FAM83E	2.20929	2.13e-06	0.110608
Day 10 Epi	AL391097.3	2.40137	2.15e-06	0.0899182
Day 10 Epi	LINC02236	2.37488	2.32e-06	0.106837
Day 10 Epi	FIBCD1	2.18069	2.38e-06	0.0781016
Day 10 Epi	AL513327.2	1.0596	2.46e-06	0.308485
Day 10 Epi	CCDC62	1.50158	2.69e-06	0.186348
Day 10 Epi	AL365356.1	1.00593	2.71e-06	0.315949
Day 10 Epi	R3HCC1	1.67742	2.72e-06	0.143448
Day 10 Epi	BOK-AS1	2.80669	2.74e-06	0.0837746
Day 10 Epi	CSTB	1.03961	2.75e-06	0.234445
Day 10 Epi	FAM124A	2.32266	2.76e-06	0.162046
Day 10 Epi	CRYBG2	1.65714	2.8e-06	0.136263
Day 10 Epi	AC007292.3	1.7374	2.87e-06	0.101256
Day 10 Epi	GCSIR	3.02556	3.01e-06	0.11398
Day 10 Epi	RNF32	1.21564	3.33e-06	0.23711
Day 10 Epi	DHX16	1.21873	3.6e-06	0.157936
Day 10 Epi	DOK3	1.35342	3.71e-06	0.129093
Day 10 Epi	AC109322.2	1.86686	3.74e-06	0.0962162
Day 10 Epi	C19orf53	1.17971	3.96e-06	0.183003
Day 10 Epi	EGF	1.56127	3.97e-06	0.136799
Day 10 Epi	STC2	2.16427	4.08e-06	0.105595
Day 10 Epi	F10	1.38792	4.22e-06	0.166843
Day 10 Epi	GJA9	1.35859	4.32e-06	0.106555
Day 10 Epi	ECH1	1.40937	4.73e-06	0.151039
Day 10 Epi	LRRC71	2.26798	4.82e-06	0.0858029
Day 10 Epi	AC137834.2	2.18908	4.84e-06	0.103068
Day 10 Epi	BEND6	1.8773	5e-06	0.138349
Day 10 Epi	CASP8	1.9542	5.11e-06	0.0951229
Day 10 Epi	SRGAP2C	1.01316	5.39e-06	0.418813
Day 10 Epi	LINC01798	1.17905	5.52e-06	0.221679
Day 10 Epi	ERF	1.16475	5.76e-06	0.142066
Day 10 Epi	DNAJB5-DT	3.0367	5.94e-06	0.0664391
Day 10 Epi	AL606489.1	1.00743	6.24e-06	0.271986
Day 10 Epi	DDIT3	1.45745	6.26e-06	0.118209
Day 10 Epi	DDX58	1.14793	6.29e-06	0.292258
Day 10 Epi	GEM	2.22336	6.45e-06	0.172171
Day 10 Epi	AC027031.2	1.44602	6.92e-06	0.180447
Day 10 Epi	FGF3	4.39758	6.96e-06	0.0866373
Day 10 Epi	WDR63	1.42017	7.27e-06	0.432022
Day 10 Epi	AC096719.1	1.55149	7.34e-06	0.167087
Day 10 Epi	ARHGAP20	2.62506	7.8e-06	0.157773
Day 10 Epi	AL031658.1	2.0041	8.24e-06	0.0922701
Day 10 Epi	MRPL30	1.07747	8.34e-06	0.115838
Day 10 Epi	PKD2L2	1.38993	8.52e-06	0.265714
Day 10 Epi	MYH15	1.84351	8.56e-06	0.168034
Day 10 Epi	CNTFR	1.60057	8.73e-06	0.120837
Day 10 Epi	KCTD5	1.20257	8.86e-06	0.127175
Day 10 Epi	CCM2L	2.47996	9.39e-06	0.0675507
Day 10 Epi	AC009365.4	1.58064	1.03e-05	0.138815
Day 10 Epi	NGF-AS1	2.21927	1.06e-05	0.199015
Day 10 Epi	LINC00641	1.20263	1.07e-05	0.135414
Day 10 Epi	TPPP	3.11851	1.16e-05	0.0619112
Day 10 Epi	LMTK3	1.41471	1.22e-05	0.202796
Day 10 Epi	BICDL2	3.67045	1.23e-05	0.0594567
Day 10 Epi	ZNF804B	2.45441	1.27e-05	0.302972
Day 10 Epi	NOL4L-DT	2.85547	1.29e-05	0.0709131
Day 10 Epi	AL162414.1	2.91069	1.31e-05	0.139655
Day 10 Epi	AL133343.2	4.41413	1.33e-05	0.0408029
Day 10 Epi	KLHL21	1.08817	1.38e-05	0.160517
Day 10 Epi	AC051619.6	1.05676	1.44e-05	0.242928
Day 10 Epi	AC106795.3	1.1425	1.47e-05	0.173169
Day 10 Epi	AOC2	2.16461	1.49e-05	0.0767149
Day 10 Epi	ADPRHL1	1.1108	1.49e-05	0.136004
Day 10 Epi	DLG4	1.16358	1.59e-05	0.173953
Day 10 Epi	LIX1	2.19312	1.62e-05	0.10974
Day 10 Epi	ZDHHC11B	1.73149	1.64e-05	0.108567
Day 10 Epi	NRXN1	1.70219	1.77e-05	0.267444
Day 10 Epi	KDELR3	1.31187	1.81e-05	0.129866
Day 10 Epi	RARRES1	1.02205	1.83e-05	0.211981
Day 10 Epi	IDNK	1.07176	1.85e-05	0.221649
Day 10 Epi	GCGR	3.05235	1.85e-05	0.0646098
Day 10 Epi	AJ009632.2	1.66003	1.86e-05	0.156132
Day 10 Epi	KCNG2	1.70467	1.9e-05	0.130019
Day 10 Epi	ZBTB46-AS1	1.00085	1.93e-05	0.11443
Day 10 Epi	RNF6	1.03694	1.97e-05	0.256611
Day 10 Epi	AL109809.5	1.56961	2.05e-05	0.221907
Day 10 Epi	MEMO1	1.11558	2.14e-05	0.17379
Day 10 Epi	PTGER2	1.68437	2.15e-05	0.161918
Day 10 Epi	LNCTAM34A	1.41215	2.16e-05	0.0922716
Day 10 Epi	C7orf61	1.93802	2.16e-05	0.110686
Day 10 Epi	SELENOM	1.28771	2.24e-05	0.145966
Day 10 Epi	KCNH1	1.25397	2.39e-05	0.218491
Day 10 Epi	ITIH2	2.35442	2.43e-05	0.0786846
Day 10 Epi	AC004974.1	1.82618	2.45e-05	0.118248
Day 10 Epi	SLC4A5	1.10484	2.47e-05	0.23
Day 10 Epi	CCDC3	1.15153	2.51e-05	0.352029
Day 10 Epi	ZNF593	1.36737	2.68e-05	0.104661
Day 10 Epi	FOS	3.04566	2.69e-05	0.0612272
Day 10 Epi	ASGR1	1.2088	2.7e-05	0.128812
Day 10 Epi	VGF	1.94004	2.73e-05	0.09196
Day 10 Epi	AC092296.2	1.04453	2.73e-05	0.128108
Day 10 Epi	MYH11	1.65289	2.76e-05	0.185571
Day 10 Epi	CYP2E1	1.3708	2.81e-05	0.150235
Day 10 Epi	FLACC1	1.71634	2.83e-05	0.103203
Day 10 Epi	RRAGC	1.13775	2.86e-05	0.194989
Day 10 Epi	SCO2	1.57956	2.95e-05	0.0933714
Day 10 Epi	PYY	2.0415	3.02e-05	0.0785345
Day 10 Epi	LINC02150	2.13545	3.19e-05	0.0985894
Day 10 Epi	CACNA1B	1.45223	3.51e-05	0.127399
Day 10 Epi	ABCC11	2.57908	3.57e-05	0.0593939
Day 10 Epi	ALDOA	1.90425	3.62e-05	0.0765587
Day 10 Epi	SMIM15-AS1	1.12859	3.65e-05	0.226206
Day 10 Epi	DEUP1	1.65499	3.73e-05	0.225647
Day 10 Epi	SYTL5	1.33612	3.76e-05	0.416237
Day 10 Epi	LILRB3	2.04343	3.79e-05	0.0682883
Day 10 Epi	RUNX1	1.20432	3.88e-05	0.337916
Day 10 Epi	MXRA8	1.03013	3.91e-05	0.136747
Day 10 Epi	AL450163.1	1.70091	4.39e-05	0.142095
Day 10 Epi	AL355075.4	1.63458	4.4e-05	0.0813033
Day 10 Epi	ASPHD1	1.04519	4.43e-05	0.180978
Day 10 Epi	FHL2	1.37559	4.61e-05	0.259638
Day 10 Epi	HSPA1B	1.65023	4.72e-05	0.123461
Day 10 Epi	IL20RB	1.15868	4.91e-05	0.13526
Day 10 Epi	GABBR2	2.32884	4.94e-05	0.560827
Day 10 Epi	MYCNOS	1.9367	5.06e-05	0.071017
Day 10 Epi	YRDC	1.67164	5.19e-05	0.0934629
Day 10 Epi	AC015987.1	1.58527	5.26e-05	0.145875
Day 10 Epi	AC093206.1	2.15123	5.31e-05	0.0908958
Day 10 Epi	AL391832.2	2.71218	5.52e-05	0.0747218
Day 10 Epi	DSCR9	2.06609	5.65e-05	0.0873579
Day 10 Epi	SLC5A4-AS1	2.25162	5.7e-05	0.12979
Day 10 Epi	AC009495.1	1.93821	5.9e-05	0.139337
Day 10 Epi	CAPN12	1.10155	5.94e-05	0.11377
Day 10 Epi	AC079779.3	2.34709	5.94e-05	0.073153
Day 10 Epi	AC084346.1	2.42151	5.96e-05	0.0650365
Day 10 Epi	CTRB1	2.34924	6.05e-05	0.0521904
Day 10 Epi	YJEFN3	1.08181	6.1e-05	0.131663
Day 10 Epi	ZIC3	2.36537	6.2e-05	0.0792547
Day 10 Epi	MROH6	1.86427	6.23e-05	0.0626651
Day 10 Epi	SCUBE2	1.00614	6.23e-05	0.179812
Day 10 Epi	AC108134.1	3.45781	6.67e-05	0.0615749
Day 10 Epi	AL157827.2	1.60302	6.74e-05	0.110169
Day 10 Epi	PPL	1.01073	7.12e-05	0.211922
Day 10 Epi	ZKSCAN2	1.21452	7.35e-05	0.115351
Day 10 Epi	AC139099.2	2.51759	7.39e-05	0.0960029
Day 10 Epi	AL450332.1	3.45394	7.5e-05	0.0847698
Day 10 Epi	AP000331.1	1.64719	7.55e-05	0.138172
Day 10 Epi	THBD	3.64685	7.6e-05	0.0925891
Day 10 Epi	TSSK6	2.25794	7.72e-05	0.0783122
Day 10 Epi	LINC01909	1.15962	7.78e-05	0.111695
Day 10 Epi	AC139149.1	1.58275	8.15e-05	0.109608
Day 10 Epi	ECT2L	1.54066	8.36e-05	0.1571
Day 10 Epi	CLEC5A	2.48117	8.41e-05	0.0748013
Day 10 Epi	C1orf100	1.70451	8.55e-05	0.08705
Day 10 Epi	RPP21	1.13168	8.93e-05	0.11852
Day 10 Epi	LONRF2	2.6491	9.01e-05	0.09955
Day 10 Epi	MMP21	1.11433	9.07e-05	0.157512
Day 10 Epi	AC110015.1	1.40089	9.36e-05	0.113036
Day 10 Epi	AC016994.1	1.81835	9.42e-05	0.0883264
Day 10 Epi	MRPS2	1.35533	9.47e-05	0.0861857
Day 10 Epi	TBX1	1.64956	9.59e-05	0.058272
Day 10 Epi	AC108134.2	1.16314	9.76e-05	0.105532
Day 10 Epi	CEMIP	1.00797	9.81e-05	0.302761
Day 10 Epi	AP001628.1	1.03087	0.000101779	0.151274
Day 10 Epi	TRIAP1	1.11337	0.000103273	0.109481
Day 10 Epi	AC092017.4	1.89706	0.000103567	0.0720616
Day 10 Epi	TTLL9	1.52455	0.00010473	0.153643
Day 10 Epi	MMP23B	2.13139	0.000108074	0.0855296
Day 10 Epi	TMEM140	1.01698	0.000108546	0.151149
Day 10 Epi	OTUD1	1.85991	0.000110218	0.0975363
Day 10 Epi	ZNF79	1.07448	0.000113431	0.14091
Day 10 Epi	AC027682.6	2.84783	0.000113631	0.0431468
Day 10 Epi	EFHD1	1.09009	0.000116335	0.140183
Day 10 Epi	KEAP1	1.17314	0.000122873	0.11088
Day 10 Epi	LINC02367	1.15678	0.000124916	0.120578
Day 10 Epi	AC110285.1	1.03988	0.000124916	0.0772591
Day 10 Epi	CYTOR	1.33699	0.000125347	0.119626
Day 10 Epi	MSGN1	2.84216	0.000127241	0.0560281
Day 10 Epi	LRRC43	2.56378	0.000128473	0.0785874
Day 10 Epi	AC116158.3	1.40396	0.000129917	0.0904701
Day 10 Epi	WDR46	1.05925	0.000131021	0.122163
Day 10 Epi	WDR49	2.69466	0.000135114	0.16425
Day 10 Epi	IGF2-AS	2.18507	0.0001357	0.0803537
Day 10 Epi	NOB1	1.03971	0.00013696	0.153973
Day 10 Epi	SULT1C3	1.28648	0.00014179	0.152686
Day 10 Epi	AL359764.2	2.49393	0.000142172	0.0668359
Day 10 Epi	PYCR1	1.10786	0.000142773	0.121563
Day 10 Epi	NR4A1	2.51398	0.000145071	0.0587084
Day 10 Epi	AC003666.1	2.64776	0.000145071	0.0824195
Day 10 Epi	FAM50A	1.26481	0.000149095	0.108043
Day 10 Epi	CHAC1	2.07375	0.000151183	0.0549522
Day 10 Epi	STKLD1	1.26627	0.00016124	0.09745
Day 10 Epi	C19orf38	1.76267	0.00016661	0.09781
Day 10 Epi	AC024270.5	1.96964	0.000166835	0.0850262
Day 10 Epi	ICAM1	1.79403	0.00017336	0.116033
Day 10 Epi	NTN1	1.14093	0.00017716	0.119213
Day 10 Epi	AL591222.1	1.19742	0.000179463	0.116533
Day 10 Epi	HS3ST4	1.00912	0.000181379	0.462373
Day 10 Epi	ART5	1.69562	0.0001816	0.0775093
Day 10 Epi	ISG20	1.77415	0.000194232	0.0898312
Day 10 Epi	HOMER3-AS1	1.97719	0.00019922	0.0654156
Day 10 Epi	PYGO2	1.22734	0.00019932	0.0942843
Day 10 Epi	AL713998.1	1.41383	0.000199325	0.0667518
Day 10 Epi	AC106886.3	2.83028	0.000201901	0.0427408
Day 10 Epi	IER3	1.25431	0.000207932	0.324985
Day 10 Epi	SFMBT2	1.30575	0.000216762	0.862516
Day 10 Epi	SRGAP2-AS1	1.8984	0.000217669	0.0771944
Day 10 Epi	OSR1	2.63657	0.00022085	0.0543658
Day 10 Epi	BRPF1	1.11204	0.00022085	0.0917989
Day 10 Epi	MASP2	1.47403	0.000227343	0.0909222
Day 10 Epi	VAT1	1.37566	0.000228947	0.122859
Day 10 Epi	SMIM41	2.39929	0.000230417	0.0634018
Day 10 Epi	ADPRHL2	1.02674	0.000232333	0.124312
Day 10 Epi	NOP53-AS1	1.77366	0.000240375	0.0608953
Day 10 Epi	MRM3	1.12375	0.000245818	0.103673
Day 10 Epi	HSD11B1-AS1	1.70874	0.000249199	0.0503185
Day 10 Epi	LAG3	2.03946	0.000251888	0.047238
Day 10 Epi	EPN2-AS1	1.16043	0.000252976	0.0853367
Day 10 Epi	NT5C1B	1.39638	0.000263266	0.0651285
Day 10 Epi	LAT2	1.00997	0.00026633	0.148799
Day 10 Epi	NR5A2	1.13456	0.000271554	0.281476
Day 10 Epi	AC069234.1	1.52162	0.000277339	0.0957652
Day 10 Epi	HAVCR2	1.23307	0.000277913	0.138212
Day 10 Epi	SYTL1	1.61414	0.00027947	0.0939498
Day 10 Epi	PLCD4	1.72699	0.000283466	0.102308
Day 10 Epi	LRRD1	1.49769	0.000286272	0.121289
Day 10 Epi	ECRG4	1.80064	0.000290517	0.115516
Day 10 Epi	KCNJ14	1.1082	0.00030734	0.141891
Day 10 Epi	AC018638.6	2.50398	0.000309276	0.0374589
Day 10 Epi	IL21R	3.22663	0.000313154	0.0561183
Day 10 Epi	AP005899.1	1.01137	0.000323375	0.109174
Day 10 Epi	C20orf203	1.24564	0.000324673	0.0829245
Day 10 Epi	AP001893.3	2.64055	0.000337492	0.04105
Day 10 Epi	TNFRSF10C	1.18346	0.000349101	0.0909826
Day 10 Epi	PDRG1	1.32487	0.000352745	0.103368
Day 10 Epi	GPR55	1.98651	0.000357873	0.0634984
Day 10 Epi	SYCE1	3.79596	0.00036839	0.049816
Day 10 Epi	TNFAIP8L1	1.16186	0.000374646	0.108113
Day 10 Epi	AC018638.7	2.19247	0.000376104	0.0489436
Day 10 Epi	AL928970.1	1.18169	0.000386301	0.105075
Day 10 Epi	KIAA1211L	2.2634	0.000388401	0.0936924
Day 10 Epi	CD2BP2	1.07351	0.000398643	0.126182
Day 10 Epi	PNPLA7	1.20491	0.000408773	0.110898
Day 10 Epi	PJA1	1.10283	0.000420207	0.0883649
Day 10 Epi	SLC38A3	4.32027	0.00042805	0.0381064
Day 10 Epi	AL929236.1	1.5819	0.000432248	0.108766
Day 10 Epi	AC105206.2	1.46119	0.000434946	0.124379
Day 10 Epi	SH3PXD2A-AS1	2.07574	0.000439187	0.0880403
Day 10 Epi	SNX20	1.97151	0.000456753	0.071642
Day 10 Epi	PLIN5	1.89649	0.00045771	0.0856184
Day 10 Epi	SLC51A	1.67044	0.000458561	0.0694149
Day 10 Epi	CD101	1.22684	0.000468856	0.114583
Day 10 Epi	CA2	1.801	0.000474194	0.230967
Day 10 Epi	LMOD2	2.28856	0.000514136	0.062151
Day 10 Epi	AC018754.1	3.25133	0.000534241	0.0934209
Day 10 Epi	SLC8A2	2.53888	0.00053815	0.062331
Day 10 Epi	HIGD1B	1.6361	0.000542879	0.0767619
Day 10 Epi	THOC6	1.53438	0.000543197	0.0617537
Day 10 Epi	TEX14	1.5263	0.000547745	0.0865262
Day 10 Epi	AC010327.7	2.23123	0.000548796	0.0513592
Day 10 Epi	ELAVL3	2.92507	0.000549882	0.0736063
Day 10 Epi	NOD2	1.3662	0.000555526	0.0955953
Day 10 Epi	LINC02408	1.84406	0.000557964	0.0714565
Day 10 Epi	LSMEM2	1.29463	0.00056126	0.0557023
Day 10 Epi	HAS1	2.52691	0.000561494	0.0543077
Day 10 Epi	AC010327.5	2.40612	0.00056157	0.0516515
Day 10 Epi	RYR1	1.63347	0.000563478	0.109929
Day 10 Epi	AL160191.1	2.11253	0.000563624	0.0943699
Day 10 Epi	AC090531.1	1.02633	0.000569474	0.202569
Day 10 Epi	ATF3	1.63429	0.000581035	0.0687566
Day 10 Epi	NTRK1	2.06724	0.000588509	0.0507301
Day 10 Epi	PHLDA2	1.42336	0.00060632	0.0799182
Day 10 Epi	ADGRE2	3.60574	0.000607405	0.0456703
Day 10 Epi	AC009731.1	3.50352	0.000609381	0.0419228
Day 10 Epi	GNB1L	1.03493	0.000632506	0.137778
Day 10 Epi	RRAGA	1.02787	0.000638105	0.105675
Day 10 Epi	DNAJB1	1.30286	0.000655806	0.0936904
Day 10 Epi	IER5	1.39884	0.000668389	0.0892983
Day 10 Epi	NPFFR2	5.68728	0.000693848	0.101462
Day 10 Epi	AC093525.6	1.3509	0.000698438	0.0725686
Day 10 Epi	NEB	1.26074	0.000711588	0.163892
Day 10 Epi	TBC1D2	2.07168	0.000712229	0.270715
Day 10 Epi	AC012184.4	1.13905	0.000714896	0.106495
Day 10 Epi	TFAP2E	2.1786	0.000731596	0.0667047
Day 10 Epi	CLDN4	1.02804	0.000733792	0.145922
Day 10 Epi	BOK	2.02445	0.000734767	0.0528559
Day 10 Epi	ESPNL	2.09866	0.000738508	0.0601306
Day 10 Epi	TNIP2	1.30038	0.000745607	0.0898432
Day 10 Epi	SSC5D	1.85638	0.000763285	0.0506025
Day 10 Epi	AC138965.2	1.42267	0.000766256	0.0805901
Day 10 Epi	AL391095.1	1.16533	0.000784971	0.0644406
Day 10 Epi	IL27RA	1.02873	0.000788568	0.0820968
Day 10 Epi	AL078612.1	1.57191	0.000801855	0.0707816
Day 10 Epi	GCSAM	1.44499	0.000803158	0.0740766
Day 10 Epi	IGF2	1.40628	0.000815961	0.0521115
Day 10 Epi	HCRTR1	2.50716	0.000861084	0.0492356
Day 10 Epi	HORMAD2	2.64007	0.000861475	0.0967912
Day 10 Epi	SLC2A8	1.00696	0.000863439	0.10077
Day 10 Epi	MCRIP2	1.25087	0.000870969	0.114303
Day 10 Epi	LHFPL4	1.3126	0.000890392	0.0969983
Day 10 Epi	AP001099.1	2.25283	0.00089295	0.0471456
Day 10 Epi	LINC01234	2.30983	0.000907962	0.0483275
Day 10 Epi	AL353807.5	2.24966	0.000915611	0.0466556
Day 10 Epi	CSF1	1.41696	0.00093046	0.0790401
Day 10 Epi	JPH3	1.08691	0.000951646	0.0919719
Day 10 Epi	CDX2	1.84164	0.000971583	0.032482
Day 10 Epi	GREM1	1.69076	0.000978185	0.110422
Day 10 Epi	APOL1	3.40028	0.000982347	0.0394237
Day 10 Epi	PIWIL2	1.67419	0.00101471	0.139989
Day 10 Epi	GCNA	1.03313	0.00103129	0.0987308
Day 10 Epi	RSPH4A	1.73992	0.00107048	0.0648244
Day 10 Epi	LRWD1	1.76483	0.00107048	0.0710704
Day 10 Epi	PCDH12	1.27088	0.00107555	0.134013
Day 10 Epi	AC006460.2	1.07533	0.00108247	0.176558
Day 10 Epi	HELLPAR	1.12775	0.00111631	0.441359
Day 10 Epi	MUC4	1.07344	0.00111631	0.0791163
Day 10 Epi	CD200R1	4.22377	0.00113101	0.0355112
Day 10 Epi	HBEGF	4.29365	0.00113101	0.0373732
Day 10 Epi	FAM71F2	1.48166	0.00113841	0.0819452
Day 10 Epi	AL442071.2	1.63212	0.00116249	0.0707595
Day 10 Epi	AC011462.5	1.2095	0.00117655	0.0903652
Day 10 Epi	PTGES	1.70089	0.00117889	0.0719182
Day 10 Epi	KCNJ13	1.16619	0.00118848	0.107453
Day 10 Epi	C1orf146	2.92088	0.00119992	0.0428565
Day 10 Epi	NUDT17	1.82322	0.0012019	0.0486974
Day 10 Epi	SPINK4	1.71218	0.0012039	0.0562578
Day 10 Epi	KCNK1	1.12618	0.00122887	0.205182
Day 10 Epi	HIPK4	1.7673	0.00125406	0.0613398
Day 10 Epi	AC013451.1	1.74017	0.00127563	0.0543245
Day 10 Epi	AC115284.4	1.73013	0.00130738	0.0642231
Day 10 Epi	PCSK6	1.67055	0.0013265	0.11005
Day 10 Epi	AL161908.1	2.74344	0.00132992	0.0450823
Day 10 Epi	MLPH	2.6709	0.00133711	0.04459
Day 10 Epi	AC004884.2	1.24236	0.00133932	0.0960758
Day 10 Epi	FOXI3	2.06707	0.0013552	0.047192
Day 10 Epi	TMPRSS9	1.28416	0.00135825	0.0886537
Day 10 Epi	AC005162.3	1.09948	0.00135883	0.265377
Day 10 Epi	AC124016.2	1.60134	0.00136348	0.062786
Day 10 Epi	TINCR	2.10649	0.00136557	0.0682166
Day 10 Epi	ZNF469	2.36872	0.00136712	0.045447
Day 10 Epi	ALDOC	1.75937	0.0014057	0.0422953
Day 10 Epi	AC099332.2	2.20053	0.00141245	0.0457174
Day 10 Epi	AC022858.1	1.31777	0.00141779	0.081722
Day 10 Epi	AL135937.1	1.78739	0.00144411	0.0367202
Day 10 Epi	BEAN1	1.89096	0.0014627	0.103353
Day 10 Epi	GPR179	2.12194	0.00147111	0.0488362
Day 10 Epi	CPLX2	1.2014	0.00148949	0.130942
Day 10 Epi	MFSD13A	1.26516	0.00150676	0.119435
Day 10 Epi	MYOCOS	1.42476	0.00150677	0.0985006
Day 10 Epi	HPX	1.50892	0.00150895	0.0494267
Day 10 Epi	SRRM4	1.55257	0.00151464	0.067056
Day 10 Epi	L1CAM	1.82515	0.00152281	0.0772637
Day 10 Epi	MEIOC	1.22299	0.00157393	0.141837
Day 10 Epi	AC022679.2	3.83362	0.00157474	0.0477468
Day 10 Epi	TTC6	1.21116	0.00164085	0.158027
Day 10 Epi	RASD1	2.88302	0.00164368	0.0278628
Day 10 Epi	TRIB1	1.16188	0.00166771	0.115269
Day 10 Epi	INPP5D	2.00527	0.00170379	0.0525659
Day 10 Epi	ARL4A	1.2017	0.00174307	0.0865119
Day 10 Epi	GPR68	1.51542	0.00179304	0.0599693
Day 10 Epi	PLIN4	1.23931	0.00180093	0.0559153
Day 10 Epi	AL355512.1	1.54696	0.00184402	0.070305
Day 10 Epi	AC107881.1	3.30051	0.00185879	0.0500932
Day 10 Epi	DNASE2	1.09761	0.00185919	0.100032
Day 10 Epi	AC069287.3	2.13993	0.00189345	0.0551243
Day 10 Epi	H19	2.85175	0.00190533	0.0377056
Day 10 Epi	C10orf67	1.05906	0.00196087	0.162315
Day 10 Epi	AC092849.1	2.26753	0.00198457	0.0256489
Day 10 Epi	PLB1	2.53311	0.00200637	0.0584089
Day 10 Epi	KBTBD13	2.14879	0.0020411	0.0467613
Day 10 Epi	LYPLAL1-DT	1.6848	0.00206372	0.0602895
Day 10 Epi	PLA2G4C	1.23374	0.00206484	0.0703186
Day 10 Epi	CRACR2A	1.23744	0.00208525	0.075588
Day 10 Epi	SRRD	1.2525	0.00210072	0.0672876
Day 10 Epi	PTPRZ1	2.86439	0.00211193	0.144543
Day 10 Epi	MGAM2	2.28597	0.00213642	0.0570986
Day 10 Epi	KBTBD4	1.06317	0.002144	0.0883729
Day 10 Epi	GJB7	1.24131	0.00216364	0.0916172
Day 10 Epi	TRABD2A	2.73429	0.0021638	0.0586351
Day 10 Epi	AC024592.2	2.11105	0.00217303	0.0294925
Day 10 Epi	SRXN1	2.20624	0.00217635	0.0448212
Day 10 Epi	MINAR2	1.83707	0.00217635	0.0393323
Day 10 Epi	HCFC1R1	1.66068	0.00221558	0.0593539
Day 10 Epi	SPATA2L	1.39592	0.00221915	0.113793
Day 10 Epi	BMP8A	1.95127	0.00225794	0.0534829
Day 10 Epi	AC007614.1	2.19788	0.00230874	0.126108
Day 10 Epi	PHLDA3	1.55153	0.00231718	0.0484229
Day 10 Epi	SLC43A1	1.06279	0.00232362	0.0706061
Day 10 Epi	SPATC1	1.8706	0.00233772	0.0538736
Day 10 Epi	CCDC28B	1.22093	0.00242545	0.108536
Day 10 Epi	FUT3	1.51957	0.00244346	0.0506613
Day 10 Epi	MCTP1	1.54314	0.00248677	0.284165
Day 10 Epi	AP000763.3	1.08247	0.0025024	0.0832681
Day 10 Epi	AP002748.2	3.10099	0.00257157	0.0327629
Day 10 Epi	NKG7	2.9244	0.00259729	0.0278052
Day 10 Epi	SLC26A4	3.30611	0.00259729	0.0428965
Day 10 Epi	AL390957.1	1.2878	0.00264582	0.170851
Day 10 Epi	FP700111.1	1.69625	0.0026497	0.0509589
Day 10 Epi	AC010623.1	1.22892	0.00279173	0.0681288
Day 10 Epi	CSPG5	1.88277	0.00283219	0.0624119
Day 10 Epi	AC025627.1	1.49579	0.00291479	0.0417924
Day 10 Epi	AC016590.1	1.79258	0.00292192	0.038638
Day 10 Epi	AL121772.1	3.90703	0.00298317	0.0281154
Day 10 Epi	P2RX5	1.76702	0.00300521	0.0404414
Day 10 Epi	MLANA	1.24264	0.00301077	0.0904657
Day 10 Epi	FRRS1L	1.03048	0.00301836	0.0718549
Day 10 Epi	AC112220.2	1.31497	0.00302691	0.070589
Day 10 Epi	NLGN3	1.49005	0.00306627	0.0654637
Day 10 Epi	C7orf69	2.97959	0.00306817	0.0477799
Day 10 Epi	EYA2	1.29906	0.00311103	0.148949
Day 10 Epi	HOXA4	1.14823	0.00314785	0.0728006
Day 10 Epi	AC007608.1	2.24715	0.00319056	0.0286787
Day 10 Epi	AC008764.2	1.20246	0.00321045	0.0732527
Day 10 Epi	AATBC	1.20157	0.00323042	0.0814151
Day 10 Epi	VSIG1	2.92474	0.00323087	0.0530265
Day 10 Epi	INHBE	2.72247	0.0032619	0.0538185
Day 10 Epi	SCRT2	1.22053	0.00331625	0.0375581
Day 10 Epi	ENDOU	1.92142	0.00333316	0.035262
Day 10 Epi	AL049647.1	2.52101	0.00333316	0.0512172
Day 10 Epi	AL137781.1	1.30608	0.00334028	0.0309131
Day 10 Epi	CDKL4	1.52926	0.00334644	0.0688306
Day 10 Epi	AL731571.1	2.3613	0.00335826	0.0357442
Day 10 Epi	SRRM5	1.82651	0.00335973	0.0717206
Day 10 Epi	AC097717.1	1.49608	0.00339719	0.0911436
Day 10 Epi	SHANK1	1.32252	0.00343656	0.106801
Day 10 Epi	AC090241.2	1.2381	0.00345816	0.0904416
Day 10 Epi	BET1L	1.08778	0.00346925	0.0905578
Day 10 Epi	TMEM150A	1.1623	0.00349291	0.0611292
Day 10 Epi	SH3D21	1.27585	0.00351566	0.0668507
Day 10 Epi	ABCB1	1.82311	0.00365914	0.1567
Day 10 Epi	MUC12	1.37033	0.00366163	0.06661
Day 10 Epi	FAM81B	1.56148	0.00367251	0.032931
Day 10 Epi	BRF2	1.13113	0.00367362	0.0541145
Day 10 Epi	CYP51A1-AS1	1.12605	0.00374132	0.100239
Day 10 Epi	MRPL10	1.28882	0.0037803	0.0773691
Day 10 Epi	NEK10	1.05024	0.00380067	0.213527
Day 10 Epi	AL451080.1	1.42832	0.00380067	0.0752998
Day 10 Epi	AC015943.1	2.76036	0.00381573	0.0809141
Day 10 Epi	APC2	1.19307	0.0038589	0.0592377
Day 10 Epi	AC027307.3	2.29601	0.00398371	0.0583796
Day 10 Epi	MOBP	1.5517	0.00401881	0.0746646
Day 10 Epi	AL357992.1	1.5184	0.00405852	0.0510013
Day 10 Epi	LINC01828	1.52659	0.00411496	0.135602
Day 10 Epi	DNAH2	1.07457	0.00412872	0.0600305
Day 10 Epi	NXPE3	1.03525	0.00414859	0.125527
Day 10 Epi	AC013553.4	2.89588	0.00415228	0.0245463
Day 10 Epi	AC004083.1	1.43733	0.00418312	0.133982
Day 10 Epi	AL445231.1	1.11473	0.00424853	0.120388
Day 10 Epi	CRTC2	1.08936	0.00426889	0.0704818
Day 10 Epi	AL121929.2	2.19855	0.00442932	0.0441532
Day 10 Epi	AC011912.1	1.70746	0.0044711	0.0394222
Day 10 Epi	ZGLP1	2.20533	0.0044711	0.0433717
Day 10 Epi	RHOB	1.26067	0.00449054	0.0524675
Day 10 Epi	ASTE1	1.14887	0.00453563	0.121222
Day 10 Epi	SLC6A4	1.30575	0.00459925	0.0487904
Day 10 Epi	CILP2	1.3485	0.00461196	0.0500036
Day 10 Epi	GBX1	1.65658	0.00462178	0.0469925
Day 10 Epi	GLIPR1	1.02646	0.00468147	0.0775108
Day 10 Epi	TBILA	1.39021	0.00469071	0.0541969
Day 10 Epi	CD27-AS1	1.43693	0.004718	0.0900484
Day 10 Epi	AL034548.1	3.52919	0.00481838	0.0211746
Day 10 Epi	ADORA2A	1.4908	0.00482842	0.0471161
Day 10 Epi	AC110285.3	1.91741	0.00484834	0.0491125
Day 10 Epi	AL139317.1	2.64649	0.0048811	0.0463777
Day 10 Epi	AC005833.2	1.35015	0.00492809	0.0666518
Day 10 Epi	SNAP29	1.18894	0.00505099	0.100923
Day 10 Epi	FASTKD5	1.15725	0.00507516	0.0779097
Day 10 Epi	LINC02259	1.237	0.00512786	0.1004
Day 10 Epi	PSTPIP1	2.37269	0.00517241	0.0362405
Day 10 Epi	CDRT1	1.59215	0.0052144	0.0459721
Day 10 Epi	AC211476.6	1.33065	0.00523196	0.0510554
Day 10 Epi	CAVIN1	2.20253	0.00532836	0.0375006
Day 10 Epi	AC092069.1	1.02353	0.00538409	0.0564239
Day 10 Epi	AL713998.3	1.50984	0.00540873	0.0544849
Day 10 Epi	TNFRSF10A	1.51769	0.00541905	0.124459
Day 10 Epi	PDLIM4	1.12931	0.00562115	0.049665
Day 10 Epi	AL162718.1	2.28216	0.00562837	0.0736091
Day 10 Epi	LINC02446	1.26792	0.00586227	0.0335445
Day 10 Epi	HSPA1A	1.40241	0.00591289	0.132301
Day 10 Epi	PTRHD1	1.20329	0.00592069	0.0839044
Day 10 Epi	GAREM2	1.45412	0.00592398	0.0667822
Day 10 Epi	AC090159.1	1.73793	0.00598635	0.0834577
Day 10 Epi	AL157369.1	1.34246	0.00599274	0.0651131
Day 10 Epi	TNXB	1.04976	0.00607196	0.060126
Day 10 Epi	RSPH9	1.38921	0.00610302	0.0638866
Day 10 Epi	AC105180.2	1.44531	0.00623841	0.065024
Day 10 Epi	AL391097.2	1.40748	0.00624009	0.0639432
Day 10 Epi	FKBP4	1.00611	0.00642396	0.0893715
Day 10 Epi	TSPAN7	1.38829	0.00643567	0.0963453
Day 10 Epi	HAAO	1.08805	0.00668066	0.107858
Day 10 Epi	AL031663.3	1.08121	0.00672482	0.0765654
Day 10 Epi	GJC2	2.60462	0.00680817	0.0284686
Day 10 Epi	SUSD5	1.03638	0.00687196	0.0901483
Day 10 Epi	AC009480.1	1.57952	0.00690735	0.0375917
Day 10 Epi	AL139011.1	2.02114	0.00693598	0.0379551
Day 10 Epi	NKPD1	1.93832	0.00701613	0.0429332
Day 10 Epi	DNMBP-AS1	1.02384	0.00718996	0.0863911
Day 10 Epi	ACHE	1.44543	0.00724365	0.0581704
Day 10 Epi	ASB15	1.74271	0.00727403	0.0582054
Day 10 Epi	LRRC4	1.00818	0.00727403	0.0722867
Day 10 Epi	AC103591.3	1.78202	0.00729043	0.0381864
Day 10 Epi	B9D2	1.87086	0.00733091	0.0527752
Day 10 Epi	CKM	1.70798	0.00734665	0.0514722
Day 10 Epi	AC025259.1	1.39905	0.00736474	0.0740738
Day 10 Epi	PTPN20	1.37127	0.00743409	0.0662466
Day 10 Epi	LINC02463	2.24751	0.00745168	0.0514877
Day 10 Epi	BARX2	1.29798	0.00750572	0.149758
Day 10 Epi	GABRE	2.10094	0.00757599	0.0365954
Day 10 Epi	METTL21C	2.02752	0.00761225	0.0379537
Day 10 Epi	AL356356.1	2.75994	0.00763239	0.0306663
Day 10 Epi	DSG4	2.53256	0.00767584	0.0264313
Day 10 Epi	LINC02549	2.58581	0.00771811	0.0427703
Day 10 Epi	TCN1	1.97014	0.00773333	0.0407123
Day 10 Epi	PRKCB	3.92929	0.0077826	0.0285837
Day 10 Epi	AL034550.3	2.35718	0.0077826	0.0244031
Day 10 Epi	MTRNR2L3	3.41472	0.0077826	0.0194063
Day 10 Epi	RAB44	3.72176	0.0077826	0.024485
Day 10 Epi	FOXP3	3.7642	0.0077826	0.025276
Day 10 Epi	GATD3A	2.39407	0.00784693	0.0313335
Day 10 Epi	IP6K3	2.455	0.00784693	0.0458614
Day 10 Epi	PYGM	2.62929	0.00785808	0.0357624
Day 10 Epi	MT1X	2.46517	0.00790296	0.0365638
Day 10 Epi	AC008761.1	1.06074	0.00792154	0.0708954
Day 10 Epi	IQCN	1.55764	0.00796579	0.0653894
Day 10 Epi	SNAP91	2.29152	0.0079791	0.065902
Day 10 Epi	HTATIP2	1.18894	0.00799166	0.0999575
Day 10 Epi	SLC2A5	2.36623	0.00802458	0.0293641
Day 10 Epi	AC092353.2	2.48169	0.00808803	0.0517681
Day 10 Epi	MPIG6B	1.15918	0.00811715	0.0737665
Day 10 Epi	CNN1	1.86916	0.00822547	0.0383299
Day 10 Epi	AL034417.3	1.57529	0.00822705	0.0328719
Day 10 Epi	HOXC5	1.17198	0.00835135	0.0722382
Day 10 Epi	DUSP4	1.14148	0.00841696	0.100408
Day 10 Epi	ADM5	1.58639	0.00842792	0.0284607
Day 10 Epi	GPR82	1.32936	0.00862039	0.0614939
Day 10 Epi	ZSWIM3	1.12786	0.00873602	0.0803795
Day 10 Epi	AL390195.2	1.34349	0.00880385	0.0473426
Day 10 Epi	HOXC-AS1	1.63115	0.00884753	0.0388461
Day 10 Epi	TRMO	1.09341	0.00887005	0.060699
Day 10 Epi	AC037450.1	2.17541	0.00892266	0.0552919
Day 10 Epi	SPDYE16	1.18802	0.00913096	0.0485022
Day 10 Epi	ADAMTSL4	1.9183	0.00926187	0.0442457
Day 10 Epi	AL117327.1	1.00217	0.00938098	0.119989
Day 10 Epi	AC007493.1	1.77975	0.00942584	0.0417376
Day 10 Epi	PIM2	1.75951	0.00980838	0.0378031
Day 12 Epi	MAML2	1.65829	4.98e-72	15.6642
Day 12 Epi	PDZRN4	1.90879	3.86e-69	13.0807
Day 12 Epi	LINC01811	2.42621	2.55e-68	9.41952
Day 12 Epi	RCN2	1.25865	4.78e-68	4.85214
Day 12 Epi	LHX1	2.26515	8.81e-66	7.34869
Day 12 Epi	ADGRG2	2.09372	2.88e-61	3.68244
Day 12 Epi	NCALD	1.59605	1.3e-57	7.45833
Day 12 Epi	NTM	2.59478	3e-57	8.35855
Day 12 Epi	PLEKHG1	1.41179	1.35e-54	4.78238
Day 12 Epi	NEBL	1.49913	3.41e-49	6.21102
Day 12 Epi	DAB1	1.15466	3.71e-48	15.6714
Day 12 Epi	LHCGR	3.46363	5.97e-48	2.02433
Day 12 Epi	CYBA	1.13184	4.49e-47	2.59967
Day 12 Epi	SLC7A8	2.09421	1.68e-46	1.52931
Day 12 Epi	AC004080.1	3.5007	1.32e-44	1.0388
Day 12 Epi	MYO1E	1.74858	3.3e-42	4.07041
Day 12 Epi	GFRA1	2.13969	2.73e-39	3.5922
Day 12 Epi	APOE	1.19235	5.98e-39	3.41036
Day 12 Epi	IFITM3	1.33871	1.05e-38	3.60311
Day 12 Epi	CNTN5	1.91531	4.64e-37	8.7411
Day 12 Epi	ID3	1.5927	1.58e-36	1.22019
Day 12 Epi	LHX1-DT	1.56683	1.48e-34	2.21763
Day 12 Epi	PRICKLE1	1.90843	2.05e-32	8.89275
Day 12 Epi	PCDH15	1.93396	2.23e-32	5.68926
Day 12 Epi	COL13A1	1.33796	3.44e-32	1.61973
Day 12 Epi	INPP4B	1.77501	1.2e-31	5.28864
Day 12 Epi	EVX1-AS	3.67255	1.22e-31	0.589665
Day 12 Epi	MGST3	1.35596	1.38e-30	1.37768
Day 12 Epi	CST3	1.05647	1.56e-30	1.75659
Day 12 Epi	TNS3	1.07418	5.33e-30	3.36613
Day 12 Epi	LRP4	1.07797	8.97e-30	2.28935
Day 12 Epi	GDNF	1.03313	1.69e-29	1.19031
Day 12 Epi	KCNIP1	1.9059	3.99e-29	1.18651
Day 12 Epi	CD47	1.35398	4.86e-29	1.22265
Day 12 Epi	FAT2	2.67341	6.96e-29	0.6336
Day 12 Epi	PLCB1	1.40145	1.92e-28	8.97376
Day 12 Epi	ITGA8	1.44364	4.9e-28	1.0498
Day 12 Epi	CTNNA2	1.05311	1.68e-27	17.5585
Day 12 Epi	AC009055.1	2.51977	1.74e-27	1.40995
Day 12 Epi	GRIK3	1.41807	5.05e-27	2.25307
Day 12 Epi	ID1	1.37811	1.38e-26	1.17908
Day 12 Epi	IFITM1	1.35254	3.57e-26	1.07881
Day 12 Epi	IGDCC3	1.03628	4.75e-26	2.71949
Day 12 Epi	AL365295.1	1.37949	6.67e-26	2.40492
Day 12 Epi	MAN1C1	1.82399	6.67e-26	0.971973
Day 12 Epi	ACSL4	1.08544	6.67e-26	1.68197
Day 12 Epi	KHDRBS3	1.9611	1.03e-25	2.51603
Day 12 Epi	IFITM2	1.81194	4.75e-25	1.00997
Day 12 Epi	KIF5C	1.27346	5.04e-25	1.13456
Day 12 Epi	CELF2	1.17284	1.09e-24	2.80473
Day 12 Epi	SLIT1	1.63264	1.3e-24	1.25258
Day 12 Epi	RAVER2	1.27233	1.73e-24	1.37119
Day 12 Epi	MYLK	2.25721	3.18e-24	1.12427
Day 12 Epi	ATP10D	1.98963	4.46e-24	3.26466
Day 12 Epi	SLC39A8	1.96013	2.08e-23	2.69963
Day 12 Epi	SLC24A3	2.22632	2.9e-23	2.31764
Day 12 Epi	C1QTNF4	1.40526	6.24e-23	0.892917
Day 12 Epi	AGT	3.03097	8.53e-23	0.557394
Day 12 Epi	CDH4	1.21521	9.77e-23	4.20075
Day 12 Epi	ARL6IP5	1.17276	1.21e-22	0.837586
Day 12 Epi	ASTN2	1.11926	1.54e-22	2.25532
Day 12 Epi	BICDL1	1.9296	2.56e-22	0.836827
Day 12 Epi	ETV4	1.49379	2.92e-22	0.625239
Day 12 Epi	JAKMIP2	1.03805	3.69e-22	0.913081
Day 12 Epi	ACSBG1	2.84644	4.05e-22	0.866139
Day 12 Epi	NAV2	1.16465	4.4e-22	1.21376
Day 12 Epi	UNC5B	1.12634	7.1e-21	1.19408
Day 12 Epi	HIVEP3	2.48256	2.28e-20	1.25968
Day 12 Epi	LRP4-AS1	1.45336	2.89e-20	0.838722
Day 12 Epi	AC139720.1	3.57232	3.88e-20	0.825203
Day 12 Epi	ANOS1	1.25242	5e-20	2.55934
Day 12 Epi	TMEM132B	2.03772	5.2e-20	0.910469
Day 12 Epi	HYAL2	1.25363	5.28e-20	0.762223
Day 12 Epi	CD74	1.50831	1.24e-19	0.640253
Day 12 Epi	IQSEC1	1.74175	1.32e-19	0.973463
Day 12 Epi	BCAR3	1.33871	1.75e-19	1.29103
Day 12 Epi	SEL1L3	1.29486	2.18e-19	1.14397
Day 12 Epi	UNCX	1.90976	2.57e-19	0.59493
Day 12 Epi	THSD4	1.37138	3.34e-19	2.55984
Day 12 Epi	RGS4	1.62242	8.1e-19	0.470758
Day 12 Epi	IL13RA1	1.01416	9.81e-19	1.17307
Day 12 Epi	LY6E	2.13655	1.85e-18	0.420683
Day 12 Epi	LINC00922	2.04296	2.37e-18	0.64585
Day 12 Epi	ABCC8	3.29621	2.39e-18	0.41798
Day 12 Epi	CPXM1	1.09296	4.61e-18	0.969254
Day 12 Epi	IL15	2.27877	5.26e-18	0.878579
Day 12 Epi	RAB11FIP2	1.35184	7.54e-18	1.83544
Day 12 Epi	ID4	1.12729	8.53e-18	0.845665
Day 12 Epi	TUBA1A	1.2546	1e-17	0.673145
Day 12 Epi	KLK6	1.4108	1.28e-17	0.574137
Day 12 Epi	OTOG	2.018	3.91e-17	0.648991
Day 12 Epi	ANK1	3.24952	4.16e-17	0.571434
Day 12 Epi	KIT	1.88075	4.64e-17	0.890219
Day 12 Epi	SLIT3	1.02162	5.76e-17	2.56664
Day 12 Epi	SLC32A1	2.83087	7.07e-17	0.327391
Day 12 Epi	APMAP	1.30448	8.09e-17	0.609071
Day 12 Epi	DHX8	1.05471	1.02e-16	0.627352
Day 12 Epi	ATP6AP2	1.00877	1.12e-16	0.749306
Day 12 Epi	SERPINA5	2.43949	1.17e-16	0.340823
Day 12 Epi	DLL1	1.67015	1.55e-16	0.595006
Day 12 Epi	SORCS2	1.71116	2.59e-16	0.621203
Day 12 Epi	AL732509.1	1.4221	2.95e-16	0.498329
Day 12 Epi	MBNL2	1.50507	5.85e-16	2.50131
Day 12 Epi	ADGRL4	3.36847	6.27e-16	1.40486
Day 12 Epi	EMX2OS	1.24346	1.59e-15	1.48557
Day 12 Epi	AL353784.1	2.13078	2.25e-15	0.693542
Day 12 Epi	CACNB4	1.22912	4.34e-15	1.3279
Day 12 Epi	AC067751.1	2.44425	6.67e-15	0.626374
Day 12 Epi	AL646090.2	1.06789	1.79e-14	0.766713
Day 12 Epi	LYPD1	1.94015	2.83e-14	0.426589
Day 12 Epi	AC022395.1	1.73742	5.43e-14	0.714281
Day 12 Epi	HS6ST1	1.32189	8.74e-14	0.881764
Day 12 Epi	CD1D	2.11934	9.73e-14	0.31715
Day 12 Epi	EPHB1	1.54401	1.07e-13	1.33007
Day 12 Epi	PLVAP	2.69948	1.48e-13	0.311491
Day 12 Epi	NAXE	1.42708	3.36e-13	0.333447
Day 12 Epi	SLC35F1	1.17987	5.35e-13	1.24275
Day 12 Epi	CADPS	3.51152	6.01e-13	0.599515
Day 12 Epi	PIK3AP1	2.21589	7.01e-13	0.283156
Day 12 Epi	ABCB4	1.23915	7.61e-13	0.50308
Day 12 Epi	BLACAT1	1.85352	8.48e-13	0.295128
Day 12 Epi	CAPN6	1.6529	1.08e-12	0.554997
Day 12 Epi	AC090531.1	1.48145	1.31e-12	0.313455
Day 12 Epi	SDF2L1	1.45718	1.34e-12	0.336853
Day 12 Epi	CACNA1E	1.53651	3.52e-12	0.461387
Day 12 Epi	CDH3	1.36769	4.08e-12	0.512586
Day 12 Epi	CLDN11	1.87806	4.42e-12	0.478063
Day 12 Epi	NRG1	1.83908	5.31e-12	3.74088
Day 12 Epi	SMOC1	1.78026	5.94e-12	0.390167
Day 12 Epi	CLSTN3	1.30645	6.68e-12	0.579336
Day 12 Epi	CXCR4	1.23525	7.18e-12	0.470088
Day 12 Epi	C1orf21	1.02996	8.33e-12	1.33751
Day 12 Epi	SCUBE3	1.32148	9.34e-12	1.03567
Day 12 Epi	EGFL7	1.60967	1.39e-11	0.34456
Day 12 Epi	PDLIM1	1.53142	1.48e-11	0.314468
Day 12 Epi	IL4I1	3.07976	2.05e-11	0.202148
Day 12 Epi	SMIM31	3.08129	2.08e-11	0.392266
Day 12 Epi	SSC4D	1.33048	3.07e-11	0.425868
Day 12 Epi	DDR1	1.10135	3.41e-11	0.376991
Day 12 Epi	IGSF9	1.90199	3.58e-11	0.256297
Day 12 Epi	OLFM3	3.01598	3.92e-11	0.231696
Day 12 Epi	LINC01933	1.61713	4.54e-11	0.606554
Day 12 Epi	IGFBP5	2.51674	4.59e-11	0.694764
Day 12 Epi	GRIK1	2.09938	4.65e-11	1.71614
Day 12 Epi	PLPPR3	1.08214	5.29e-11	0.329204
Day 12 Epi	SLC39A1	1.086	7.09e-11	0.400521
Day 12 Epi	LECT2	3.36035	8.64e-11	0.177368
Day 12 Epi	G0S2	1.99308	1.01e-10	0.606488
Day 12 Epi	TMC6	1.24531	1.11e-10	0.373049
Day 12 Epi	AC009446.1	1.22725	1.22e-10	0.608068
Day 12 Epi	ADAM19	1.28528	1.52e-10	0.379059
Day 12 Epi	SEMA3E	3.26585	1.91e-10	0.460436
Day 12 Epi	STC1	2.60487	2.37e-10	0.256015
Day 12 Epi	GPR176	1.05935	2.71e-10	0.517798
Day 12 Epi	WNT4	1.50691	4.08e-10	0.271223
Day 12 Epi	SCUBE1	1.83717	4.09e-10	0.247967
Day 12 Epi	ISM1	1.04261	4.47e-10	0.342075
Day 12 Epi	TMEM108	1.6564	5.37e-10	1.13216
Day 12 Epi	FZD2	1.23756	5.56e-10	0.383824
Day 12 Epi	TENM1	1.4975	7.18e-10	1.15218
Day 12 Epi	LINC00698	2.23268	7.7e-10	0.379746
Day 12 Epi	LINC02432	2.01262	8.32e-10	0.709954
Day 12 Epi	GDF10	4.46425	9.36e-10	0.117729
Day 12 Epi	GABBR2	1.46557	9.43e-10	0.320326
Day 12 Epi	CDH23	3.65046	1.09e-09	0.277074
Day 12 Epi	KCNK17	5.1297	1.99e-09	0.121197
Day 12 Epi	PRDM16	2.95016	2.28e-09	0.215071
Day 12 Epi	IFFO2	1.62089	3.31e-09	0.22686
Day 12 Epi	HIST1H1E	1.40169	3.49e-09	0.299497
Day 12 Epi	SOD3	2.36883	6.89e-09	0.206667
Day 12 Epi	TMED8	1.04599	8.11e-09	0.433916
Day 12 Epi	DLGAP2	1.7127	8.49e-09	0.235427
Day 12 Epi	FJX1	1.09961	1.1e-08	0.463207
Day 12 Epi	LAMC2	1.52609	1.42e-08	0.281251
Day 12 Epi	LRRN4	1.49058	1.46e-08	0.223669
Day 12 Epi	ALG13-AS1	1.08334	1.49e-08	0.348428
Day 12 Epi	RUBCNL	2.76387	1.5e-08	0.185902
Day 12 Epi	LTB	3.14619	1.73e-08	0.19115
Day 12 Epi	NMNAT2	1.60874	2.29e-08	0.311908
Day 12 Epi	INSIG1	1.03376	2.68e-08	0.315315
Day 12 Epi	AC010998.1	1.96597	2.83e-08	0.165328
Day 12 Epi	C2CD2	1.48499	3.2e-08	0.413505
Day 12 Epi	RBP1	1.37308	3.61e-08	0.224613
Day 12 Epi	TESK2	1.14516	4.12e-08	0.48235
Day 12 Epi	QSOX2	1.11745	4.68e-08	0.391654
Day 12 Epi	PSEN2	2.07825	4.78e-08	0.217796
Day 12 Epi	AC008571.2	1.16941	6.13e-08	0.367802
Day 12 Epi	AP000779.1	1.46011	1.09e-07	0.272147
Day 12 Epi	KRT18	1.22401	1.44e-07	0.211871
Day 12 Epi	CPNE4	1.21818	1.96e-07	0.410546
Day 12 Epi	TMEM92	1.79749	2.53e-07	0.128851
Day 12 Epi	TP53I11	1.55183	3.04e-07	0.180189
Day 12 Epi	TMEM171	2.37666	3.87e-07	0.22105
Day 12 Epi	KCNH5	1.27055	4.13e-07	0.23645
Day 12 Epi	ITPKB	1.33576	4.65e-07	0.331598
Day 12 Epi	KDM1B	1.01238	5.18e-07	0.253058
Day 12 Epi	FAM189A1	1.36606	5.35e-07	0.49432
Day 12 Epi	TBX3	1.01601	5.4e-07	0.301349
Day 12 Epi	SCRT2	2.66679	5.66e-07	0.147282
Day 12 Epi	SLC15A3	1.56549	5.93e-07	0.206656
Day 12 Epi	SLC24A2	1.21497	5.93e-07	0.438265
Day 12 Epi	LINC02055	1.62281	7.2e-07	0.232212
Day 12 Epi	AL445193.2	1.63546	7.88e-07	0.180415
Day 12 Epi	ARPP21	3.92041	7.91e-07	0.357149
Day 12 Epi	LGI1	2.56028	1.02e-06	0.221718
Day 12 Epi	NECTIN1	1.05673	1.06e-06	0.251536
Day 12 Epi	WFIKKN1	1.09479	1.18e-06	0.274263
Day 12 Epi	AL357873.1	1.1217	1.18e-06	0.318439
Day 12 Epi	SLC35F3	1.88169	1.19e-06	1.65482
Day 12 Epi	SEZ6L	2.38006	1.76e-06	0.234777
Day 12 Epi	PWWP3B	1.28142	1.91e-06	0.235548
Day 12 Epi	CNTNAP2	1.07287	1.98e-06	0.247932
Day 12 Epi	TP53INP1	1.25674	2.21e-06	0.349439
Day 12 Epi	AP001122.1	3.18468	2.32e-06	0.153111
Day 12 Epi	PMEL	1.38475	2.46e-06	0.259247
Day 12 Epi	GALNT9	2.43037	3.24e-06	0.13843
Day 12 Epi	HSD11B2	1.22015	3.73e-06	0.196373
Day 12 Epi	STON1-GTF2A1L	2.2976	3.87e-06	0.139003
Day 12 Epi	GUCY2C	1.73912	4.07e-06	0.15873
Day 12 Epi	TCEAL2	2.245	4.49e-06	0.12332
Day 12 Epi	AKR1E2	1.12291	4.75e-06	0.191683
Day 12 Epi	TNFRSF11A	3.23999	4.87e-06	0.162812
Day 12 Epi	HIST1H1B	1.29463	5.48e-06	0.208093
Day 12 Epi	RUNX2	1.26055	5.58e-06	0.623332
Day 12 Epi	AC092162.2	2.06261	5.76e-06	0.43492
Day 12 Epi	CHST1	3.14031	5.77e-06	0.109513
Day 12 Epi	ARHGAP40	2.74503	5.85e-06	0.090387
Day 12 Epi	FLI1	1.1828	6.62e-06	1.26007
Day 12 Epi	SELENOV	1.05553	6.89e-06	0.204083
Day 12 Epi	CSGALNACT1	1.61177	7.18e-06	0.292174
Day 12 Epi	GATA3-AS1	2.37532	8.29e-06	0.114711
Day 12 Epi	TFAP2A	1.74856	8.92e-06	0.141376
Day 12 Epi	B4GALNT3	1.12557	1.07e-05	0.31916
Day 12 Epi	TLL2	2.48633	1.08e-05	0.331009
Day 12 Epi	IER3	1.21213	1.19e-05	0.227187
Day 12 Epi	CLEC11A	1.06871	1.23e-05	0.228673
Day 12 Epi	BARX2	1.39496	1.26e-05	0.15527
Day 12 Epi	MTMR8	1.2735	1.28e-05	0.237134
Day 12 Epi	LZTS1	1.59247	1.44e-05	0.140752
Day 12 Epi	GATA3	1.868	1.68e-05	0.169449
Day 12 Epi	AC073114.1	1.33438	1.78e-05	0.589843
Day 12 Epi	BEX4	1.00165	1.85e-05	0.25025
Day 12 Epi	KCNB2	1.0312	2.23e-05	0.55644
Day 12 Epi	SHC1	1.0175	2.24e-05	0.201555
Day 12 Epi	PLAAT1	1.85859	2.46e-05	0.150043
Day 12 Epi	HMGB3	1.01008	2.62e-05	0.203175
Day 12 Epi	MMP11	1.71002	2.7e-05	0.128791
Day 12 Epi	ADAMTS5	2.15627	2.78e-05	0.156248
Day 12 Epi	IGSF10	1.1428	3.25e-05	0.201411
Day 12 Epi	UGT3A2	1.68421	3.35e-05	0.149263
Day 12 Epi	DTX1	1.52645	3.36e-05	0.166328
Day 12 Epi	KLK8	1.643	3.46e-05	0.127632
Day 12 Epi	KAZN-AS1	1.39804	4.05e-05	0.28524
Day 12 Epi	DAPK2	2.15789	4.05e-05	0.26531
Day 12 Epi	ORAI1	1.07634	4.95e-05	0.139919
Day 12 Epi	TSC22D3	1.36679	5.38e-05	0.205365
Day 12 Epi	HPDL	2.08656	5.56e-05	0.0890708
Day 12 Epi	AL033523.1	1.4644	7.24e-05	0.22357
Day 12 Epi	COL9A2	1.02701	7.43e-05	0.221439
Day 12 Epi	SP6	3.46823	7.89e-05	0.072569
Day 12 Epi	SHISA2	1.08555	8.11e-05	0.143997
Day 12 Epi	VPS25	1.00287	8.12e-05	0.159315
Day 12 Epi	PRSS8	1.59934	9.21e-05	0.159151
Day 12 Epi	PRDX5	1.16525	9.48e-05	0.187587
Day 12 Epi	GPR26	4.75645	0.000100889	0.0522675
Day 12 Epi	CDK18	1.09903	0.000102017	0.183363
Day 12 Epi	JAKMIP2-AS1	1.42084	0.00010779	0.11461
Day 12 Epi	GPX3	1.66445	0.000116474	0.100157
Day 12 Epi	TPST2	1.03479	0.000140847	0.266393
Day 12 Epi	HOXD1	1.34558	0.000151546	0.182741
Day 12 Epi	DISP3	1.81725	0.000170695	0.119151
Day 12 Epi	MFSD3	1.33992	0.000199935	0.144827
Day 12 Epi	SYNPR	1.44763	0.000209438	0.267673
Day 12 Epi	DAB1-AS1	1.32889	0.00022624	0.116575
Day 12 Epi	SMIM10L2A	1.95348	0.000266922	0.0764895
Day 12 Epi	AL161430.1	1.88892	0.000268887	0.133847
Day 12 Epi	THSD4-AS1	2.13032	0.000271198	0.130598
Day 12 Epi	AC007422.1	1.88062	0.000299946	0.158016
Day 12 Epi	AC007846.1	1.08456	0.000300892	0.150141
Day 12 Epi	KCNG1	1.47685	0.000300892	0.109033
Day 12 Epi	AC009055.2	1.68489	0.000340052	0.126378
Day 12 Epi	B4GALT3	1.15319	0.000346398	0.16986
Day 12 Epi	DUSP23	1.86001	0.000354816	0.0903795
Day 12 Epi	DLK1	1.86192	0.000356641	0.266374
Day 12 Epi	FAM210B	1.14996	0.000366595	0.142774
Day 12 Epi	GATA4	2.88257	0.000393676	0.0529902
Day 12 Epi	AL354863.1	1.61784	0.000410126	0.123646
Day 12 Epi	RBP5	1.17626	0.000459822	0.108119
Day 12 Epi	TPMT	1.18571	0.000492281	0.107026
Day 12 Epi	DRAP1	1.21393	0.000504824	0.140728
Day 12 Epi	AGTRAP	1.11291	0.000505949	0.165037
Day 12 Epi	AP000844.2	1.97234	0.000521995	0.0772936
Day 12 Epi	SYNPR-AS1	1.41214	0.000525757	0.141928
Day 12 Epi	AC004540.2	1.04129	0.000532214	0.205873
Day 12 Epi	WFS1	1.6462	0.000535872	0.1071
Day 12 Epi	ANTKMT	1.21591	0.000555967	0.145872
Day 12 Epi	AC009041.2	2.04684	0.000580644	0.0760425
Day 12 Epi	TRG-AS1	3.57657	0.000608592	0.0510967
Day 12 Epi	NKAIN4	1.14381	0.000612633	0.132558
Day 12 Epi	HSD11B1L	1.48431	0.000695884	0.109831
Day 12 Epi	EPHA1	1.19487	0.000737818	0.0927541
Day 12 Epi	ABCB1	1.88397	0.00073938	0.0932844
Day 12 Epi	C1QL1	1.93431	0.000749403	0.0981844
Day 12 Epi	AL158077.2	1.48288	0.000855102	0.165832
Day 12 Epi	DOCK10	1.97311	0.000858331	0.407872
Day 12 Epi	PTGS1	2.26491	0.000992767	0.0607519
Day 12 Epi	JUN	1.2081	0.00106881	0.148489
Day 12 Epi	AC105402.4	4.31003	0.00109593	0.0378228
Day 12 Epi	SLC2A1-AS1	1.65537	0.00120902	0.103813
Day 12 Epi	IGFN1	2.71036	0.00138537	0.0519199
Day 12 Epi	TRIM17	1.47312	0.00138674	0.107769
Day 12 Epi	DOLK	1.15287	0.00141157	0.0900816
Day 12 Epi	SMPD1	1.62887	0.00149416	0.0855377
Day 12 Epi	DNM1P35	1.84261	0.00159731	0.0605611
Day 12 Epi	S100A1	1.87756	0.00167865	0.093797
Day 12 Epi	FAM241B	1.48861	0.00167865	0.109564
Day 12 Epi	AL031280.1	2.00031	0.00169064	0.0671282
Day 12 Epi	RNFT1	1.00668	0.00170369	0.201586
Day 12 Epi	MCTP2	1.21725	0.0017581	0.154941
Day 12 Epi	MID2	1.07747	0.00180295	0.183931
Day 12 Epi	OR14J1	1.74858	0.00184646	0.0558793
Day 12 Epi	AC007529.2	1.67159	0.00185633	0.126787
Day 12 Epi	SLC50A1	1.02214	0.00187081	0.111773
Day 12 Epi	AC027312.1	2.72763	0.00207976	0.0779521
Day 12 Epi	LINC02126	1.88614	0.00213642	0.108497
Day 12 Epi	KCND3	2.55695	0.00216065	0.193089
Day 12 Epi	AL136119.1	2.09726	0.0021831	0.0911585
Day 12 Epi	FAM222A	1.01029	0.00226488	0.103952
Day 12 Epi	OR2J3	1.61344	0.00237067	0.071091
Day 12 Epi	AC007563.2	1.23583	0.00254185	0.139837
Day 12 Epi	PIF1	1.02233	0.00263259	0.169757
Day 12 Epi	DCC	2.59342	0.00275949	1.41934
Day 12 Epi	AC010974.1	2.54829	0.00279598	0.0803058
Day 12 Epi	PSD2	1.9297	0.00289725	0.0619584
Day 12 Epi	TSPAN1	2.08297	0.00289803	0.09136
Day 12 Epi	LINC00426	2.08193	0.0030233	0.0618964
Day 12 Epi	AC012178.1	2.92352	0.0030256	0.066283
Day 12 Epi	ASTN1	1.53986	0.00307968	0.101386
Day 12 Epi	AC005871.2	1.29715	0.00314065	0.108174
Day 12 Epi	AL136456.1	1.91421	0.00318044	0.273857
Day 12 Epi	RAPGEF3	1.1277	0.00328951	0.0927782
Day 12 Epi	RBP4	1.99964	0.00347389	0.102861
Day 12 Epi	RBM38	1.37029	0.00368243	0.110201
Day 12 Epi	TRIM43	4.01274	0.00380791	0.0543579
Day 12 Epi	IRF8	3.62342	0.00382039	0.036757
Day 12 Epi	LINC02762	1.27446	0.0040057	0.121019
Day 12 Epi	NPY	5.80216	0.00443541	0.110038
Day 12 Epi	ARMH1	1.30314	0.0044407	0.0979438
Day 12 Epi	PLAU	1.36115	0.00444302	0.119086
Day 12 Epi	AC009975.2	4.08219	0.00445494	0.0815044
Day 12 Epi	AC079601.1	1.86253	0.00455558	0.0663713
Day 12 Epi	AL157396.1	2.60682	0.00509002	0.0430072
Day 12 Epi	CRYBB1	2.52741	0.00511761	0.0476505
Day 12 Epi	GLB1L3	2.53436	0.0051616	0.065172
Day 12 Epi	LINC01749	2.29733	0.00526642	0.0500931
Day 12 Epi	RHOH	1.71811	0.0053033	0.0664821
Day 12 Epi	CLPSL1	1.81484	0.0053033	0.034367
Day 12 Epi	SEC14L6	1.13906	0.00544716	0.110651
Day 12 Epi	HLA-C	1.46319	0.00573757	0.0816048
Day 12 Epi	MICOS13	1.0131	0.00577248	0.125012
Day 12 Epi	NQO2	1.02876	0.00596564	0.132621
Day 12 Epi	TST	1.45361	0.00600827	0.0865702
Day 12 Epi	AC016723.1	1.13993	0.00604489	0.11423
Day 12 Epi	CCDC85B	1.24444	0.00606234	0.092633
Day 12 Epi	CALCR	1.69415	0.00612362	0.557292
Day 12 Epi	TRIM32	1.3737	0.00621348	0.0645519
Day 12 Epi	DNPH1	1.03774	0.00659932	0.102525
Day 12 Epi	PLS3-AS1	1.17735	0.00669545	0.123585
Day 12 Epi	THBS3	1.03164	0.00738685	0.0792353
Day 12 Epi	AC068875.1	3.53876	0.00750438	0.0973883
Day 12 Epi	LINGO1	1.00682	0.00771083	0.194682
Day 12 Epi	C6orf141	2.12737	0.00771827	0.0408464
Day 12 Epi	AC123023.2	2.26387	0.00774544	0.046289
Day 12 Epi	MCOLN1	1.05982	0.00823636	0.0714584
Day 12 Epi	FAM181B	2.00331	0.00824178	0.0858941
Day 12 Epi	FALEC	1.4586	0.00825285	0.065805
Day 12 Epi	HLA-DQB1	1.11875	0.00825644	0.118538
Day 12 Epi	GRIA1	1.05191	0.00829582	0.0526678
Day 12 Epi	AC022915.2	1.2268	0.00832116	0.0529574
Day 12 Epi	OLFML2B	1.41253	0.00866811	0.0710211
Day 12 Epi	CNBD1	1.35058	0.00881658	0.107391
Day 12 Epi	LINC01600	2.5029	0.0090949	0.0715869
Day 12 Epi	OR5V1	1.43094	0.00923003	0.103401
Day 12 Epi	CLDN1	1.27063	0.00953292	0.11905
Day 12 Epi	GAD2	3.55921	0.00956549	0.0480791
Day 12 Epi	AC021242.3	2.97854	0.00966637	0.0303372
Day 12 Epi	TRAPPC1	1.18818	0.00976586	0.0836064
Day 12 Epi	EMP1	1.62302	0.00990517	0.0902075
Day 14 Epi	DCDC2	3.77708	2.08e-99	6.17798
Day 14 Epi	LHFPL3-AS2	4.04901	2.3e-96	3.24764
Day 14 Epi	LHFPL3	4.06918	6.46e-92	4.59467
Day 14 Epi	SHANK2	2.43889	3.19e-90	3.22905
Day 14 Epi	ADCY5	3.43265	6.25e-89	1.8665
Day 14 Epi	HNF1A-AS1	4.70098	1.99e-86	1.66216
Day 14 Epi	LINC00472	3.14597	2.28e-86	10.0514
Day 14 Epi	FOXP1	1.74556	6.46e-86	10.5337
Day 14 Epi	GRB14	2.16571	1.79e-84	3.49121
Day 14 Epi	SLC4A4	2.50788	6.93e-84	3.45238
Day 14 Epi	UTRN	1.76957	7.15e-83	11.0341
Day 14 Epi	MITF	3.3165	7.73e-78	2.64177
Day 14 Epi	RBM47	1.92735	2.82e-77	2.81481
Day 14 Epi	COBLL1	2.8884	1.43e-76	3.26742
Day 14 Epi	CCDC198	4.63275	1.52e-75	1.72468
Day 14 Epi	MAPK10	1.52342	4.37e-71	4.91029
Day 14 Epi	MET	2.32779	2.72e-69	1.86238
Day 14 Epi	PLEKHA7	3.52937	4.67e-69	1.30541
Day 14 Epi	SLC16A10	2.30573	6.87e-68	2.38105
Day 14 Epi	LHFPL3-AS1	5.08447	1.57e-67	1.63276
Day 14 Epi	U91319.1	3.69025	1.4e-66	2.36089
Day 14 Epi	SNTB1	1.65269	2.74e-66	5.53466
Day 14 Epi	SHISA9	3.31796	4.52e-66	4.75308
Day 14 Epi	FHOD3	2.2314	1.21e-64	2.00796
Day 14 Epi	MAP7	2.39303	4.06e-64	1.72693
Day 14 Epi	KCNJ16	4.05485	1.49e-63	1.12513
Day 14 Epi	EPHA4	1.63311	1.58e-63	8.56237
Day 14 Epi	ABO	3.32816	2.83e-62	0.911277
Day 14 Epi	EPB41L5	1.43989	6.49e-62	2.92002
Day 14 Epi	PATJ	1.58387	8.23e-62	3.12458
Day 14 Epi	EMID1	1.47155	8.94e-61	2.91395
Day 14 Epi	PARD3B	1.75995	1.15e-59	7.70106
Day 14 Epi	ERBB4	3.85374	6.69e-59	52.5303
Day 14 Epi	HS6ST2	1.69184	1.93e-58	3.62779
Day 14 Epi	HNF1B	2.06917	6.43e-58	1.78171
Day 14 Epi	FRMD4B	1.78158	5.02e-57	2.64822
Day 14 Epi	PROM1	2.44596	6.89e-57	1.21474
Day 14 Epi	PLCH1	1.50261	8.49e-56	4.2188
Day 14 Epi	LIFR	1.50179	6.17e-54	5.96269
Day 14 Epi	TLN2	1.83181	6.99e-54	5.19175
Day 14 Epi	PCED1B	3.29767	1.47e-52	1.34465
Day 14 Epi	MAML3	1.11766	5.1e-52	7.2759
Day 14 Epi	COL4A2	1.07364	7.55e-52	3.00737
Day 14 Epi	LINC00511	2.40441	9.75e-52	1.81827
Day 14 Epi	MIR503HG	2.39183	1.27e-51	1.58392
Day 14 Epi	NHS	1.89226	3.88e-51	13.8089
Day 14 Epi	PPP1R14C	2.29405	5.43e-51	1.93628
Day 14 Epi	PITPNC1	1.54219	1.27e-49	4.08577
Day 14 Epi	HOOK1	2.44247	2.49e-49	0.958228
Day 14 Epi	KIAA1217	1.11475	8.13e-49	3.8401
Day 14 Epi	HES4	1.97414	1.8e-48	1.15584
Day 14 Epi	AMIGO2	3.44558	9.55e-48	0.97061
Day 14 Epi	ZNF385D	1.64039	1.14e-47	3.9271
Day 14 Epi	AC016705.2	2.49047	3.14e-47	1.22591
Day 14 Epi	GUCY1B1	1.81001	5.23e-47	1.87466
Day 14 Epi	PPARGC1A	2.09072	6.2e-47	1.83275
Day 14 Epi	TRABD2B	2.16275	1.06e-46	5.24447
Day 14 Epi	SPOCK1	3.20775	3.67e-46	3.51403
Day 14 Epi	GPC3	1.50913	7.03e-46	7.87866
Day 14 Epi	EPB41L4A	1.81143	8.92e-46	2.08078
Day 14 Epi	ARHGAP8	2.08504	9.5e-45	0.884941
Day 14 Epi	ZBTB20	1.27426	9.5e-45	3.87041
Day 14 Epi	DCAF6	1.27156	1.14e-44	2.30794
Day 14 Epi	RAP1GAP2	2.32612	2.12e-44	1.03177
Day 14 Epi	EPCAM	1.77099	4.56e-44	1.24465
Day 14 Epi	PPP1R9A	1.18313	6.02e-44	3.42435
Day 14 Epi	WWC1	2.08673	1.67e-43	1.01913
Day 14 Epi	CLU	1.93142	3.06e-43	1.15554
Day 14 Epi	FGD4	1.81497	1.43e-42	1.38732
Day 14 Epi	LAMA1	1.79678	1.43e-42	2.20207
Day 14 Epi	MTSS1	1.53181	4.98e-42	1.96464
Day 14 Epi	SEMA4D	1.61945	9.93e-42	0.853955
Day 14 Epi	RCAN2	2.52963	1.11e-41	1.55911
Day 14 Epi	SNX29	1.57771	4.79e-41	2.614
Day 14 Epi	HLA-DMB	1.94844	5.58e-41	0.894241
Day 14 Epi	PLOD2	1.41308	6.59e-41	2.39255
Day 14 Epi	CLEC18B	2.67916	9.36e-41	0.615944
Day 14 Epi	COL4A1	1.27807	1.47e-40	2.02747
Day 14 Epi	ARHGEF28	1.3094	7.68e-40	1.57091
Day 14 Epi	RAB3IP	2.01824	1.07e-39	0.964638
Day 14 Epi	ESRRG	3.65457	1.2e-39	8.89826
Day 14 Epi	IGF1R	1.03053	1.61e-39	2.77835
Day 14 Epi	EVC	1.87201	4.06e-39	1.00882
Day 14 Epi	NRG3	3.61367	4.23e-39	4.33975
Day 14 Epi	HIPK2	1.01563	8.31e-39	2.85602
Day 14 Epi	ANK3	1.16929	9.7e-39	3.5161
Day 14 Epi	PLXNA4	1.25667	1.59e-38	3.45869
Day 14 Epi	MYO6	1.00142	3.3e-38	1.94002
Day 14 Epi	RALGPS1	1.56775	6.77e-38	1.02818
Day 14 Epi	ARHGAP24	1.1196	1.12e-37	2.72319
Day 14 Epi	PAWR	1.22099	1.23e-37	1.84488
Day 14 Epi	PRKCQ	1.9689	1.28e-37	1.12049
Day 14 Epi	CLEC18A	2.43869	1.3e-37	0.677651
Day 14 Epi	ARHGAP29	2.80761	1.42e-37	1.37392
Day 14 Epi	PELI2	1.46123	1.97e-37	1.74306
Day 14 Epi	GALNT14	2.21381	3.71e-37	1.38086
Day 14 Epi	CLEC18C	2.76787	2.19e-36	0.522025
Day 14 Epi	PRAG1	1.69056	3.45e-36	0.995686
Day 14 Epi	FRY	3.13808	8.87e-36	1.586
Day 14 Epi	YPEL2	1.60299	1.12e-35	1.02467
Day 14 Epi	PLEKHA1	1.24885	1.41e-35	2.39614
Day 14 Epi	ZNF704	1.28122	6.29e-35	1.54109
Day 14 Epi	GAREM1	1.3744	6.48e-35	1.70861
Day 14 Epi	MIR3936HG	2.19365	6.85e-35	0.759042
Day 14 Epi	PLPPR1	1.30321	8.13e-35	2.73102
Day 14 Epi	PPP1R13B	1.66644	1.53e-34	0.816819
Day 14 Epi	LIPC	4.70807	4.09e-34	0.607904
Day 14 Epi	DPH6	1.577	5.6e-34	1.93029
Day 14 Epi	C20orf194	1.5983	5.98e-34	1.31015
Day 14 Epi	GUCY1A1	1.93379	1.6e-33	1.10973
Day 14 Epi	GRHL2	3.38766	2.4e-33	1.17935
Day 14 Epi	SLC27A2	4.35039	3.5e-33	0.563734
Day 14 Epi	MED12L	1.08981	7.04e-33	3.00857
Day 14 Epi	AP001528.1	1.78749	9.22e-33	0.887091
Day 14 Epi	IGFBP7	1.32311	1.37e-32	1.09347
Day 14 Epi	ITGA6	1.75338	1.43e-32	0.830764
Day 14 Epi	MYO5B	1.57032	1.55e-32	0.66164
Day 14 Epi	ADAMTS16	4.33011	1.99e-32	0.85402
Day 14 Epi	CCBE1	2.41438	3.47e-32	2.26787
Day 14 Epi	ATP1B1	1.42868	3.17e-31	1.02704
Day 14 Epi	KANK1	1.43587	3.62e-31	1.42299
Day 14 Epi	SPATA13	1.52705	3.9e-31	1.29484
Day 14 Epi	CGNL1	2.06921	6.29e-31	0.85854
Day 14 Epi	AL121932.2	3.27259	8.55e-31	0.454662
Day 14 Epi	KIF21A	1.24977	1.32e-30	1.40036
Day 14 Epi	PANTR1	2.19563	1.95e-30	1.26641
Day 14 Epi	AL589935.1	2.57294	2.31e-30	0.97333
Day 14 Epi	PODXL2	1.23004	2.76e-30	0.931324
Day 14 Epi	PTPN3	1.5846	1.41e-29	1.23285
Day 14 Epi	HPN	1.71555	1.57e-29	0.727474
Day 14 Epi	AL592429.2	2.08063	2.45e-29	1.76443
Day 14 Epi	TBXAS1	1.77477	2.92e-29	0.863851
Day 14 Epi	PPM1H	1.22684	4.81e-29	1.33381
Day 14 Epi	GRM8	3.77038	8.27e-29	1.21464
Day 14 Epi	RBM20	1.9555	1.11e-28	1.4102
Day 14 Epi	PRSS23	1.46286	1.52e-28	0.848478
Day 14 Epi	TPM1	1.27525	2.31e-28	1.22785
Day 14 Epi	TSPAN15	1.68226	2.45e-28	0.774334
Day 14 Epi	DSCAML1	2.23678	2.51e-28	1.3454
Day 14 Epi	SORT1	1.41597	2.56e-28	0.698437
Day 14 Epi	A1CF	2.97148	3.47e-28	0.780434
Day 14 Epi	ELOVL7	3.21288	3.57e-28	0.679768
Day 14 Epi	CFAP221	2.10663	3.66e-28	0.896921
Day 14 Epi	PHLDB2	1.45215	3.98e-28	0.939278
Day 14 Epi	GMDS-DT	1.26338	4.44e-28	1.19056
Day 14 Epi	WNK2	1.49414	4.85e-28	0.924717
Day 14 Epi	STPG2	2.30738	1.08e-27	0.87981
Day 14 Epi	RGS3	2.06466	1.48e-27	0.592818
Day 14 Epi	MN1	2.86106	1.58e-27	0.499085
Day 14 Epi	AC005208.1	3.61224	1.65e-27	0.313399
Day 14 Epi	SMS	1.02098	1.72e-27	1.18175
Day 14 Epi	DEPTOR	3.12769	1.79e-27	0.576248
Day 14 Epi	AL049828.1	1.18668	2.42e-27	2.56186
Day 14 Epi	MGLL	2.54086	3.36e-27	0.772157
Day 14 Epi	LRP2	6.67491	3.58e-27	0.901864
Day 14 Epi	CDHR3	1.98868	4.26e-27	0.804843
Day 14 Epi	OCA2	2.01964	4.63e-27	1.59642
Day 14 Epi	POU3F3	1.6562	6.45e-27	0.715855
Day 14 Epi	KIF16B	1.20421	9.18e-27	1.36726
Day 14 Epi	AC090337.2	1.89803	9.32e-27	0.501601
Day 14 Epi	LLGL2	2.11299	1.5e-26	0.42592
Day 14 Epi	FLRT3	2.26146	1.78e-26	1.02238
Day 14 Epi	LAMB1	1.16793	1.94e-26	1.93451
Day 14 Epi	MYEF2	1.1366	2.14e-26	1.35875
Day 14 Epi	SEMA3D	1.94815	2.26e-26	2.79505
Day 14 Epi	MAP3K1	1.21936	3.42e-26	1.26016
Day 14 Epi	PRKAR2B	1.87289	4.24e-26	0.709223
Day 14 Epi	LRCH2	1.08761	4.3e-26	1.23169
Day 14 Epi	GRAMD2B	2.26781	5.84e-26	0.632922
Day 14 Epi	USP43	2.50682	5.86e-26	0.433695
Day 14 Epi	MPC2	1.75862	8.84e-26	0.658083
Day 14 Epi	MYO5C	2.45843	1.08e-25	0.384248
Day 14 Epi	AC069410.1	5.06095	1.67e-25	1.24816
Day 14 Epi	KLHL13	1.83888	2.4e-25	2.69782
Day 14 Epi	LGI2	1.98003	3.02e-25	0.554431
Day 14 Epi	LINC00907	3.15342	3.3e-25	2.04659
Day 14 Epi	MACROD2	1.19716	4.91e-25	2.37979
Day 14 Epi	ATP8A1	1.23677	5.1e-25	1.17366
Day 14 Epi	LGR4	1.16748	5.39e-25	2.1109
Day 14 Epi	LIPG	1.30841	1.07e-24	0.825851
Day 14 Epi	CD24	1.24148	1.39e-24	1.48459
Day 14 Epi	AC090337.1	2.22886	1.41e-24	0.409106
Day 14 Epi	CD9	1.48103	2.44e-24	0.569897
Day 14 Epi	OPCML	3.04497	2.55e-24	2.00538
Day 14 Epi	RGS9	2.37147	2.58e-24	0.390176
Day 14 Epi	IQCJ-SCHIP1	1.34874	2.77e-24	0.98649
Day 14 Epi	XACT	1.39659	3.56e-24	10.5572
Day 14 Epi	NSUN7	1.56032	8.27e-24	0.612091
Day 14 Epi	SCTR	2.88914	9.01e-24	0.7019
Day 14 Epi	C4orf19	1.77934	1.75e-23	0.499102
Day 14 Epi	PGM5	2.56523	1.99e-23	0.497408
Day 14 Epi	SORBS2	1.10224	2.95e-23	1.08702
Day 14 Epi	LFNG	1.76338	4.09e-23	0.480734
Day 14 Epi	WDR72	3.10076	5.24e-23	0.379186
Day 14 Epi	DAPK1	1.00313	5.54e-23	1.11203
Day 14 Epi	KIAA1671	1.27379	6.59e-23	0.653371
Day 14 Epi	LINC01781	6.29497	7.5e-23	0.869019
Day 14 Epi	MAATS1	2.00849	8.36e-23	0.453845
Day 14 Epi	WDR91	1.8371	9.08e-23	0.351572
Day 14 Epi	AC018730.1	1.96382	1.87e-22	0.483687
Day 14 Epi	KIF12	3.46688	3.02e-22	0.271471
Day 14 Epi	PARD6B	1.34929	3.6e-22	0.559799
Day 14 Epi	CLDN7	2.20077	4.03e-22	0.368735
Day 14 Epi	TMEM52B	1.67648	4.56e-22	0.804583
Day 14 Epi	TARBP1	1.04589	5.51e-22	1.05306
Day 14 Epi	NCKAP5	2.86075	6.39e-22	1.05422
Day 14 Epi	FZD4	1.60959	6.69e-22	0.541286
Day 14 Epi	PTCHD1-AS	2.13912	6.89e-22	1.49445
Day 14 Epi	SPSB4	1.17853	7.59e-22	0.962427
Day 14 Epi	DOCK9	1.4361	9.68e-22	1.22579
Day 14 Epi	LINC01159	3.25927	1.02e-21	0.381906
Day 14 Epi	PLEKHA6	1.78065	1.13e-21	0.363149
Day 14 Epi	EFHC2	2.42034	1.62e-21	0.406894
Day 14 Epi	SCLY	1.26485	1.71e-21	0.675588
Day 14 Epi	ITGB6	2.81829	1.78e-21	0.338222
Day 14 Epi	VEPH1	2.82527	2.51e-21	0.414049
Day 14 Epi	FAM221A	1.91642	2.63e-21	0.341191
Day 14 Epi	KCNJ15	3.1223	2.8e-21	0.420012
Day 14 Epi	PRKD1	1.01762	3.11e-21	1.72481
Day 14 Epi	ENTPD5	1.76393	3.53e-21	0.445995
Day 14 Epi	FUT8	1.41738	5.42e-21	1.76577
Day 14 Epi	TBC1D1	1.09617	6.69e-21	0.739056
Day 14 Epi	LIFR-AS1	1.67881	6.82e-21	0.481211
Day 14 Epi	FREM2	1.82622	8.57e-21	0.462371
Day 14 Epi	STON2	1.45585	9.58e-21	0.542388
Day 14 Epi	TMEM163	1.65775	1.04e-20	0.977928
Day 14 Epi	AC022075.1	2.19838	1.32e-20	0.499997
Day 14 Epi	SAMD12	1.77753	1.35e-20	0.702456
Day 14 Epi	PKHD1	2.1121	1.39e-20	0.596437
Day 14 Epi	ABTB2	1.9402	1.65e-20	0.874184
Day 14 Epi	TMCO4	1.78452	1.85e-20	0.423936
Day 14 Epi	CYS1	3.50081	2.52e-20	0.280195
Day 14 Epi	PECR	1.67791	3.17e-20	0.523288
Day 14 Epi	CASR	6.33569	4.02e-20	0.483909
Day 14 Epi	NRCAM	2.46742	4.44e-20	0.556864
Day 14 Epi	NRXN3	2.13471	4.62e-20	10.9301
Day 14 Epi	AC092979.1	4.23376	4.68e-20	1.02601
Day 14 Epi	BCAM	1.75162	6.42e-20	0.45918
Day 14 Epi	SNTG2	1.19849	7.1e-20	1.03412
Day 14 Epi	HNF4G	1.75112	7.29e-20	0.590657
Day 14 Epi	LINC00210	3.9455	8.03e-20	0.517564
Day 14 Epi	SIM1	1.10065	8.9e-20	2.55291
Day 14 Epi	TSPAN12	1.37101	9.28e-20	0.833763
Day 14 Epi	ZDHHC14	1.83846	9.3e-20	0.930974
Day 14 Epi	CYFIP2	1.78345	1.16e-19	0.511132
Day 14 Epi	EZR	1.43619	1.3e-19	0.487419
Day 14 Epi	HS3ST2	3.75503	1.47e-19	0.468578
Day 14 Epi	CLDN3	2.97227	1.56e-19	0.251915
Day 14 Epi	GABRG3	1.59174	3.3e-19	1.4758
Day 14 Epi	CPPED1	1.17609	3.3e-19	0.769048
Day 14 Epi	ARHGAP26	1.33923	3.4e-19	0.762961
Day 14 Epi	DPP4	2.04478	3.51e-19	0.406844
Day 14 Epi	CPEB4	1.59101	3.87e-19	0.783384
Day 14 Epi	TPD52	1.91067	4e-19	0.442395
Day 14 Epi	RGL3	1.10373	4.1e-19	0.485715
Day 14 Epi	AC022424.1	3.85129	6.96e-19	0.287398
Day 14 Epi	PLCXD3	5.0067	7.54e-19	0.649979
Day 14 Epi	EPHA6	3.14524	8.84e-19	1.07263
Day 14 Epi	ESRP1	2.87523	1.25e-18	0.336768
Day 14 Epi	SHROOM2	1.36482	1.46e-18	0.560395
Day 14 Epi	TRPC6	1.38835	1.52e-18	0.56605
Day 14 Epi	ARNT2	1.07278	1.53e-18	0.954999
Day 14 Epi	CLSTN2	2.76152	1.76e-18	1.66921
Day 14 Epi	ZBTB7C	2.29865	2.59e-18	0.805207
Day 14 Epi	FOXC1	2.64835	3.48e-18	0.299777
Day 14 Epi	LINC02046	5.76489	3.8e-18	0.297011
Day 14 Epi	FUT9	2.4573	4.07e-18	0.824297
Day 14 Epi	PRKAG2	1.40555	4.27e-18	0.471894
Day 14 Epi	ACSM3	1.68803	4.62e-18	0.353641
Day 14 Epi	COBL	4.23384	5.37e-18	0.349663
Day 14 Epi	PRKAA2	1.39607	5.88e-18	0.632628
Day 14 Epi	CDS1	1.76866	6.64e-18	0.435995
Day 14 Epi	TMEM62	2.15079	6.99e-18	0.311447
Day 14 Epi	LINC00958	2.34957	8e-18	0.290995
Day 14 Epi	PDGFA	2.59336	8.38e-18	0.247713
Day 14 Epi	UNC13C	4.84056	8.6e-18	0.598822
Day 14 Epi	PCLO	1.54186	9.14e-18	0.865164
Day 14 Epi	TMEM252-DT	3.43452	9.78e-18	0.350822
Day 14 Epi	KCNIP4	2.93216	1.12e-17	4.76423
Day 14 Epi	CRMP1	1.46615	1.5e-17	0.436548
Day 14 Epi	AC015574.1	4.14699	1.61e-17	0.432072
Day 14 Epi	GRIN2B	1.33927	1.71e-17	0.776576
Day 14 Epi	SERAC1	1.65292	1.77e-17	0.389583
Day 14 Epi	EVC2	1.24581	1.82e-17	0.468885
Day 14 Epi	LRRC1	1.41018	2.13e-17	0.494704
Day 14 Epi	SLC44A5	1.41758	2.88e-17	1.23961
Day 14 Epi	AC010201.3	1.04391	3.61e-17	0.514604
Day 14 Epi	AP1S2	1.07404	3.72e-17	1.01566
Day 14 Epi	LINC01435	3.95267	3.95e-17	0.758519
Day 14 Epi	NPAS3	1.14105	4.06e-17	2.62827
Day 14 Epi	ERBB2	1.41793	4.06e-17	0.304175
Day 14 Epi	MRS2	1.36661	4.2e-17	0.716557
Day 14 Epi	ZNF385B	2.72613	4.5e-17	1.20512
Day 14 Epi	SPATA17	1.88685	5.51e-17	0.603358
Day 14 Epi	DPPA4	1.14252	5.79e-17	0.817405
Day 14 Epi	SLAIN1	1.94014	5.83e-17	0.379972
Day 14 Epi	IQUB	2.32677	7.67e-17	0.360782
Day 14 Epi	CYB5A	1.33409	7.79e-17	0.418369
Day 14 Epi	SNRK	1.25587	8.01e-17	1.4495
Day 14 Epi	PKP2	2.41707	1.08e-16	0.316404
Day 14 Epi	ITGB8	1.16755	1.08e-16	0.584492
Day 14 Epi	ADGRF1	3.58604	1.09e-16	0.236799
Day 14 Epi	PLAC1	2.10256	1.18e-16	0.4574
Day 14 Epi	PLEKHH1	1.55355	1.27e-16	0.430447
Day 14 Epi	LINC02698	1.94621	1.32e-16	0.366421
Day 14 Epi	CPB1	3.5424	1.52e-16	0.362974
Day 14 Epi	FGFR4	1.56135	1.54e-16	0.302242
Day 14 Epi	MREG	1.44557	1.89e-16	0.45683
Day 14 Epi	BRINP1	2.31904	2.2e-16	0.737736
Day 14 Epi	AL159156.1	5.26349	2.23e-16	0.631318
Day 14 Epi	PANCR	1.58167	2.88e-16	0.520055
Day 14 Epi	AC004540.1	1.40878	3.17e-16	0.552839
Day 14 Epi	F11-AS1	1.92722	3.64e-16	0.563627
Day 14 Epi	AC016821.1	1.8531	4.19e-16	0.380653
Day 14 Epi	BCL6	1.29811	4.57e-16	0.580198
Day 14 Epi	SYT1	1.38488	5.44e-16	3.42204
Day 14 Epi	SLC12A8	1.72723	5.68e-16	0.369399
Day 14 Epi	NAALADL2	1.1552	5.9e-16	2.3119
Day 14 Epi	CFLAR	1.35219	6.08e-16	0.420209
Day 14 Epi	NTN4	3.26143	6.38e-16	0.267828
Day 14 Epi	L3MBTL4	1.36024	6.92e-16	0.705453
Day 14 Epi	PRRG4	2.28047	7.66e-16	0.224859
Day 14 Epi	ARSD	1.42512	7.8e-16	0.377595
Day 14 Epi	AC005562.1	1.03573	9.02e-16	0.468446
Day 14 Epi	MERTK	1.39465	1e-15	0.568829
Day 14 Epi	FAM27C	1.98474	1.17e-15	0.296896
Day 14 Epi	SMTNL2	2.77182	1.63e-15	0.163681
Day 14 Epi	PAQR5	1.9878	1.83e-15	0.271427
Day 14 Epi	SFXN2	1.27182	2.08e-15	0.45645
Day 14 Epi	SETDB2	1.37654	2.34e-15	0.883977
Day 14 Epi	GKAP1	1.48298	2.37e-15	0.3342
Day 14 Epi	HES1	1.23754	2.63e-15	0.749264
Day 14 Epi	MSC-AS1	2.20046	3.24e-15	0.527162
Day 14 Epi	ATP8B4	4.31568	3.29e-15	0.238418
Day 14 Epi	KIF13B	1.28356	3.57e-15	0.626459
Day 14 Epi	EXPH5	1.78022	6.47e-15	0.386024
Day 14 Epi	AGTR1	3.18173	7.22e-15	0.408448
Day 14 Epi	MINDY2	1.12161	7.48e-15	0.41937
Day 14 Epi	ADAMTS15	3.55491	7.67e-15	0.186286
Day 14 Epi	TMEM65	1.15895	7.88e-15	0.833811
Day 14 Epi	DGKK	1.54629	7.92e-15	0.447458
Day 14 Epi	NUP210	1.80866	8.46e-15	0.250035
Day 14 Epi	TMEM178A	1.84235	1.09e-14	0.3994
Day 14 Epi	GPI	1.22254	1.42e-14	0.400465
Day 14 Epi	SORL1	1.27816	1.81e-14	1.16114
Day 14 Epi	MB21D2	1.15876	1.95e-14	0.559456
Day 14 Epi	UBA6-AS1	1.0013	2.33e-14	1.45401
Day 14 Epi	RPH3AL	1.72713	2.62e-14	0.30539
Day 14 Epi	AC021231.1	1.55636	2.78e-14	0.511563
Day 14 Epi	TMEM169	1.28133	2.8e-14	0.327341
Day 14 Epi	WIPF3	2.57667	3.39e-14	0.208986
Day 14 Epi	PRLR	2.89356	4.09e-14	0.824993
Day 14 Epi	SNX25	1.2458	4.16e-14	0.541675
Day 14 Epi	PKDCC	1.60256	4.61e-14	0.379559
Day 14 Epi	MYOM2	2.46172	4.98e-14	0.456353
Day 14 Epi	CKB	2.08524	5.65e-14	0.237418
Day 14 Epi	RNF144B	1.56034	5.67e-14	0.445767
Day 14 Epi	SLC22A5	1.88897	6.24e-14	0.231211
Day 14 Epi	TEX2	1.28649	6.62e-14	0.360746
Day 14 Epi	RNF180	1.08976	6.62e-14	0.538628
Day 14 Epi	AC104461.1	1.22204	7.02e-14	0.523709
Day 14 Epi	TMEM63A	1.36154	7.68e-14	0.352394
Day 14 Epi	KLF7	1.4245	8.94e-14	0.486653
Day 14 Epi	ZBED3	1.10868	9.94e-14	0.383589
Day 14 Epi	AL590652.1	1.17499	1.19e-13	0.321181
Day 14 Epi	LMO3	1.55803	1.49e-13	0.866574
Day 14 Epi	PDLIM5	1.02469	1.75e-13	2.20085
Day 14 Epi	DAB1	1.11538	1.82e-13	11.6873
Day 14 Epi	CAMK2N1	1.52843	1.99e-13	0.242048
Day 14 Epi	SKAP1	1.8533	2.27e-13	0.484936
Day 14 Epi	IMPA2	1.32289	3.07e-13	0.259928
Day 14 Epi	GPM6A	1.58088	3.25e-13	1.27935
Day 14 Epi	PCDH17	1.37996	3.4e-13	0.738841
Day 14 Epi	KLHL3	1.1392	3.61e-13	0.447905
Day 14 Epi	GIPC2	2.75941	4.12e-13	0.222305
Day 14 Epi	ENPEP	1.50216	4.42e-13	0.447704
Day 14 Epi	DPEP1	2.02143	4.6e-13	0.159179
Day 14 Epi	GAS8	1.55852	6.07e-13	0.20284
Day 14 Epi	LAMP5	1.29631	7.6e-13	0.366556
Day 14 Epi	ARHGAP18	1.55745	7.86e-13	0.339459
Day 14 Epi	ARHGEF10L	1.24905	7.86e-13	0.384875
Day 14 Epi	ATP7B	1.50888	7.86e-13	0.276933
Day 14 Epi	AC092153.1	3.48383	8.98e-13	0.198683
Day 14 Epi	CEBPD	1.63277	9.69e-13	0.214351
Day 14 Epi	LINC01695	2.7338	1.16e-12	0.523911
Day 14 Epi	CLYBL	1.17844	1.4e-12	0.45797
Day 14 Epi	AC009053.3	1.96069	1.45e-12	0.304439
Day 14 Epi	STX3	1.02604	1.6e-12	0.474589
Day 14 Epi	ZMAT1	1.62285	1.71e-12	0.251135
Day 14 Epi	FOXC2	2.54675	1.72e-12	0.168094
Day 14 Epi	MBP	1.82711	1.8e-12	0.266713
Day 14 Epi	GRID1	2.51721	1.92e-12	0.469981
Day 14 Epi	C12orf75	1.10802	1.99e-12	0.491699
Day 14 Epi	FAM245A	4.62155	2.03e-12	0.155117
Day 14 Epi	FGFR3	1.76519	2.11e-12	0.203841
Day 14 Epi	INSR	1.3954	2.14e-12	0.308285
Day 14 Epi	KLHL24	1.18288	2.57e-12	0.451129
Day 14 Epi	SERGEF	1.11075	2.59e-12	0.398005
Day 14 Epi	TMPRSS4	5.25838	2.97e-12	0.193239
Day 14 Epi	MEGF9	1.20652	3e-12	0.600637
Day 14 Epi	HOGA1	2.07284	3.04e-12	0.243174
Day 14 Epi	CPM	2.03826	3.41e-12	0.267664
Day 14 Epi	AL136234.1	4.3145	3.56e-12	0.177037
Day 14 Epi	CELSR1	1.37357	3.62e-12	0.198115
Day 14 Epi	CGN	3.82802	4.55e-12	0.117864
Day 14 Epi	FGF13	1.18595	4.72e-12	2.38828
Day 14 Epi	CCDC85A	1.02235	5.88e-12	0.634084
Day 14 Epi	AFMID	1.53471	6.4e-12	0.213869
Day 14 Epi	SGK2	1.49271	6.47e-12	0.275193
Day 14 Epi	RETREG1	1.75808	6.63e-12	0.264789
Day 14 Epi	PRRG1	1.08969	6.75e-12	0.791569
Day 14 Epi	AMOT	1.04852	7.37e-12	0.655756
Day 14 Epi	MYO3A	1.22367	7.84e-12	0.558819
Day 14 Epi	DNAH6	1.36761	8.07e-12	0.509455
Day 14 Epi	BCL2	1.83172	8.6e-12	0.66229
Day 14 Epi	JMY	1.23478	8.89e-12	0.266751
Day 14 Epi	BLNK	4.5261	9.49e-12	0.182706
Day 14 Epi	ATP12A	3.48366	1.04e-11	0.16375
Day 14 Epi	ACACB	1.51138	1.05e-11	0.354875
Day 14 Epi	PCAT1	1.46327	1.06e-11	0.800026
Day 14 Epi	PLSCR4	1.87745	1.18e-11	0.270665
Day 14 Epi	LINC00937	1.65802	1.29e-11	0.402657
Day 14 Epi	BCO1	3.95855	1.36e-11	0.119743
Day 14 Epi	ADAMTS1	1.69693	1.53e-11	0.419852
Day 14 Epi	EPHX2	1.31628	1.75e-11	0.258739
Day 14 Epi	GPR160	1.57492	1.76e-11	0.226477
Day 14 Epi	CRYL1	3.01867	1.8e-11	0.157458
Day 14 Epi	CCDC30	1.24177	1.94e-11	0.448959
Day 14 Epi	GPAT3	1.80587	2.07e-11	0.300964
Day 14 Epi	PDZK1	1.32316	2.33e-11	0.297267
Day 14 Epi	LINC01697	3.29169	2.82e-11	0.317464
Day 14 Epi	AL390719.2	2.16339	3.18e-11	0.121693
Day 14 Epi	NIPAL3	1.69932	3.56e-11	0.187023
Day 14 Epi	ELOVL2	1.43024	3.77e-11	0.28186
Day 14 Epi	MAP3K21	1.36077	3.81e-11	0.264867
Day 14 Epi	KIAA0895	1.4713	3.85e-11	0.226126
Day 14 Epi	METTL24	1.64551	4.34e-11	0.355514
Day 14 Epi	CCDC122	1.29931	4.83e-11	0.359234
Day 14 Epi	ANKDD1B	1.49816	4.88e-11	0.328038
Day 14 Epi	LINC00173	2.02577	5.54e-11	0.17996
Day 14 Epi	DDC	4.40507	6.94e-11	0.0983569
Day 14 Epi	ZNRF2	1.17157	7.12e-11	0.321584
Day 14 Epi	MTCL1	1.35226	7.45e-11	0.316816
Day 14 Epi	MYO7B	2.97274	7.92e-11	0.137501
Day 14 Epi	SLC44A3	1.94726	9.32e-11	0.198309
Day 14 Epi	ZCCHC2	1.41891	9.9e-11	0.296016
Day 14 Epi	SMOC2	1.92293	1.06e-10	0.268066
Day 14 Epi	PPARA	1.46117	1.08e-10	0.19145
Day 14 Epi	PPIC	1.22474	1.24e-10	0.218119
Day 14 Epi	SNCA	1.10514	1.27e-10	1.06663
Day 14 Epi	AC110296.1	3.91323	1.33e-10	0.198132
Day 14 Epi	LINC01197	2.00204	1.35e-10	0.35051
Day 14 Epi	GLYATL1	2.26331	1.37e-10	0.196105
Day 14 Epi	AC123912.4	2.99694	1.4e-10	0.109653
Day 14 Epi	ASRGL1	1.52678	1.4e-10	0.18422
Day 14 Epi	ADGRD1	2.54634	1.63e-10	0.165695
Day 14 Epi	RHOXF1-AS1	1.71046	1.64e-10	0.234157
Day 14 Epi	EPHB2	1.15375	1.82e-10	0.336966
Day 14 Epi	TINAG	5.65714	1.91e-10	0.229946
Day 14 Epi	GCNT2	1.22914	2.15e-10	0.398939
Day 14 Epi	AL596214.1	1.75726	2.88e-10	0.244725
Day 14 Epi	MAL2	1.65947	3.2e-10	0.205749
Day 14 Epi	GLDC	2.15582	3.3e-10	0.199259
Day 14 Epi	AL031186.1	2.21539	4.88e-10	0.13924
Day 14 Epi	ERBB3	3.0104	5.39e-10	0.116773
Day 14 Epi	C11orf54	1.05079	5.59e-10	0.332815
Day 14 Epi	AC007656.2	2.05596	6.54e-10	0.244903
Day 14 Epi	EPB41L4B	1.39992	7.63e-10	0.241699
Day 14 Epi	ZEB2	1.10095	7.88e-10	0.873878
Day 14 Epi	GALM	1.17537	8.48e-10	0.369566
Day 14 Epi	TOX3	2.13933	9.35e-10	0.520872
Day 14 Epi	AC093535.1	1.77745	9.67e-10	0.20781
Day 14 Epi	KBTBD11	1.55192	1.01e-09	0.143536
Day 14 Epi	MAL	3.31974	1.03e-09	0.206818
Day 14 Epi	IL6R	2.93183	1.15e-09	0.152579
Day 14 Epi	IRX3	2.12213	1.23e-09	0.169302
Day 14 Epi	ZBED9	1.19644	1.23e-09	0.246125
Day 14 Epi	SLC22A4	1.80286	1.26e-09	0.152373
Day 14 Epi	AC127526.2	1.6422	1.4e-09	0.358384
Day 14 Epi	TMEM170B	1.33035	1.41e-09	0.218964
Day 14 Epi	WDR86	1.08504	1.52e-09	0.88724
Day 14 Epi	SPTLC3	1.21091	1.55e-09	0.220722
Day 14 Epi	FYCO1	1.37063	1.68e-09	0.202917
Day 14 Epi	AL354702.2	4.12249	1.85e-09	0.122272
Day 14 Epi	2002-03-01	1.13714	1.85e-09	0.204477
Day 14 Epi	AC019197.1	3.2346	2.24e-09	0.299354
Day 14 Epi	AC110023.1	2.89082	2.27e-09	0.234589
Day 14 Epi	TBX19	2.69922	2.39e-09	0.11805
Day 14 Epi	TCEA3	1.76438	2.55e-09	0.137729
Day 14 Epi	RHPN2	1.56316	2.62e-09	0.189705
Day 14 Epi	NBEAL2	3.14395	3.47e-09	0.0900859
Day 14 Epi	CALCB	1.36265	3.51e-09	0.331549
Day 14 Epi	KSR2	2.49238	3.54e-09	0.132172
Day 14 Epi	NTRK2	1.74725	3.84e-09	0.362218
Day 14 Epi	PLEKHA2	1.44827	3.87e-09	0.208139
Day 14 Epi	ARNTL2	1.8167	4.27e-09	0.195974
Day 14 Epi	C5orf30	1.09298	4.32e-09	0.227016
Day 14 Epi	ZMIZ2	1.16588	4.49e-09	0.193089
Day 14 Epi	ANO4	2.53571	4.61e-09	0.351298
Day 14 Epi	FAM83B	1.54767	4.64e-09	0.259026
Day 14 Epi	REPS2	1.79249	5.58e-09	0.657188
Day 14 Epi	CLDN19	2.36193	5.6e-09	0.111736
Day 14 Epi	SIM2	3.71725	5.81e-09	0.259241
Day 14 Epi	JUP	1.32525	6.06e-09	0.192103
Day 14 Epi	RASSF9	1.38089	6.18e-09	0.211129
Day 14 Epi	SCD5	1.3915	6.76e-09	0.448114
Day 14 Epi	B3GAT1	1.68659	6.78e-09	0.172688
Day 14 Epi	TMEM72	1.6531	7.01e-09	0.108282
Day 14 Epi	SLC3A1	1.86524	7.22e-09	0.222835
Day 14 Epi	CNTNAP3B	1.9425	7.67e-09	0.209917
Day 14 Epi	SAMD5	2.29461	7.82e-09	0.313605
Day 14 Epi	AL354754.1	4.04043	8.3e-09	0.169333
Day 14 Epi	EIF4E3	1.9124	1.07e-08	0.187308
Day 14 Epi	DNER	2.27022	1.13e-08	0.347174
Day 14 Epi	LINC01853	4.32682	1.17e-08	0.155207
Day 14 Epi	TMEM144	1.48646	1.18e-08	0.22457
Day 14 Epi	MAP1LC3B2	2.20062	1.22e-08	0.126888
Day 14 Epi	CCSER1	2.0843	1.27e-08	0.556537
Day 14 Epi	CLEC4E	4.58888	1.32e-08	0.0937807
Day 14 Epi	SLC37A4	1.03538	1.34e-08	0.247492
Day 14 Epi	PPP1R1A	2.33581	1.4e-08	0.099536
Day 14 Epi	AL353151.2	1.87425	1.59e-08	0.166187
Day 14 Epi	C21orf62	1.89323	1.59e-08	0.113343
Day 14 Epi	KHDRBS2	1.57416	1.77e-08	0.355412
Day 14 Epi	PCDH9-AS1	2.0513	1.85e-08	0.156522
Day 14 Epi	EFCAB6	1.30816	1.85e-08	0.313407
Day 14 Epi	PLEKHF2	1.82388	1.92e-08	0.147911
Day 14 Epi	FAM174B	1.11969	2.5e-08	0.243341
Day 14 Epi	LINC01653	3.41672	2.72e-08	0.126091
Day 14 Epi	DACT2	1.76205	2.85e-08	0.129525
Day 14 Epi	RASGRP3	1.98611	2.94e-08	0.184515
Day 14 Epi	RUBCN	1.12535	3.05e-08	0.239992
Day 14 Epi	AC012501.2	1.00798	3.15e-08	0.387414
Day 14 Epi	AC025164.1	1.72228	3.26e-08	0.178267
Day 14 Epi	EPHA8	3.23814	3.62e-08	0.076728
Day 14 Epi	PHEX	1.61351	3.64e-08	0.165844
Day 14 Epi	SFRP2	1.42213	3.75e-08	1.08638
Day 14 Epi	CACNA2D2	2.30644	3.78e-08	0.120247
Day 14 Epi	OSBPL3	1.59047	3.98e-08	0.205121
Day 14 Epi	THSD7B	1.39264	3.99e-08	0.117086
Day 14 Epi	ANXA11	1.19328	4.15e-08	0.167406
Day 14 Epi	MIR205HG	3.7336	4.28e-08	0.0800112
Day 14 Epi	FAM242A	2.02568	4.46e-08	0.120853
Day 14 Epi	SLC19A3	3.17845	4.85e-08	0.129069
Day 14 Epi	PLA2R1	1.6779	4.98e-08	0.495171
Day 14 Epi	BIVM	1.09536	5.2e-08	0.229724
Day 14 Epi	CALCA	3.17179	5.41e-08	0.0923684
Day 14 Epi	E2F8	2.78947	5.57e-08	0.0896957
Day 14 Epi	MARVELD3	2.48034	6.49e-08	0.0803352
Day 14 Epi	ARFGEF3	2.61142	6.49e-08	0.149915
Day 14 Epi	FXYD2	2.7174	7e-08	0.112664
Day 14 Epi	SLC16A12	1.03318	7.07e-08	0.241397
Day 14 Epi	AC138123.1	2.43888	7.11e-08	0.263808
Day 14 Epi	TSPAN33	1.49183	7.89e-08	0.140742
Day 14 Epi	PHLDB1	1.26348	7.97e-08	0.233178
Day 14 Epi	AP003783.1	2.3348	8.03e-08	0.105017
Day 14 Epi	CAPN13	3.78329	8.1e-08	0.0686337
Day 14 Epi	BTBD8	1.31026	8.38e-08	0.253473
Day 14 Epi	HGD	2.34834	8.51e-08	0.131255
Day 14 Epi	CDH9	5.12304	8.71e-08	0.138589
Day 14 Epi	MAP3K5	2.31885	9.05e-08	0.315608
Day 14 Epi	HLF	2.75118	9.64e-08	0.102178
Day 14 Epi	SLFN13	1.28389	1.01e-07	0.218765
Day 14 Epi	UGT8	1.59031	1.04e-07	0.170903
Day 14 Epi	LINC01896	1.70827	1.05e-07	0.182337
Day 14 Epi	SPP1	2.64582	1.1e-07	0.126108
Day 14 Epi	PBLD	1.43855	1.1e-07	0.135495
Day 14 Epi	GAS7	1.45365	1.1e-07	0.22891
Day 14 Epi	AC239809.3	1.64151	1.27e-07	0.180759
Day 14 Epi	LURAP1L	1.51919	1.29e-07	0.197667
Day 14 Epi	CLIC5	4.80331	1.3e-07	0.153241
Day 14 Epi	SLC1A1	2.07073	1.32e-07	0.125686
Day 14 Epi	DNAH7	1.28422	1.39e-07	0.360665
Day 14 Epi	NIBAN1	1.99572	1.44e-07	0.214848
Day 14 Epi	VIL1	2.07346	1.68e-07	0.125562
Day 14 Epi	CLDN6	2.14707	1.93e-07	0.116836
Day 14 Epi	LINC01659	1.40066	1.97e-07	0.122745
Day 14 Epi	RAB6B	2.18623	1.98e-07	0.09106
Day 14 Epi	KLHL32	2.24542	2.04e-07	0.147816
Day 14 Epi	AL355526.2	3.10657	2.07e-07	0.106907
Day 14 Epi	MTNR1A	2.35518	2.09e-07	0.11743
[truncated: 1,513 more rows]

## Sheet: b) GO analysis
	source	day	term_name	term_id	adjusted_p_value	negative_log10_of_adjusted_p_value
1	GO:MF	d10	structural constituent of ribosome	GO:0003735	1.36035e-19	18.8664
2	GO:MF	d10	rRNA binding	GO:0019843	7.42436e-11	10.1293
3	GO:MF	d10	protein binding	GO:0005515	4.16508e-10	9.38038
4	GO:MF	d10	structural molecule activity	GO:0005198	7.073e-08	7.1504
5	GO:MF	d10	growth factor activity	GO:0008083	1.23938e-05	4.9068
6	GO:MF	d10	ubiquitin ligase inhibitor activity	GO:1990948	8.64529e-05	4.06322
7	GO:MF	d10	ubiquitin-protein transferase inhibitor activity	GO:0055105	0.00020962	3.67857
8	GO:MF	d10	death receptor activity	GO:0005035	0.00156285	2.80608
9	GO:MF	d10	ubiquitin-protein transferase regulator activity	GO:0055106	0.00591845	2.22779
10	GO:MF	d10	5S rRNA binding	GO:0008097	0.0069469	2.15821
11	GO:MF	d10	mRNA 5'-UTR binding	GO:0048027	0.0144701	1.83953
12	GO:BP	d10	cytoplasmic translation	GO:0002181	8.38277e-49	48.0766
13	GO:BP	d10	peptide biosynthetic process	GO:0043043	2.89112e-22	21.5389
14	GO:BP	d10	translation	GO:0006412	2.98281e-20	19.5254
15	GO:BP	d10	amide biosynthetic process	GO:0043604	2.96349e-19	18.5282
16	GO:BP	d10	peptide metabolic process	GO:0006518	1.04937e-17	16.9791
17	GO:BP	d10	developmental process	GO:0032502	1.12801e-15	14.9477
18	GO:BP	d10	multicellular organismal process	GO:0032501	1.53215e-15	14.8147
19	GO:BP	d10	anatomical structure development	GO:0048856	1.94997e-15	14.71
20	GO:BP	d10	multicellular organism development	GO:0007275	2.10496e-14	13.6768
21	GO:BP	d10	cellular amide metabolic process	GO:0043603	3.30799e-14	13.4804
22	GO:BP	d10	cellular macromolecule biosynthetic process	GO:0034645	5.3575e-13	12.271
23	GO:BP	d10	system development	GO:0048731	2.40497e-12	11.6189
24	GO:BP	d10	regulation of cell communication	GO:0010646	1.43621e-11	10.8428
25	GO:BP	d10	ribosome biogenesis	GO:0042254	2.82324e-11	10.5493
26	GO:BP	d10	regulation of signaling	GO:0023051	4.06982e-11	10.3904
27	GO:BP	d10	ribosome assembly	GO:0042255	6.95116e-11	10.1579
28	GO:BP	d10	organonitrogen compound metabolic process	GO:1901564	2.06853e-10	9.68434
29	GO:BP	d10	cell communication	GO:0007154	2.09415e-10	9.67899
30	GO:BP	d10	ribosomal large subunit biogenesis	GO:0042273	2.26134e-10	9.64563
31	GO:BP	d10	signaling	GO:0023052	3.63187e-10	9.43987
32	GO:BP	d10	protein metabolic process	GO:0019538	3.92692e-10	9.40595
33	GO:BP	d10	regulation of signal transduction	GO:0009966	1.10203e-09	8.95781
34	GO:BP	d10	response to stimulus	GO:0050896	1.3006e-09	8.88586
35	GO:BP	d10	organonitrogen compound biosynthetic process	GO:1901566	1.69608e-09	8.77055
36	GO:BP	d10	regulation of response to stimulus	GO:0048583	5.66819e-09	8.24656
37	GO:BP	d10	signal transduction	GO:0007165	1.41543e-08	7.84911
38	GO:BP	d10	cell differentiation	GO:0030154	1.81104e-08	7.74207
39	GO:BP	d10	intracellular signal transduction	GO:0035556	1.95927e-08	7.70791
40	GO:BP	d10	regulation of intracellular signal transduction	GO:1902531	2.32194e-08	7.63415
41	GO:BP	d10	response to organic substance	GO:0010033	2.68585e-08	7.57092
42	GO:BP	d10	cellular developmental process	GO:0048869	3.1246e-08	7.50521
43	GO:BP	d10	regulation of cellular process	GO:0050794	3.87464e-08	7.41177
44	GO:BP	d10	regulation of multicellular organismal process	GO:0051239	4.28544e-08	7.368
45	GO:BP	d10	cellular response to stimulus	GO:0051716	4.81531e-08	7.31738
46	GO:BP	d10	anatomical structure morphogenesis	GO:0009653	7.08952e-08	7.14938
47	GO:BP	d10	cell death	GO:0008219	1.05697e-07	6.97594
48	GO:BP	d10	regulation of biological quality	GO:0065008	1.84131e-07	6.73487
49	GO:BP	d10	programmed cell death	GO:0012501	2.18422e-07	6.6607
50	GO:BP	d10	ribosomal small subunit biogenesis	GO:0042274	6.76481e-07	6.16974
51	GO:BP	d10	apoptotic process	GO:0006915	7.81331e-07	6.10717
52	GO:BP	d10	rRNA processing	GO:0006364	8.98843e-07	6.04632
53	GO:BP	d10	cellular response to chemical stimulus	GO:0070887	1.78294e-06	5.74886
54	GO:BP	d10	regulation of developmental process	GO:0050793	1.89758e-06	5.7218
55	GO:BP	d10	rRNA metabolic process	GO:0016072	1.94983e-06	5.71
56	GO:BP	d10	regulation of programmed cell death	GO:0043067	2.16476e-06	5.66459
57	GO:BP	d10	macromolecule biosynthetic process	GO:0009059	3.30859e-06	5.48036
58	GO:BP	d10	negative regulation of cellular process	GO:0048523	3.48931e-06	5.45726
59	GO:BP	d10	regulation of cell death	GO:0010941	3.87638e-06	5.41157
60	GO:BP	d10	cellular nitrogen compound biosynthetic process	GO:0044271	5.274e-06	5.27786
61	GO:BP	d10	response to chemical	GO:0042221	7.92989e-06	5.10073
62	GO:BP	d10	positive regulation of biological process	GO:0048518	8.03809e-06	5.09485
63	GO:BP	d10	regulation of apoptotic process	GO:0042981	8.10625e-06	5.09118
64	GO:BP	d10	biosynthetic process	GO:0009058	8.4211e-06	5.07463
65	GO:BP	d10	animal organ development	GO:0048513	9.65157e-06	5.0154
66	GO:BP	d10	cell surface receptor signaling pathway	GO:0007166	9.90755e-06	5.00403
67	GO:BP	d10	biological regulation	GO:0065007	1.26928e-05	4.89644
68	GO:BP	d10	ribosomal large subunit assembly	GO:0000027	1.34487e-05	4.87132
69	GO:BP	d10	cellular biosynthetic process	GO:0044249	1.6527e-05	4.7818
70	GO:BP	d10	cell-cell signaling	GO:0007267	1.79153e-05	4.74677
71	GO:BP	d10	positive regulation of multicellular organismal process	GO:0051240	2.21851e-05	4.65394
72	GO:BP	d10	cell population proliferation	GO:0008283	2.76633e-05	4.5581
73	GO:BP	d10	regulation of cell population proliferation	GO:0042127	3.25334e-05	4.48767
74	GO:BP	d10	positive regulation of signal transduction	GO:0009967	3.65811e-05	4.43674
75	GO:BP	d10	apoptotic signaling pathway	GO:0097190	4.12176e-05	4.38492
76	GO:BP	d10	anterior/posterior pattern specification	GO:0009952	4.17337e-05	4.37951
77	GO:BP	d10	positive regulation of cellular process	GO:0048522	4.31926e-05	4.36459
78	GO:BP	d10	regulation of biological process	GO:0050789	4.54994e-05	4.34199
79	GO:BP	d10	ribosomal small subunit assembly	GO:0000028	4.84022e-05	4.31513
80	GO:BP	d10	organic substance biosynthetic process	GO:1901576	5.49143e-05	4.26031
81	GO:BP	d10	positive regulation of developmental process	GO:0051094	7.19745e-05	4.14282
82	GO:BP	d10	ion transport	GO:0006811	7.94765e-05	4.09976
83	GO:BP	d10	regulation of anatomical structure morphogenesis	GO:0022603	8.11443e-05	4.09074
84	GO:BP	d10	positive regulation of cell communication	GO:0010647	8.91657e-05	4.0498
85	GO:BP	d10	cellular response to organic substance	GO:0071310	9.12982e-05	4.03954
86	GO:BP	d10	positive regulation of signaling	GO:0023056	9.97719e-05	4.00099
87	GO:BP	d10	regulation of multicellular organismal development	GO:2000026	0.000102346	3.98993
88	GO:BP	d10	positive regulation of intracellular signal transduction	GO:1902533	0.000124362	3.90531
89	GO:BP	d10	anterograde trans-synaptic signaling	GO:0098916	0.000134569	3.87106
90	GO:BP	d10	chemical synaptic transmission	GO:0007268	0.000134569	3.87106
91	GO:BP	d10	anatomical structure formation involved in morphogenesis	GO:0048646	0.000159272	3.79786
92	GO:BP	d10	positive regulation of cell death	GO:0010942	0.000164351	3.78423
93	GO:BP	d10	trans-synaptic signaling	GO:0099537	0.00019135	3.71817
94	GO:BP	d10	modulation of chemical synaptic transmission	GO:0050804	0.000192438	3.71571
95	GO:BP	d10	regulation of trans-synaptic signaling	GO:0099177	0.000203765	3.69087
96	GO:BP	d10	regulation of protein metabolic process	GO:0051246	0.000207265	3.68347
97	GO:BP	d10	locomotion	GO:0040011	0.000217933	3.66168
98	GO:BP	d10	tissue development	GO:0009888	0.00024097	3.61804
99	GO:BP	d10	ncRNA metabolic process	GO:0034660	0.000265977	3.57516
100	GO:BP	d10	non-membrane-bounded organelle assembly	GO:0140694	0.000290971	3.53615
101	GO:BP	d10	positive regulation of programmed cell death	GO:0043068	0.000293317	3.53266
102	GO:BP	d10	ncRNA processing	GO:0034470	0.000300052	3.5228
103	GO:BP	d10	positive regulation of gene expression	GO:0010628	0.000350603	3.45518
104	GO:BP	d10	positive regulation of response to stimulus	GO:0048584	0.00037349	3.42772
105	GO:BP	d10	homeostatic process	GO:0042592	0.00048747	3.31205
106	GO:BP	d10	synaptic signaling	GO:0099536	0.000528573	3.2769
107	GO:BP	d10	neurogenesis	GO:0022008	0.000831009	3.08039
108	GO:BP	d10	nervous system development	GO:0007399	0.000854078	3.0685
109	GO:BP	d10	cellular macromolecule metabolic process	GO:0044260	0.000859347	3.06583
110	GO:BP	d10	regulation of ion transport	GO:0043269	0.000870173	3.06039
111	GO:BP	d10	cell development	GO:0048468	0.00128554	2.89091
112	GO:BP	d10	negative regulation of developmental process	GO:0051093	0.00135136	2.86923
113	GO:BP	d10	circulatory system development	GO:0072359	0.00136526	2.86478
114	GO:BP	d10	negative regulation of response to stimulus	GO:0048585	0.00142834	2.84517
115	GO:BP	d10	embryo development	GO:0009790	0.00150923	2.82125
116	GO:BP	d10	negative regulation of cell communication	GO:0010648	0.00190278	2.72061
117	GO:BP	d10	negative regulation of biological process	GO:0048519	0.00202566	2.69343
118	GO:BP	d10	negative regulation of signaling	GO:0023057	0.00219166	2.65923
119	GO:BP	d10	regionalization	GO:0003002	0.00227781	2.64248
120	GO:BP	d10	positive regulation of protein metabolic process	GO:0051247	0.00244691	2.61138
121	GO:BP	d10	signal transduction by p53 class mediator	GO:0072331	0.00255055	2.59337
122	GO:BP	d10	cation transport	GO:0006812	0.00260959	2.58343
123	GO:BP	d10	skeletal system development	GO:0001501	0.00290292	2.53717
124	GO:BP	d10	positive regulation of apoptotic process	GO:0043065	0.00308103	2.5113
125	GO:BP	d10	regulation of cell differentiation	GO:0045595	0.00322116	2.49199
126	GO:BP	d10	negative regulation of cell death	GO:0060548	0.00339494	2.46917
127	GO:BP	d10	negative regulation of ubiquitin protein ligase activity	GO:1904667	0.00356056	2.44848
128	GO:BP	d10	response to external stimulus	GO:0009605	0.00401509	2.3963
129	GO:BP	d10	mesenchymal to epithelial transition	GO:0060231	0.00432924	2.36359
130	GO:BP	d10	regulation of cell migration	GO:0030334	0.00506649	2.29529
131	GO:BP	d10	response to oxygen-containing compound	GO:1901700	0.00520385	2.28368
132	GO:BP	d10	positive regulation of metabolic process	GO:0009893	0.00530339	2.27545
133	GO:BP	d10	postsynaptic membrane organization	GO:0001941	0.00578808	2.23747
134	GO:BP	d10	animal organ morphogenesis	GO:0009887	0.00623994	2.20482
135	GO:BP	d10	positive regulation of macromolecule metabolic process	GO:0010604	0.00652356	2.18552
136	GO:BP	d10	response to endogenous stimulus	GO:0009719	0.0067263	2.17222
137	GO:BP	d10	multi-organism reproductive process	GO:0044703	0.00692739	2.15943
138	GO:BP	d10	regulation of protein modification process	GO:0031399	0.00703447	2.15277
139	GO:BP	d10	regulation of apoptotic signaling pathway	GO:2001233	0.00741372	2.12996
140	GO:BP	d10	regulation of cell motility	GO:2000145	0.00869487	2.06074
141	GO:BP	d10	cellular process	GO:0009987	0.00923019	2.03479
142	GO:BP	d10	negative regulation of programmed cell death	GO:0043069	0.0104664	1.9802
143	GO:BP	d10	regulation of animal organ morphogenesis	GO:2000027	0.0105921	1.97502
144	GO:BP	d10	intrinsic apoptotic signaling pathway	GO:0097193	0.0108904	1.96296
145	GO:BP	d10	response to growth factor	GO:0070848	0.0109003	1.96256
146	GO:BP	d10	regulation of molecular function	GO:0065009	0.0110829	1.95534
147	GO:BP	d10	blood vessel development	GO:0001568	0.0113139	1.94639
148	GO:BP	d10	response to abiotic stimulus	GO:0009628	0.0132257	1.87858
149	GO:BP	d10	pattern specification process	GO:0007389	0.0146558	1.83399
150	GO:BP	d10	multi-multicellular organism process	GO:0044706	0.014741	1.83147
151	GO:BP	d10	vasculature development	GO:0001944	0.0158122	1.80101
152	GO:BP	d10	regulation of signal transduction by p53 class mediator	GO:1901796	0.016218	1.79
153	GO:BP	d10	embryo development ending in birth or egg hatching	GO:0009792	0.0168124	1.77437
154	GO:BP	d10	regulation of locomotion	GO:0040012	0.0169864	1.7699
155	GO:BP	d10	metal ion transport	GO:0030001	0.0173271	1.76127
156	GO:BP	d10	female pregnancy	GO:0007565	0.0179084	1.74694
157	GO:BP	d10	regulation of kidney development	GO:0090183	0.0222247	1.65316
158	GO:BP	d10	neurotransmitter-gated ion channel clustering	GO:0072578	0.022987	1.63852
159	GO:BP	d10	negative regulation of apoptotic process	GO:0043066	0.0243476	1.61354
160	GO:BP	d10	regulation of neuronal synaptic plasticity	GO:0048168	0.0287099	1.54197
161	GO:BP	d10	ion transmembrane transport	GO:0034220	0.0292847	1.53336
162	GO:BP	d10	regulation of ubiquitin protein ligase activity	GO:1904666	0.0310221	1.50833
163	GO:BP	d10	calcium ion transport	GO:0006816	0.0315838	1.50054
164	GO:BP	d10	regulation of localization	GO:0032879	0.031764	1.49806
165	GO:BP	d10	negative regulation of signal transduction	GO:0009968	0.0330264	1.48114
166	GO:BP	d10	generation of neurons	GO:0048699	0.0357159	1.44714
167	GO:BP	d10	chordate embryonic development	GO:0043009	0.0368817	1.43319
168	GO:BP	d10	neuron differentiation	GO:0030182	0.037056	1.43114
169	GO:BP	d10	cation transmembrane transport	GO:0098655	0.038791	1.41127
170	GO:BP	d10	cellular response to growth factor stimulus	GO:0071363	0.0410504	1.38668
171	GO:BP	d10	positive regulation of morphogenesis of an epithelium	GO:1905332	0.0433854	1.36266
172	GO:BP	d10	cell motility	GO:0048870	0.0440154	1.3564
173	GO:BP	d10	regulation of transferase activity	GO:0051338	0.0493953	1.30631
174	GO:CC	d10	cytosolic ribosome	GO:0022626	8.00484e-62	61.0966
175	GO:CC	d10	ribosomal subunit	GO:0044391	1.23855e-45	44.9071
176	GO:CC	d10	cytosolic large ribosomal subunit	GO:0022625	3.5936e-37	36.4445
177	GO:CC	d10	large ribosomal subunit	GO:0015934	5.8613e-26	25.232
178	GO:CC	d10	cytosolic small ribosomal subunit	GO:0022627	1.0986e-23	22.9592
179	GO:CC	d10	ribosome	GO:0005840	6.91669e-20	19.1601
180	GO:CC	d10	small ribosomal subunit	GO:0015935	1.01873e-18	17.9919
181	GO:CC	d10	polysomal ribosome	GO:0042788	7.4985e-15	14.125
182	GO:CC	d10	cell junction	GO:0030054	1.52639e-13	12.8163
183	GO:CC	d10	polysome	GO:0005844	2.66101e-12	11.575
184	GO:CC	d10	focal adhesion	GO:0005925	4.27352e-11	10.3692
185	GO:CC	d10	cell-substrate junction	GO:0030055	9.38742e-11	10.0275
186	GO:CC	d10	cytoplasm	GO:0005737	2.36162e-10	9.62679
187	GO:CC	d10	extracellular space	GO:0005615	3.92505e-10	9.40615
188	GO:CC	d10	anchoring junction	GO:0070161	3.11061e-09	8.50715
189	GO:CC	d10	extracellular region	GO:0005576	1.53608e-08	7.81359
190	GO:CC	d10	cell periphery	GO:0071944	2.03384e-08	7.69168
191	GO:CC	d10	synapse	GO:0045202	4.41446e-08	7.35512
192	GO:CC	d10	extracellular exosome	GO:0070062	5.63054e-08	7.24945
193	GO:CC	d10	extracellular vesicle	GO:1903561	5.76448e-08	7.23924
194	GO:CC	d10	extracellular organelle	GO:0043230	5.94019e-08	7.2262
195	GO:CC	d10	extracellular membrane-bounded organelle	GO:0065010	5.94019e-08	7.2262
196	GO:CC	d10	plasma membrane region	GO:0098590	3.88358e-07	6.41077
197	GO:CC	d10	vesicle	GO:0031982	5.18188e-07	6.28551
198	GO:CC	d10	plasma membrane	GO:0005886	5.82309e-06	5.23485
199	GO:CC	d10	membrane	GO:0016020	7.00697e-06	5.15447
200	GO:CC	d10	postsynapse	GO:0098794	0.000134979	3.86974
201	GO:CC	d10	neuron to neuron synapse	GO:0098984	0.000421091	3.37562
202	GO:CC	d10	integral component of plasma membrane	GO:0005887	0.000685552	3.16396
203	GO:CC	d10	asymmetric synapse	GO:0032279	0.000823273	3.08446
204	GO:CC	d10	cytosol	GO:0005829	0.000855817	3.06762
205	GO:CC	d10	intrinsic component of plasma membrane	GO:0031226	0.000879013	3.056
206	GO:CC	d10	postsynaptic density	GO:0014069	0.00169223	2.77154
207	GO:CC	d10	postsynaptic specialization	GO:0099572	0.00207505	2.68297
208	GO:CC	d10	collagen-containing extracellular matrix	GO:0062023	0.0067644	2.16977
209	GO:CC	d10	somatodendritic compartment	GO:0036477	0.01253	1.90205
210	GO:CC	d10	endomembrane system	GO:0012505	0.0186444	1.72945
211	GO:CC	d10	extracellular matrix	GO:0031012	0.0260294	1.58454
212	GO:CC	d10	external encapsulating structure	GO:0030312	0.0269915	1.56877
213	GO:CC	d10	contractile fiber	GO:0043292	0.0293525	1.53235
214	GO:CC	d10	actin cytoskeleton	GO:0015629	0.0320431	1.49427
215	GO:CC	d10	dendrite	GO:0030425	0.0393517	1.40504
216	GO:CC	d10	dendritic tree	GO:0097447	0.0420775	1.37595
217	KEGG	d10	Ribosome	KEGG:03010	1.20698e-46	45.9183
218	KEGG	d10	Coronavirus disease - COVID-19	KEGG:05171	8.22575e-39	38.0848
219	KEGG	d10	MAPK signaling pathway	KEGG:04010	0.0002008	3.69724
220	KEGG	d10	Calcium signaling pathway	KEGG:04020	0.0379149	1.42119
221	REAC	d10	Peptide chain elongation	REAC:R-HSA-156902	2.18341e-61	60.6609
222	REAC	d10	Response of EIF2AK4 (GCN2) to amino acid deficiency	REAC:R-HSA-9633012	4.65059e-61	60.3325
223	REAC	d10	Viral mRNA Translation	REAC:R-HSA-192823	1.17712e-59	58.9292
224	REAC	d10	Eukaryotic Translation Elongation	REAC:R-HSA-156842	1.58925e-59	58.7988
225	REAC	d10	Eukaryotic Translation Termination	REAC:R-HSA-72764	1.58925e-59	58.7988
226	REAC	d10	Selenocysteine synthesis	REAC:R-HSA-2408557	7.52677e-58	57.1234
227	REAC	d10	Nonsense Mediated Decay (NMD) independent of the Exon Junction Complex (EJC)	REAC:R-HSA-975956	5.34314e-57	56.2722
228	REAC	d10	Formation of a pool of free 40S subunits	REAC:R-HSA-72689	1.27156e-54	53.8957
229	REAC	d10	L13a-mediated translational silencing of Ceruloplasmin expression	REAC:R-HSA-156827	1.2546e-52	51.9015
230	REAC	d10	GTP hydrolysis and joining of the 60S ribosomal subunit	REAC:R-HSA-72706	2.67545e-52	51.5726
231	REAC	d10	SRP-dependent cotranslational protein targeting to membrane	REAC:R-HSA-1799339	8.02789e-51	50.0954
232	REAC	d10	Eukaryotic Translation Initiation	REAC:R-HSA-72613	4.04916e-50	49.3926
233	REAC	d10	Cap-dependent Translation Initiation	REAC:R-HSA-72737	4.04916e-50	49.3926
234	REAC	d10	Nonsense-Mediated Decay (NMD)	REAC:R-HSA-927802	6.91282e-50	49.1603
235	REAC	d10	Nonsense Mediated Decay (NMD) enhanced by the Exon Junction Complex (EJC)	REAC:R-HSA-975957	6.91282e-50	49.1603
236	REAC	d10	Selenoamino acid metabolism	REAC:R-HSA-2408522	1.38993e-49	48.857
237	REAC	d10	Influenza Viral RNA Transcription and Replication	REAC:R-HSA-168273	6.76588e-48	47.1697
238	REAC	d10	Cellular response to starvation	REAC:R-HSA-9711097	2.27863e-47	46.6423
239	REAC	d10	Influenza Infection	REAC:R-HSA-168255	1.15391e-44	43.9378
240	REAC	d10	rRNA processing	REAC:R-HSA-72312	2.76337e-42	41.5586
241	REAC	d10	rRNA processing in the nucleus and cytosol	REAC:R-HSA-8868773	1.04142e-41	40.9824
242	REAC	d10	Major pathway of rRNA processing in the nucleolus and cytosol	REAC:R-HSA-6791226	5.26818e-40	39.2783
243	REAC	d10	Regulation of expression of SLITs and ROBOs	REAC:R-HSA-9010553	1.19085e-39	38.9241
244	REAC	d10	Signaling by ROBO receptors	REAC:R-HSA-376176	1.25417e-35	34.9016
245	REAC	d10	Translation	REAC:R-HSA-72766	1.14612e-29	28.9408
246	REAC	d10	Metabolism of amino acids and derivatives	REAC:R-HSA-71291	4.35599e-23	22.3609
247	REAC	d10	Formation of the ternary complex, and subsequently, the 43S complex	REAC:R-HSA-72695	2.00117e-19	18.6987
248	REAC	d10	Nervous system development	REAC:R-HSA-9675108	1.64014e-18	17.7851
249	REAC	d10	Axon guidance	REAC:R-HSA-422475	6.98558e-18	17.1558
250	REAC	d10	Ribosomal scanning and start codon recognition	REAC:R-HSA-72702	1.20251e-17	16.9199
251	REAC	d10	Translation initiation complex formation	REAC:R-HSA-72649	1.20251e-17	16.9199
252	REAC	d10	Activation of the mRNA upon binding of the cap-binding complex and eIFs, and subsequent binding to 43S	REAC:R-HSA-72662	2.03758e-17	16.6909
253	REAC	d10	Cellular responses to stress	REAC:R-HSA-2262752	3.3025e-17	16.4812
254	REAC	d10	Cellular responses to stimuli	REAC:R-HSA-8953897	3.32856e-17	16.4777
255	REAC	d10	Metabolism of RNA	REAC:R-HSA-8953854	3.55988e-14	13.4486
256	REAC	d10	Infectious disease	REAC:R-HSA-5663205	1.35876e-08	7.86686
257	REAC	d10	Developmental Biology	REAC:R-HSA-1266738	1.41037e-08	7.85067
258	REAC	d10	Disease	REAC:R-HSA-1643685	0.00017174	3.76513
259	REAC	d10	Metabolism of proteins	REAC:R-HSA-392499	0.000475491	3.32286
260	WP	d10	Cytoplasmic ribosomal proteins	WP:WP477	3.68296e-54	53.4338
261	WP	d10	mRNA, protein, and metabolite inducation pathway by cyclosporin A	WP:WP3953	0.00117775	2.92895
262	WP	d10	NRF2 pathway	WP:WP2884	0.00137064	2.86308
263	WP	d10	Nuclear receptors meta-pathway	WP:WP2882	0.00830065	2.08089
264	WP	d10	VEGFA-VEGFR2 signaling pathway	WP:WP3888	0.0236041	1.62701
265	TF	d10	Factor: MOVO-B; motif: GNGGGGG; match class: 1	TF:M01104_1	0.000375569	3.42531
266	TF	d10	Factor: LRF; motif: GGGGKYNNB	TF:M01100	0.00154688	2.81054
267	TF	d10	Factor: LRF; motif: GGGGKYNNB; match class: 1	TF:M01100_1	0.00232274	2.634
268	TF	d10	Factor: HSF4; motif: CTGCMRN	TF:M07322	0.00261514	2.58251
269	TF	d10	Factor: GKLF; motif: NNNRGGNGNGGSN; match class: 1	TF:M07289_1	0.00329038	2.48275
270	TF	d10	Factor: GKLF; motif: NNRRGRRNGNSNNN; match class: 1	TF:M07040_1	0.00464269	2.33323
271	TF	d10	Factor: DATF1; motif: SNGGRRGCWGNGGG	TF:M09724	0.00942371	2.02578
272	TF	d10	Factor: VDR; motif: NRGGTCANNGRGKTCA	TF:M10106	0.00952759	2.02102
273	TF	d10	Factor: MAZ; motif: GGGGAGGG	TF:M00649	0.0121784	1.91441
274	TF	d10	Factor: LF-A1; motif: GGGSTCWR; match class: 1	TF:M00646_1	0.0175219	1.75642
275	TF	d10	Factor: E2F4; motif: YCCCGCCNCNNSSNNSNN; match class: 1	TF:M12599_1	0.0194017	1.71216
276	TF	d10	Factor: Zic3; motif: NGGGKGGTC	TF:M00450	0.0307632	1.51197
277	TF	d10	Factor: Zic3; motif: NGGGKGGTC; match class: 1	TF:M00450_1	0.03646	1.43818
278	TF	d10	Factor: MLLT10; motif: CYNNCCNNGGNGCTG	TF:M12636	0.0442859	1.35373
279	HPA	d10	cerebellum; Purkinje cells - cytoplasm/membrane[‚â•Low]	HPA:0090941	0.0135931	1.86668
280	CORUM	d10	Ribosome, cytoplasmic	CORUM:306	6.10304e-61	60.2145
281	CORUM	d10	Nop56p-associated pre-rRNA complex	CORUM:3055	2.80542e-39	38.552
282	CORUM	d10	60S ribosomal subunit, cytoplasmic	CORUM:308	1.29063e-32	31.8892
283	CORUM	d10	40S ribosomal subunit, cytoplasmic	CORUM:305	1.46587e-24	23.8339
284	CORUM	d10	40S ribosomal subunit, cytoplasmic	CORUM:338	6.94736e-24	23.1582
285	CORUM	d10	TRBP containing complex (DICER, RPL7A, EIF6, MOV10 and subunits of the 60S ribosomal particle)	CORUM:5380	4.97013e-12	11.3036
286	HP	d10	Erythroid hypoplasia	HP:0012133	8.08614e-15	14.0923
287	HP	d10	Abnormal radial artery morphology	HP:0031640	1.75096e-14	13.7567
288	HP	d10	Radial artery aplasia	HP:0020118	1.75096e-14	13.7567
289	HP	d10	Elevated red cell adenosine deaminase level	HP:0030270	1.75096e-14	13.7567
290	HP	d10	Macrocytic dyserythropoietic anemia	HP:0005532	5.05985e-14	13.2959
291	HP	d10	Osteosarcoma	HP:0002669	1.70666e-13	12.7679
292	HP	d10	Pure red cell aplasia	HP:0012410	3.39065e-13	12.4697
293	HP	d10	Adenocarcinoma of the colon	HP:0040276	5.69249e-13	12.2447
294	HP	d10	Malignant genitourinary tract tumor	HP:0006758	8.01659e-13	12.096
295	HP	d10	Normochromic anemia	HP:0001895	8.3869e-12	11.0764
296	HP	d10	Adenocarcinoma of the large intestine	HP:0040275	8.3869e-12	11.0764
297	HP	d10	Abnormality of the thenar eminence	HP:0001227	1.59081e-11	10.7984
298	HP	d10	Abnormal number of erythroid precursors	HP:0012131	2.03155e-11	10.6922
299	HP	d10	Persistence of hemoglobin F	HP:0011904	3.06464e-11	10.5136
300	HP	d10	Abnormal erythrocyte enzyme level	HP:0030272	5.73026e-11	10.2418
301	HP	d10	Adenocarcinoma of the intestines	HP:0040273	8.11951e-11	10.0905
302	HP	d10	Partial duplication of thumb phalanx	HP:0009944	8.11951e-11	10.0905
303	HP	d10	Thrombocytosis	HP:0001894	9.39572e-11	10.0271
304	HP	d10	Reticulocytopenia	HP:0001896	1.04258e-10	9.98189
305	HP	d10	Increased mean corpuscular volume	HP:0005518	1.36022e-10	9.86639
306	HP	d10	Partial duplication of the phalanx of hand	HP:0009999	2.23835e-10	9.65007
307	HP	d10	Nonimmune hydrops fetalis	HP:0001790	3.23345e-09	8.49033
308	HP	d10	Acute myeloid leukemia	HP:0004808	3.90402e-09	8.40849
309	HP	d10	Abnormal mean corpuscular volume	HP:0025065	7.11324e-09	8.14793
310	HP	d10	Abnormality of the musculature of the hand	HP:0001421	2.58349e-08	7.58779
311	HP	d10	Macrocytic anemia	HP:0001972	2.93138e-08	7.53293
312	HP	d10	Sprengel anomaly	HP:0000912	3.04412e-08	7.51654
313	HP	d10	Developmental glaucoma	HP:0001087	3.89695e-08	7.40928
314	HP	d10	Duplication of thumb phalanx	HP:0009942	5.96618e-08	7.2243
315	HP	d10	Absent thumb	HP:0009777	1.27862e-07	6.89326
316	HP	d10	Horseshoe kidney	HP:0000085	1.87463e-07	6.72708
317	HP	d10	Sarcoma	HP:0100242	1.99067e-07	6.701
318	HP	d10	Triphalangeal thumb	HP:0001199	2.41414e-06	5.61724
319	HP	d10	Neoplasm of the colon	HP:0100273	2.53573e-06	5.5959
320	HP	d10	Abnormal hemoglobin	HP:0011902	2.67006e-06	5.57348
321	HP	d10	Abnormal scapula morphology	HP:0000782	2.9835e-06	5.52527
322	HP	d10	Acute leukemia	HP:0002488	3.87394e-06	5.41185
323	HP	d10	Aplasia of the fingers	HP:0009380	4.97101e-06	5.30356
324	HP	d10	Malignant gastrointestinal tract tumors	HP:0006749	6.26801e-06	5.20287
325	HP	d10	Gastrointestinal carcinoma	HP:0002672	6.26801e-06	5.20287
326	HP	d10	Short thumb	HP:0009778	6.53949e-06	5.18446
327	HP	d10	Abnormal reticulocyte morphology	HP:0004312	2.84144e-05	4.54646
328	HP	d10	Neoplasm by histology	HP:0011792	3.1878e-05	4.49651
329	HP	d10	Abnormal large intestine morphology	HP:0002250	5.05306e-05	4.29645
330	HP	d10	Webbed neck	HP:0000465	5.17419e-05	4.28616
331	HP	d10	Low anterior hairline	HP:0000294	5.97133e-05	4.22393
332	HP	d10	Myelodysplasia	HP:0002863	6.83488e-05	4.16527
333	HP	d10	Neoplasm of the skeletal system	HP:0010622	7.38677e-05	4.13155
334	HP	d10	Coarctation of aorta	HP:0001680	0.000105631	3.97621
335	HP	d10	Leukopenia	HP:0001882	0.000128003	3.89278
336	HP	d10	Neoplasm of the large intestine	HP:0100834	0.000129136	3.88895
337	HP	d10	Abnormality of the frontal hairline	HP:0000599	0.000129399	3.88807
338	HP	d10	Hydrops fetalis	HP:0001789	0.000150645	3.82205
339	HP	d10	Aplasia/Hypoplasia of the thumb	HP:0009601	0.000270798	3.56735
340	HP	d10	Cleft soft palate	HP:0000185	0.000527208	3.27802
341	HP	d10	Anemia of inadequate production	HP:0010972	0.000887267	3.05195
342	HP	d10	Neoplasm of the gastrointestinal tract	HP:0007378	0.000966031	3.01501
343	HP	d10	Leukemia	HP:0001909	0.00184071	2.73501
344	HP	d10	Abnormality of the musculature of the upper limbs	HP:0001446	0.00200703	2.69745
345	HP	d10	Short finger	HP:0009381	0.0027132	2.56652
346	HP	d10	Renal agenesis	HP:0000104	0.00365779	2.43678
347	HP	d10	Abnormal localization of kidney	HP:0100542	0.0053157	2.27444
348	HP	d10	Abnormal intestine morphology	HP:0002242	0.00722278	2.1413
349	HP	d10	Neoplasm of the genitourinary tract	HP:0007379	0.00949632	2.02244
350	HP	d10	Morphological abnormality of the gastrointestinal tract	HP:0012718	0.00997123	2.00125
351	HP	d10	Neutropenia	HP:0001875	0.0108056	1.96635
352	HP	d10	Abnormality of digestive system morphology	HP:0025033	0.0111044	1.9545
353	HP	d10	Microtia	HP:0008551	0.0120635	1.91853
354	HP	d10	Abnormal soft palate morphology	HP:0100736	0.0130555	1.88421
355	HP	d10	Abnormality of the hairline	HP:0009553	0.0166447	1.77872
356	HP	d10	Aplasia/Hypoplasia of the ear	HP:0008771	0.021834	1.66087
357	HP	d10	Aplasia/Hypoplasia of fingers	HP:0006265	0.0264619	1.57738
358	HP	d10	Lethargy	HP:0001254	0.0269652	1.5692
359	HP	d10	Abnormal neutrophil count	HP:0011991	0.0356556	1.44787
360	HP	d10	Aplasia/Hypoplasia of the external ear	HP:0008772	0.0438411	1.35812
361	HP	d10	Abnormal aortic morphology	HP:0001679	0.0440749	1.35581
362	HP	d10	Abnormality of the gastrointestinal tract	HP:0011024	0.0444973	1.35167
363	GO:MF	d12	heparin binding	GO:0008201	0.000786046	3.10455
364	GO:MF	d12	calcium ion binding	GO:0005509	0.00428864	2.36768
365	GO:MF	d12	glycosaminoglycan binding	GO:0005539	0.00726088	2.13901
366	GO:MF	d12	potassium ion transmembrane transporter activity	GO:0015079	0.0137278	1.8624
367	GO:MF	d12	protein binding	GO:0005515	0.0203931	1.69052
368	GO:MF	d12	sulfur compound binding	GO:1901681	0.0213227	1.67116
369	GO:MF	d12	cation channel activity	GO:0005261	0.0283877	1.54687
370	GO:MF	d12	potassium channel activity	GO:0005267	0.0474548	1.32372
371	GO:BP	d12	system development	GO:0048731	1.02344e-16	15.9899
372	GO:BP	d12	multicellular organismal process	GO:0032501	2.338e-15	14.6312
373	GO:BP	d12	multicellular organism development	GO:0007275	6.97632e-15	14.1564
374	GO:BP	d12	developmental process	GO:0032502	9.99933e-14	13
375	GO:BP	d12	anatomical structure development	GO:0048856	2.52305e-13	12.5981
376	GO:BP	d12	generation of neurons	GO:0048699	7.77258e-13	12.1094
377	GO:BP	d12	cell differentiation	GO:0030154	2.03302e-12	11.6919
378	GO:BP	d12	cellular developmental process	GO:0048869	3.10758e-12	11.5076
379	GO:BP	d12	nervous system development	GO:0007399	4.26642e-12	11.3699
380	GO:BP	d12	neurogenesis	GO:0022008	9.75437e-12	11.0108
381	GO:BP	d12	neuron differentiation	GO:0030182	1.75032e-11	10.7569
382	GO:BP	d12	response to stimulus	GO:0050896	1.09121e-09	8.96209
383	GO:BP	d12	animal organ development	GO:0048513	1.22128e-09	8.91318
384	GO:BP	d12	anatomical structure morphogenesis	GO:0009653	1.34273e-09	8.87201
385	GO:BP	d12	animal organ morphogenesis	GO:0009887	4.81091e-09	8.31777
386	GO:BP	d12	response to chemical	GO:0042221	5.49092e-09	8.26035
387	GO:BP	d12	neuron development	GO:0048666	7.60777e-09	8.11874
388	GO:BP	d12	cell development	GO:0048468	8.13069e-09	8.08987
389	GO:BP	d12	regulation of biological quality	GO:0065008	1.15358e-08	7.93795
390	GO:BP	d12	cell adhesion	GO:0007155	8.82065e-08	7.0545
391	GO:BP	d12	neuron projection development	GO:0031175	1.65727e-07	6.78061
392	GO:BP	d12	locomotion	GO:0040011	3.81767e-07	6.4182
393	GO:BP	d12	neuron projection morphogenesis	GO:0048812	1.23722e-06	5.90755
394	GO:BP	d12	axon guidance	GO:0007411	1.39731e-06	5.85471
395	GO:BP	d12	axon development	GO:0061564	1.40027e-06	5.85379
396	GO:BP	d12	neuron projection guidance	GO:0097485	1.49927e-06	5.82412
397	GO:BP	d12	plasma membrane bounded cell projection morphogenesis	GO:0120039	2.17858e-06	5.66183
398	GO:BP	d12	negative regulation of developmental process	GO:0051093	2.21135e-06	5.65534
399	GO:BP	d12	system process	GO:0003008	2.38596e-06	5.62234
400	GO:BP	d12	cell projection morphogenesis	GO:0048858	2.62042e-06	5.58163
401	GO:BP	d12	cell-cell adhesion	GO:0098609	3.65292e-06	5.43736
402	GO:BP	d12	cell part morphogenesis	GO:0032990	5.19549e-06	5.28437
403	GO:BP	d12	signaling	GO:0023052	8.64555e-06	5.06321
404	GO:BP	d12	cell morphogenesis involved in neuron differentiation	GO:0048667	9.61966e-06	5.01684
405	GO:BP	d12	regulation of cell communication	GO:0010646	9.95777e-06	5.00184
406	GO:BP	d12	regulation of cell differentiation	GO:0045595	1.04154e-05	4.98232
407	GO:BP	d12	regulation of signaling	GO:0023051	1.16379e-05	4.93413
408	GO:BP	d12	regulation of multicellular organismal process	GO:0051239	1.24985e-05	4.90314
409	GO:BP	d12	cell surface receptor signaling pathway	GO:0007166	1.39763e-05	4.85461
410	GO:BP	d12	regulation of cellular process	GO:0050794	1.52292e-05	4.81732
411	GO:BP	d12	regulation of multicellular organismal development	GO:2000026	3.02387e-05	4.51944
412	GO:BP	d12	cell communication	GO:0007154	3.26302e-05	4.48638
413	GO:BP	d12	cellular component morphogenesis	GO:0032989	3.56631e-05	4.44778
414	GO:BP	d12	regulation of developmental process	GO:0050793	4.22535e-05	4.37414
415	GO:BP	d12	tissue development	GO:0009888	5.03546e-05	4.29796
416	GO:BP	d12	axonogenesis	GO:0007409	7.84128e-05	4.10561
417	GO:BP	d12	biological regulation	GO:0065007	8.02058e-05	4.09579
418	GO:BP	d12	cellular response to chemical stimulus	GO:0070887	8.03816e-05	4.09484
419	GO:BP	d12	cell migration	GO:0016477	9.60852e-05	4.01734
420	GO:BP	d12	cell morphogenesis	GO:0000902	0.000113371	3.9455
421	GO:BP	d12	cell morphogenesis involved in differentiation	GO:0000904	0.000144141	3.84121
422	GO:BP	d12	ion transport	GO:0006811	0.000154431	3.81127
423	GO:BP	d12	chemotaxis	GO:0006935	0.000197413	3.70462
424	GO:BP	d12	cellular response to stimulus	GO:0051716	0.000202765	3.69301
425	GO:BP	d12	taxis	GO:0042330	0.000210629	3.67648
426	GO:BP	d12	growth	GO:0040007	0.000254133	3.59494
427	GO:BP	d12	cell-cell signaling	GO:0007267	0.000327382	3.48495
428	GO:BP	d12	regulation of biological process	GO:0050789	0.000346076	3.46083
429	GO:BP	d12	cell population proliferation	GO:0008283	0.000393993	3.40451
430	GO:BP	d12	regulation of ion transport	GO:0043269	0.000682536	3.16587
431	GO:BP	d12	cell projection organization	GO:0030030	0.000683938	3.16498
432	GO:BP	d12	regulation of cell migration	GO:0030334	0.000706915	3.15063
433	GO:BP	d12	sensory organ morphogenesis	GO:0090596	0.000748614	3.12574
434	GO:BP	d12	plasma membrane bounded cell projection organization	GO:0120036	0.000819982	3.0862
435	GO:BP	d12	synaptic signaling	GO:0099536	0.000856851	3.06709
436	GO:BP	d12	circulatory system process	GO:0003013	0.00113497	2.94502
437	GO:BP	d12	regulation of cell population proliferation	GO:0042127	0.00116029	2.93543
438	GO:BP	d12	anterograde trans-synaptic signaling	GO:0098916	0.00116418	2.93398
439	GO:BP	d12	chemical synaptic transmission	GO:0007268	0.00116418	2.93398
440	GO:BP	d12	behavior	GO:0007610	0.00119242	2.92357
441	GO:BP	d12	negative regulation of cell differentiation	GO:0045596	0.00129484	2.88778
442	GO:BP	d12	signal transduction	GO:0007165	0.00138676	2.858
443	GO:BP	d12	trans-synaptic signaling	GO:0099537	0.00144876	2.839
444	GO:BP	d12	cation transport	GO:0006812	0.00173021	2.7619
445	GO:BP	d12	muscle structure development	GO:0061061	0.00206808	2.68443
446	GO:BP	d12	epithelium development	GO:0060429	0.00207407	2.68318
447	GO:BP	d12	ossification	GO:0001503	0.00207754	2.68245
448	GO:BP	d12	cell junction organization	GO:0034330	0.00231713	2.63505
449	GO:BP	d12	cell growth	GO:0016049	0.00244677	2.61141
450	GO:BP	d12	regulation of signal transduction	GO:0009966	0.00272157	2.56518
451	GO:BP	d12	tube development	GO:0035295	0.00273327	2.56332
452	GO:BP	d12	regulation of locomotion	GO:0040012	0.00283638	2.54724
453	GO:BP	d12	epithelial cell differentiation	GO:0030855	0.00287293	2.54167
454	GO:BP	d12	regulation of cell motility	GO:2000145	0.00298232	2.52545
455	GO:BP	d12	regulation of growth	GO:0040008	0.00314305	2.50265
456	GO:BP	d12	regulation of cell growth	GO:0001558	0.00346058	2.46085
457	GO:BP	d12	cell motility	GO:0048870	0.00358026	2.44609
458	GO:BP	d12	blood circulation	GO:0008015	0.00361927	2.44138
459	GO:BP	d12	circulatory system development	GO:0072359	0.00538978	2.26843
460	GO:BP	d12	endothelial cell differentiation	GO:0045446	0.00588887	2.22997
461	GO:BP	d12	response to external stimulus	GO:0009605	0.00732419	2.13524
462	GO:BP	d12	neuron migration	GO:0001764	0.0110109	1.95818
463	GO:BP	d12	viral entry into host cell	GO:0046718	0.012085	1.91775
464	GO:BP	d12	tube morphogenesis	GO:0035239	0.0127742	1.89367
465	GO:BP	d12	sensory organ development	GO:0007423	0.0134516	1.87123
466	GO:BP	d12	regulation of response to stimulus	GO:0048583	0.0144158	1.84116
467	GO:BP	d12	cellular response to organic substance	GO:0071310	0.0146025	1.83557
468	GO:BP	d12	synapse organization	GO:0050808	0.0150993	1.82104
469	GO:BP	d12	regulation of anatomical structure morphogenesis	GO:0022603	0.0154353	1.81149
470	GO:BP	d12	central nervous system development	GO:0007417	0.0156553	1.80534
471	GO:BP	d12	developmental growth	GO:0048589	0.0163987	1.78519
472	GO:BP	d12	transport	GO:0006810	0.0174747	1.75759
473	GO:BP	d12	regulation of transport	GO:0051049	0.0183686	1.73592
474	GO:BP	d12	entry into host	GO:0044409	0.0187531	1.72693
475	GO:BP	d12	negative regulation of viral entry into host cell	GO:0046597	0.0194286	1.71156
476	GO:BP	d12	regulation of localization	GO:0032879	0.0202627	1.6933
477	GO:BP	d12	negative regulation of multicellular organismal process	GO:0051241	0.0227227	1.64354
478	GO:BP	d12	response to organic substance	GO:0010033	0.0235831	1.6274
479	GO:BP	d12	endothelium development	GO:0003158	0.0239853	1.62006
480	GO:BP	d12	metal ion transport	GO:0030001	0.0243714	1.61312
481	GO:BP	d12	positive regulation of cell communication	GO:0010647	0.0255253	1.59303
482	GO:BP	d12	positive regulation of signaling	GO:0023056	0.0270598	1.56768
483	GO:BP	d12	positive regulation of multicellular organismal process	GO:0051240	0.0272139	1.56521
484	GO:BP	d12	modulation of chemical synaptic transmission	GO:0050804	0.0276277	1.55865
485	GO:BP	d12	regulation of trans-synaptic signaling	GO:0099177	0.028492	1.54528
486	GO:BP	d12	muscle cell differentiation	GO:0042692	0.0324628	1.48861
487	GO:BP	d12	embryonic organ development	GO:0048568	0.0331886	1.47901
488	GO:BP	d12	anatomical structure formation involved in morphogenesis	GO:0048646	0.0342366	1.46551
489	GO:BP	d12	homeostatic process	GO:0042592	0.0343932	1.46353
490	GO:BP	d12	skeletal system development	GO:0001501	0.0349723	1.45628
491	GO:BP	d12	establishment of localization	GO:0051234	0.0399362	1.39863
492	GO:BP	d12	vasculature development	GO:0001944	0.0460147	1.3371
493	GO:BP	d12	negative regulation of viral life cycle	GO:1903901	0.0464366	1.33314
494	GO:BP	d12	enzyme-linked receptor protein signaling pathway	GO:0007167	0.0486208	1.31318
495	GO:CC	d12	intrinsic component of membrane	GO:0031224	3.22002e-13	12.4921
496	GO:CC	d12	integral component of membrane	GO:0016021	2.01602e-11	10.6955
497	GO:CC	d12	cell periphery	GO:0071944	1.66076e-10	9.77969
498	GO:CC	d12	extracellular region	GO:0005576	7.63071e-09	8.11744
499	GO:CC	d12	cell junction	GO:0030054	1.14452e-08	7.94138
500	GO:CC	d12	plasma membrane	GO:0005886	6.42548e-08	7.19209
501	GO:CC	d12	intrinsic component of plasma membrane	GO:0031226	8.27892e-08	7.08203
502	GO:CC	d12	integral component of plasma membrane	GO:0005887	1.08989e-07	6.96262
503	GO:CC	d12	extracellular space	GO:0005615	1.53074e-07	6.8151
504	GO:CC	d12	membrane	GO:0016020	3.53565e-07	6.45153
505	GO:CC	d12	synapse	GO:0045202	1.33298e-06	5.87518
506	GO:CC	d12	vesicle	GO:0031982	1.25674e-05	4.90075
507	GO:CC	d12	endomembrane system	GO:0012505	4.03631e-05	4.39402
508	GO:CC	d12	neuron projection	GO:0043005	6.35594e-05	4.19682
509	GO:CC	d12	cytoplasmic vesicle	GO:0031410	0.000102436	3.98955
510	GO:CC	d12	intracellular vesicle	GO:0097708	0.000105434	3.97702
511	GO:CC	d12	cell surface	GO:0009986	0.000204214	3.68991
512	GO:CC	d12	plasma membrane protein complex	GO:0098797	0.000759253	3.11961
513	GO:CC	d12	cytoplasm	GO:0005737	0.00192487	2.7156
514	GO:CC	d12	dendrite	GO:0030425	0.00202195	2.69423
515	GO:CC	d12	dendritic tree	GO:0097447	0.00213357	2.67089
516	GO:CC	d12	somatodendritic compartment	GO:0036477	0.00255237	2.59306
517	GO:CC	d12	Golgi apparatus	GO:0005794	0.00311859	2.50604
518	GO:CC	d12	bounding membrane of organelle	GO:0098588	0.00638314	2.19497
519	GO:CC	d12	synaptic membrane	GO:0097060	0.00711981	2.14753
520	GO:CC	d12	cytoplasmic vesicle membrane	GO:0030659	0.00755502	2.12176
521	GO:CC	d12	vesicle membrane	GO:0012506	0.0104435	1.98115
522	GO:CC	d12	axon	GO:0030424	0.0116858	1.93234
523	GO:CC	d12	extracellular matrix	GO:0031012	0.0137732	1.86097
524	GO:CC	d12	external encapsulating structure	GO:0030312	0.0141261	1.84998
525	GO:CC	d12	serine protease inhibitor complex	GO:0097180	0.0148049	1.8296
526	GO:CC	d12	cell body	GO:0044297	0.015234	1.81719
527	GO:CC	d12	plasma membrane region	GO:0098590	0.0188245	1.72528
528	GO:CC	d12	cell projection	GO:0042995	0.0244415	1.61187
529	GO:CC	d12	endoplasmic reticulum	GO:0005783	0.0288289	1.54017
530	GO:CC	d12	cation channel complex	GO:0034703	0.0292788	1.53345
531	GO:CC	d12	endosome	GO:0005768	0.0369247	1.43268
532	GO:CC	d12	protease inhibitor complex	GO:0097179	0.0406028	1.39144
533	GO:CC	d12	plasma membrane bounded cell projection	GO:0120025	0.0479717	1.31901
534	REAC	d12	Neuronal System	REAC:R-HSA-112316	0.0178508	1.74834
535	WP	d12	Development of ureteric collection system	WP:WP5053	0.0303448	1.51792
536	WP	d12	Genes controlling nephrogenesis	WP:WP4823	0.0371482	1.43006
537	TF	d12	Factor: LRF; motif: GGGGKYNNB	TF:M01100	2.95553e-07	6.52936
538	TF	d12	Factor: TIEG1; motif: NCCCNSNCCCCGCCCCC; match class: 1	TF:M12351_1	5.96498e-06	5.22439
539	TF	d12	Factor: GKLF; motif: NNNRGGNGNGGSN; match class: 1	TF:M07289_1	9.31187e-06	5.03096
540	TF	d12	Factor: MAZ; motif: GGGGGAGGGGGNGRGRRRGNRG; match class: 1	TF:M09984_1	1.70159e-05	4.76914
541	TF	d12	Factor: Churchill; motif: CGGGNN; match class: 1	TF:M00986_1	2.13129e-05	4.67136
542	TF	d12	Factor: DATF1; motif: SNGGRRGCWGNGGG; match class: 1	TF:M09724_1	3.04838e-05	4.51593
543	TF	d12	Factor: WT1; motif: CGCCCCCNCN	TF:M02036	5.99294e-05	4.22236
544	TF	d12	Factor: HIC1; motif: NSNNNNTGCCCSSNN	TF:M01072	7.4708e-05	4.12663
545	TF	d12	Factor: CPBP; motif: GNNRGGGHGGGGNNGGGRN	TF:M09973	8.7301e-05	4.05898
546	TF	d12	Factor: Kaiso; motif: GCMGGGRGCRGS; match class: 1	TF:M03876_1	9.6208e-05	4.01679
547	TF	d12	Factor: MOVO-B; motif: GNGGGGG; match class: 1	TF:M01104_1	0.000211828	3.67402
548	TF	d12	Factor: GKLF; motif: NNNRGGNGNGGSN	TF:M07289	0.000264837	3.57702
549	TF	d12	Factor: ETF; motif: CCCCGCCCCYN; match class: 1	TF:M07039_1	0.000439533	3.35701
550	TF	d12	Factor: MAZ; motif: GGGGGAGGGGGNGRGRRRGNRG	TF:M09984	0.000619994	3.20761
551	TF	d12	Factor: ctcf; motif: CCRSCAGGGGGCGCN; match class: 1	TF:M10426_1	0.000636218	3.19639
552	TF	d12	Factor: Miz-1; motif: NNRGGWGGGGGAGGGGMRR; match class: 1	TF:M10112_1	0.000681736	3.16638
553	TF	d12	Factor: DB1; motif: GGRRRRGRRGGAGGGGGNGRRR	TF:M10107	0.000687875	3.16249
554	TF	d12	Factor: WT1; motif: RGGNGGGGGAGGRGGNGGRG	TF:M10108	0.000764407	3.11668
555	TF	d12	Factor: Sp1; motif: RGGGMGGRGSNGGGG	TF:M10529	0.000787545	3.10372
556	TF	d12	Factor: EGR; motif: CGCCCCCGCNN	TF:M08878	0.000897223	3.0471
557	TF	d12	Factor: Sp1; motif: GGNDGGRGGCGGGG	TF:M04953	0.00100685	2.99703
558	TF	d12	Factor: TF3C-beta; motif: CCNGGAGGGCTTCCTGGAGGAG; match class: 1	TF:M04863_1	0.00103875	2.98349
559	TF	d12	Factor: DATF1; motif: SNGGRRGCWGNGGG	TF:M09724	0.00107512	2.96854
560	TF	d12	Factor: HIC1; motif: NSNNNNTGCCCSSNN; match class: 1	TF:M01072_1	0.0012492	2.90337
561	TF	d12	Factor: ZF5; motif: NRNGNGCGCGCWN; match class: 1	TF:M00333_1	0.00128678	2.89049
562	TF	d12	Factor: ZNF692; motif: SYNGGSCCCASCCNC	TF:M09734	0.00128924	2.88967
563	TF	d12	Factor: MAZ; motif: GGGMGGGGSSGGGGGGGGGGGG; match class: 1	TF:M09636_1	0.00130333	2.88495
564	TF	d12	Factor: ZXDL; motif: GSGSCNNGGGMRGCNCCGGGS; match class: 1	TF:M12722_1	0.00138783	2.85766
565	TF	d12	Factor: LRF; motif: GGGGKYNNB; match class: 1	TF:M01100_1	0.00160739	2.79388
566	TF	d12	Factor: MAZ; motif: GGGMGGGGS	TF:M10432	0.00190531	2.72003
567	TF	d12	Factor: PATZ; motif: GGGGNGGGGGMKGGRRNGGNRN	TF:M10026	0.00192897	2.71468
568	TF	d12	Factor: ZFP14; motif: SCNNYCCNGNNSCTSCNC; match class: 1	TF:M12694_1	0.00196126	2.70746
569	TF	d12	Factor: WT1; motif: NGCGGGGGGGTSMMCYN	TF:M05327	0.00218298	2.66095
570	TF	d12	Factor: Miz-1; motif: NNRGGWGGGGGAGGGGMRR	TF:M10112	0.00228924	2.64031
571	TF	d12	Factor: ZBP99; motif: GCCCMTCCCCCR	TF:M12057	0.0023361	2.63151
572	TF	d12	Factor: E2F-2; motif: GCGCGCGCGYW; match class: 1	TF:M11531_1	0.00248955	2.60388
573	TF	d12	Factor: Sp1; motif: GGNDGGRGGCGGGG; match class: 1	TF:M04953_1	0.00266946	2.57358
574	TF	d12	Factor: WT1; motif: SMCNCCNSC	TF:M01118	0.00397767	2.40037
575	TF	d12	Factor: ZNF383; motif: SSNGGGMGGNGSNGGS; match class: 1	TF:M12703_1	0.00516328	2.28707
576	TF	d12	Factor: CP2; motif: NRRRCCGGCYNRARCCGGNN; match class: 1	TF:M12590_1	0.0059416	2.2261
577	TF	d12	Factor: BTEB3; motif: CCNNSCCNSCCCCKCCCCC	TF:M09826	0.00912439	2.0398
578	TF	d12	Factor: FPM315; motif: SRGGGAGGAGGN	TF:M01587	0.00926662	2.03308
579	TF	d12	Factor: Zic3; motif: NGGGKGGTC; match class: 1	TF:M00450_1	0.0106117	1.97422
580	TF	d12	Factor: FPM315; motif: GGGAGGAGGRRGRGGRGGRR	TF:M10134	0.0114975	1.9394
581	TF	d12	Factor: WT1; motif: CGCCCCCNCN; match class: 1	TF:M02036_1	0.0122378	1.9123
582	TF	d12	Factor: sp4; motif: NNGNARGRGGCGGRGCNNRR	TF:M10072	0.0125205	1.90238
583	TF	d12	Factor: AP-2gamma; motif: GCCYNCRGSN	TF:M03811	0.0128348	1.89161
584	TF	d12	Factor: ctcf; motif: CCRSCAGGGGGCGCN	TF:M10426	0.013417	1.87234
585	TF	d12	Factor: KLF; motif: GGGNGGGG	TF:M07461	0.0207579	1.68282
586	TF	d12	Factor: KLF15; motif: RCCMCRCCCMCN; match class: 1	TF:M12160_1	0.0248188	1.60522
587	TF	d12	Factor: BTEB3; motif: BNRNGGGAGGNGT	TF:M01865	0.0261248	1.58295
588	TF	d12	Factor: AP2; motif: GCCYGSGGSN; match class: 1	TF:M08867_1	0.0276451	1.55838
589	TF	d12	Factor: CTCF; motif: NNRSYGCCMCCTGSTGGCCN; match class: 1	TF:M12593_1	0.0280791	1.55162
590	TF	d12	Factor: ZNF432; motif: NCAGNRCCNSRGRCAGC	TF:M12704	0.0323391	1.49027
591	TF	d12	Factor: Sp2; motif: NYSGCCCCGCCCCCY	TF:M03567	0.0335579	1.47421
592	TF	d12	Factor: MAZ; motif: GGGMGGGGSSGGGGGGGGGGGG	TF:M09636	0.0340693	1.46764
593	TF	d12	Factor: E2F-2; motif: GCGCGCGCGYW	TF:M11531	0.0348665	1.45759
594	TF	d12	Factor: Egr-1; motif: GCGGGGGCGG	TF:M07354	0.0397442	1.40073
595	TF	d12	Factor: SP1; motif: NCCCCKCCCCC	TF:M07226	0.0408956	1.38832
596	TF	d12	Factor: AP-2beta; motif: GCNNNGGSCNGVGGGN	TF:M01858	0.0409818	1.38741
597	TF	d12	Factor: AP2; motif: GCCYGSGGSN	TF:M08867	0.041644	1.38045
598	TF	d12	Factor: Egr-2; motif: GNGRRNGWGKGGGNGGRG	TF:M09898	0.0434956	1.36155
599	TF	d12	Factor: SALL2; motif: GGGTGGG	TF:M04595	0.0497277	1.3034
600	HPA	d12	cerebellum; processes in molecular layer[‚â•Medium]	HPA:0091032	0.0156359	1.80588
601	HPA	d12	cerebellum; processes in molecular layer[‚â•Low]	HPA:0091031	0.0285278	1.54473
602	GO:MF	d14	protein binding	GO:0005515	3.90684e-09	8.40817
603	GO:MF	d14	cytoskeletal protein binding	GO:0008092	1.02034e-06	5.99125
604	GO:MF	d14	actin binding	GO:0003779	4.04778e-06	5.39278
605	GO:MF	d14	transmembrane receptor protein tyrosine kinase activity	GO:0004714	2.20725e-05	4.65615
606	GO:MF	d14	transmembrane receptor protein kinase activity	GO:0019199	0.000862779	3.0641
607	GO:MF	d14	PDZ domain binding	GO:0030165	0.0011866	2.9257
608	GO:MF	d14	ion transmembrane transporter activity	GO:0015075	0.00291354	2.53558
609	GO:MF	d14	protein tyrosine kinase activity	GO:0004713	0.00788557	2.10317
610	GO:MF	d14	transporter activity	GO:0005215	0.0088131	2.05487
611	GO:MF	d14	chemorepellent activity	GO:0045499	0.0117721	1.92915
612	GO:MF	d14	lipid binding	GO:0008289	0.0140313	1.8529
613	GO:MF	d14	protein serine/threonine/tyrosine kinase activity	GO:0004712	0.0178927	1.74732
614	GO:MF	d14	cation transmembrane transporter activity	GO:0008324	0.019602	1.7077
615	GO:MF	d14	identical protein binding	GO:0042802	0.0231182	1.63605
616	GO:BP	d14	anatomical structure morphogenesis	GO:0009653	4.07109e-18	17.3903
617	GO:BP	d14	anatomical structure development	GO:0048856	1.69063e-16	15.772
618	GO:BP	d14	system development	GO:0048731	2.31348e-15	14.6357
619	GO:BP	d14	multicellular organism development	GO:0007275	2.77173e-15	14.5572
620	GO:BP	d14	multicellular organismal process	GO:0032501	2.9615e-15	14.5285
621	GO:BP	d14	developmental process	GO:0032502	4.06831e-15	14.3906
622	GO:BP	d14	signaling	GO:0023052	4.72901e-14	13.3252
623	GO:BP	d14	cell junction organization	GO:0034330	3.05077e-13	12.5156
624	GO:BP	d14	cell communication	GO:0007154	7.38519e-13	12.1316
625	GO:BP	d14	nervous system development	GO:0007399	4.23561e-11	10.3731
626	GO:BP	d14	cell junction assembly	GO:0034329	8.93628e-11	10.0488
627	GO:BP	d14	animal organ development	GO:0048513	9.8081e-11	10.0084
628	GO:BP	d14	regulation of biological quality	GO:0065008	2.03944e-10	9.69049
629	GO:BP	d14	signal transduction	GO:0007165	7.22649e-10	9.14107
630	GO:BP	d14	cell differentiation	GO:0030154	1.91455e-09	8.71793
631	GO:BP	d14	cellular developmental process	GO:0048869	1.97911e-09	8.70353
632	GO:BP	d14	tube development	GO:0035295	2.40856e-09	8.61824
633	GO:BP	d14	tube morphogenesis	GO:0035239	5.14713e-09	8.28843
634	GO:BP	d14	cell motility	GO:0048870	6.80319e-09	8.16729
635	GO:BP	d14	cell morphogenesis	GO:0000902	8.88167e-09	8.05151
636	GO:BP	d14	cell adhesion	GO:0007155	1.33979e-08	7.87296
637	GO:BP	d14	response to stimulus	GO:0050896	1.78509e-08	7.74834
638	GO:BP	d14	cellular response to stimulus	GO:0051716	1.79371e-08	7.74625
639	GO:BP	d14	regulation of signaling	GO:0023051	5.31361e-08	7.27461
640	GO:BP	d14	tissue development	GO:0009888	5.47383e-08	7.26171
641	GO:BP	d14	cell migration	GO:0016477	5.55685e-08	7.25517
642	GO:BP	d14	regulation of multicellular organismal process	GO:0051239	7.05538e-08	7.15148
643	GO:BP	d14	regulation of cell communication	GO:0010646	7.15135e-08	7.14561
644	GO:BP	d14	cell-cell junction organization	GO:0045216	9.2183e-08	7.03535
645	GO:BP	d14	actin filament-based process	GO:0030029	9.35407e-08	7.029
646	GO:BP	d14	cell surface receptor signaling pathway	GO:0007166	1.26189e-07	6.89898
647	GO:BP	d14	homeostatic process	GO:0042592	1.72063e-07	6.76431
648	GO:BP	d14	plasma membrane bounded cell projection organization	GO:0120036	1.85717e-07	6.73115
649	GO:BP	d14	cell projection organization	GO:0030030	2.00138e-07	6.69867
650	GO:BP	d14	regulation of cellular process	GO:0050794	2.1836e-07	6.66083
651	GO:BP	d14	regulation of developmental process	GO:0050793	2.62727e-07	6.5805
652	GO:BP	d14	regulation of anatomical structure morphogenesis	GO:0022603	2.75348e-07	6.56012
653	GO:BP	d14	enzyme-linked receptor protein signaling pathway	GO:0007167	3.22193e-07	6.49188
654	GO:BP	d14	transmembrane receptor protein tyrosine kinase signaling pathway	GO:0007169	4.76426e-07	6.322
655	GO:BP	d14	cell development	GO:0048468	4.99292e-07	6.30165
656	GO:BP	d14	ion transmembrane transport	GO:0034220	8.01745e-07	6.09596
657	GO:BP	d14	chemical homeostasis	GO:0048878	1.22897e-06	5.91046
658	GO:BP	d14	anatomical structure formation involved in morphogenesis	GO:0048646	1.46588e-06	5.8339
659	GO:BP	d14	actin cytoskeleton organization	GO:0030036	1.58789e-06	5.79918
660	GO:BP	d14	synapse organization	GO:0050808	2.16394e-06	5.66475
661	GO:BP	d14	locomotion	GO:0040011	3.21722e-06	5.49252
662	GO:BP	d14	regulation of cellular component organization	GO:0051128	3.62547e-06	5.44064
663	GO:BP	d14	cell-cell junction assembly	GO:0007043	4.43021e-06	5.35358
664	GO:BP	d14	transmembrane transport	GO:0055085	9.88495e-06	5.00503
665	GO:BP	d14	cell-cell signaling	GO:0007267	1.12652e-05	4.94826
666	GO:BP	d14	localization	GO:0051179	1.1658e-05	4.93338
667	GO:BP	d14	regulation of molecular function	GO:0065009	1.23872e-05	4.90703
668	GO:BP	d14	neuron projection development	GO:0031175	1.6839e-05	4.77368
669	GO:BP	d14	cation transport	GO:0006812	1.75757e-05	4.75509
670	GO:BP	d14	neurogenesis	GO:0022008	1.96394e-05	4.70687
671	GO:BP	d14	cation transmembrane transport	GO:0098655	2.07035e-05	4.68396
672	GO:BP	d14	synapse assembly	GO:0007416	2.34741e-05	4.62941
673	GO:BP	d14	regulation of transport	GO:0051049	2.57174e-05	4.58977
674	GO:BP	d14	positive regulation of multicellular organismal process	GO:0051240	2.69242e-05	4.56986
675	GO:BP	d14	establishment of localization	GO:0051234	2.70078e-05	4.56851
676	GO:BP	d14	ion transport	GO:0006811	3.11628e-05	4.50636
677	GO:BP	d14	positive regulation of biological process	GO:0048518	3.58091e-05	4.44601
678	GO:BP	d14	positive regulation of developmental process	GO:0051094	3.77512e-05	4.42307
679	GO:BP	d14	multicellular organismal homeostasis	GO:0048871	3.97721e-05	4.40042
680	GO:BP	d14	animal organ morphogenesis	GO:0009887	3.97946e-05	4.40018
681	GO:BP	d14	cellular component morphogenesis	GO:0032989	4.21394e-05	4.37531
682	GO:BP	d14	regulation of locomotion	GO:0040012	4.32855e-05	4.36366
683	GO:BP	d14	circulatory system development	GO:0072359	4.78935e-05	4.31972
684	GO:BP	d14	transport	GO:0006810	5.01103e-05	4.30007
685	GO:BP	d14	generation of neurons	GO:0048699	5.01161e-05	4.30002
686	GO:BP	d14	regulation of cell projection organization	GO:0031344	5.52827e-05	4.25741
687	GO:BP	d14	regulation of plasma membrane bounded cell projection organization	GO:0120035	5.9746e-05	4.22369
688	GO:BP	d14	cytoskeleton organization	GO:0007010	6.08817e-05	4.21551
689	GO:BP	d14	positive regulation of molecular function	GO:0044093	6.24623e-05	4.20438
690	GO:BP	d14	system process	GO:0003008	8.10752e-05	4.09111
691	GO:BP	d14	regulation of localization	GO:0032879	9.76199e-05	4.01046
692	GO:BP	d14	urogenital system development	GO:0001655	0.000112843	3.94752
693	GO:BP	d14	response to endogenous stimulus	GO:0009719	0.000114243	3.94217
694	GO:BP	d14	neuron differentiation	GO:0030182	0.00013111	3.88236
695	GO:BP	d14	carboxylic acid metabolic process	GO:0019752	0.000134036	3.87278
696	GO:BP	d14	regulation of cell motility	GO:2000145	0.00015238	3.81707
697	GO:BP	d14	renal system development	GO:0072001	0.000155835	3.80734
698	GO:BP	d14	metal ion transport	GO:0030001	0.000169521	3.77078
699	GO:BP	d14	inorganic ion transmembrane transport	GO:0098660	0.000246697	3.60784
700	GO:BP	d14	kidney development	GO:0001822	0.00025087	3.60055
701	GO:BP	d14	morphogenesis of an epithelium	GO:0002009	0.000276346	3.55855
702	GO:BP	d14	tissue morphogenesis	GO:0048729	0.000297075	3.52713
703	GO:BP	d14	biological regulation	GO:0065007	0.000305374	3.51517
704	GO:BP	d14	cell-cell adhesion	GO:0098609	0.000315343	3.50122
705	GO:BP	d14	oxoacid metabolic process	GO:0043436	0.000384461	3.41515
706	GO:BP	d14	regulation of response to stimulus	GO:0048583	0.000412826	3.38423
707	GO:BP	d14	organic acid metabolic process	GO:0006082	0.000505636	3.29616
708	GO:BP	d14	cell morphogenesis involved in differentiation	GO:0000904	0.000517561	3.28604
709	GO:BP	d14	regulation of cell migration	GO:0030334	0.000575705	3.2398
710	GO:BP	d14	small molecule metabolic process	GO:0044281	0.000610292	3.21446
711	GO:BP	d14	plasma membrane bounded cell projection morphogenesis	GO:0120039	0.000649287	3.18756
712	GO:BP	d14	neuron development	GO:0048666	0.000682942	3.16562
713	GO:BP	d14	intracellular signal transduction	GO:0035556	0.000724302	3.14008
714	GO:BP	d14	cell projection morphogenesis	GO:0048858	0.00082306	3.08457
715	GO:BP	d14	regulation of biological process	GO:0050789	0.000824801	3.08365
716	GO:BP	d14	nephron development	GO:0072006	0.000844165	3.07357
717	GO:BP	d14	cell part morphogenesis	GO:0032990	0.000857332	3.06685
718	GO:BP	d14	cellular response to chemical stimulus	GO:0070887	0.0010563	2.97621
719	GO:BP	d14	regulation of signal transduction	GO:0009966	0.00129625	2.88731
720	GO:BP	d14	regulation of cell adhesion	GO:0030155	0.00143026	2.84459
721	GO:BP	d14	actin filament organization	GO:0007015	0.00151532	2.8195
722	GO:BP	d14	morphogenesis of a branching structure	GO:0001763	0.00154417	2.81131
723	GO:BP	d14	regulation of anatomical structure size	GO:0090066	0.00154845	2.8101
724	GO:BP	d14	cellular response to endogenous stimulus	GO:0071495	0.00155093	2.80941
725	GO:BP	d14	morphogenesis of a branching epithelium	GO:0061138	0.00155439	2.80844
726	GO:BP	d14	epithelial tube morphogenesis	GO:0060562	0.00159151	2.79819
727	GO:BP	d14	sensory organ development	GO:0007423	0.00168309	2.77389
728	GO:BP	d14	positive regulation of cellular process	GO:0048522	0.00196655	2.7063
729	GO:BP	d14	response to organic substance	GO:0010033	0.00198644	2.70192
730	GO:BP	d14	cellular response to organic substance	GO:0071310	0.0019924	2.70062
731	GO:BP	d14	regulation of neuron projection development	GO:0010975	0.00237942	2.62353
732	GO:BP	d14	inorganic cation transmembrane transport	GO:0098662	0.00244491	2.61174
733	GO:BP	d14	regulation of catalytic activity	GO:0050790	0.00283129	2.54802
734	GO:BP	d14	response to chemical	GO:0042221	0.00285859	2.54385
735	GO:BP	d14	epithelium development	GO:0060429	0.00318177	2.49733
736	GO:BP	d14	cell population proliferation	GO:0008283	0.00331144	2.47998
737	GO:BP	d14	blood vessel development	GO:0001568	0.00353663	2.45141
738	GO:BP	d14	neuron projection morphogenesis	GO:0048812	0.00403222	2.39446
739	GO:BP	d14	response to oxygen-containing compound	GO:1901700	0.00433273	2.36324
740	GO:BP	d14	blood vessel morphogenesis	GO:0048514	0.00447498	2.34921
741	GO:BP	d14	sensory perception of mechanical stimulus	GO:0050954	0.0047782	2.32074
742	GO:BP	d14	tight junction assembly	GO:0120192	0.00512536	2.29028
743	GO:BP	d14	vasculature development	GO:0001944	0.00586253	2.23191
744	GO:BP	d14	sensory system development	GO:0048880	0.00587471	2.23101
745	GO:BP	d14	regulation of multicellular organismal development	GO:2000026	0.00609795	2.21482
746	GO:BP	d14	regulation of cellular component biogenesis	GO:0044087	0.00663932	2.17788
747	GO:BP	d14	negative regulation of cell projection organization	GO:0031345	0.00682742	2.16574
748	GO:BP	d14	kidney epithelium development	GO:0072073	0.00833391	2.07915
749	GO:BP	d14	eye development	GO:0001654	0.00871403	2.05978
750	GO:BP	d14	monocarboxylic acid biosynthetic process	GO:0072330	0.00908718	2.04157
751	GO:BP	d14	sensory perception of sound	GO:0007605	0.00933721	2.02978
752	GO:BP	d14	regulation of transporter activity	GO:0032409	0.00971184	2.0127
753	GO:BP	d14	phosphorus metabolic process	GO:0006793	0.0100062	1.99973
754	GO:BP	d14	supramolecular fiber organization	GO:0097435	0.0107343	1.96923
755	GO:BP	d14	visual system development	GO:0150063	0.010872	1.96369
756	GO:BP	d14	central nervous system development	GO:0007417	0.011047	1.95676
757	GO:BP	d14	behavior	GO:0007610	0.0111997	1.95079
758	GO:BP	d14	positive regulation of cell communication	GO:0010647	0.0126333	1.89848
759	GO:BP	d14	tight junction organization	GO:0120193	0.0131512	1.88103
760	GO:BP	d14	monocarboxylic acid metabolic process	GO:0032787	0.0133783	1.8736
761	GO:BP	d14	positive regulation of catalytic activity	GO:0043085	0.014707	1.83248
762	GO:BP	d14	renal tubule development	GO:0061326	0.0151163	1.82055
763	GO:BP	d14	phosphate-containing compound metabolic process	GO:0006796	0.0152719	1.81611
764	GO:BP	d14	response to wounding	GO:0009611	0.0165862	1.78025
765	GO:BP	d14	glomerulus development	GO:0032835	0.0186781	1.72867
766	GO:BP	d14	camera-type eye development	GO:0043010	0.0202308	1.69399
767	GO:BP	d14	embryonic morphogenesis	GO:0048598	0.022246	1.65275
768	GO:BP	d14	retinal blood vessel morphogenesis	GO:0061304	0.0224196	1.64937
769	GO:BP	d14	negative chemotaxis	GO:0050919	0.022894	1.64028
770	GO:BP	d14	head development	GO:0060322	0.0229895	1.63847
771	GO:BP	d14	positive regulation of signaling	GO:0023056	0.0236169	1.62678
772	GO:BP	d14	nephron epithelium development	GO:0072009	0.024402	1.61257
773	GO:BP	d14	regulation of transmembrane transporter activity	GO:0022898	0.0265157	1.5765
774	GO:BP	d14	positive regulation of cell junction assembly	GO:1901890	0.0274253	1.56185
775	GO:BP	d14	anion homeostasis	GO:0055081	0.0277972	1.556
776	GO:BP	d14	negative regulation of cell adhesion	GO:0007162	0.031715	1.49874
777	GO:BP	d14	axonogenesis	GO:0007409	0.0331546	1.47946
778	GO:BP	d14	regulation of ion transport	GO:0043269	0.0331629	1.47935
779	GO:BP	d14	ion homeostasis	GO:0050801	0.0334996	1.47496
780	GO:BP	d14	regulation of sodium ion transmembrane transporter activity	GO:2000649	0.0335788	1.47394
781	GO:BP	d14	regulation of ion transmembrane transport	GO:0034765	0.0347676	1.45883
782	GO:BP	d14	calcium-independent cell-cell adhesion via plasma membrane cell-adhesion molecules	GO:0016338	0.0354114	1.45086
783	GO:BP	d14	positive regulation of cellular component biogenesis	GO:0044089	0.0398481	1.39959
784	GO:BP	d14	regulation of cell population proliferation	GO:0042127	0.0439317	1.35722
785	GO:BP	d14	cellular response to growth factor stimulus	GO:0071363	0.0474402	1.32385
786	GO:BP	d14	inorganic ion homeostasis	GO:0098771	0.0478897	1.31976
787	GO:BP	d14	nephron tubule development	GO:0072080	0.0480982	1.31787
788	GO:CC	d14	cell periphery	GO:0071944	1.60195e-20	19.7954
789	GO:CC	d14	plasma membrane	GO:0005886	2.54656e-18	17.594
790	GO:CC	d14	plasma membrane region	GO:0098590	4.01227e-16	15.3966
791	GO:CC	d14	membrane	GO:0016020	1.39705e-15	14.8548
792	GO:CC	d14	cell projection	GO:0042995	1.01267e-14	13.9945
793	GO:CC	d14	cell junction	GO:0030054	2.03636e-14	13.6911
794	GO:CC	d14	intrinsic component of membrane	GO:0031224	8.54318e-14	13.0684
795	GO:CC	d14	plasma membrane bounded cell projection	GO:0120025	1.44597e-13	12.8398
796	GO:CC	d14	intrinsic component of plasma membrane	GO:0031226	8.16831e-13	12.0879
797	GO:CC	d14	integral component of membrane	GO:0016021	2.06251e-12	11.6856
798	GO:CC	d14	integral component of plasma membrane	GO:0005887	3.88214e-11	10.4109
799	GO:CC	d14	cell-cell junction	GO:0005911	4.72726e-11	10.3254
800	GO:CC	d14	cytoplasm	GO:0005737	9.03129e-11	10.0443
801	GO:CC	d14	apical part of cell	GO:0045177	5.02625e-10	9.29876
802	GO:CC	d14	apical plasma membrane	GO:0016324	6.83679e-10	9.16515
803	GO:CC	d14	apical junction complex	GO:0043296	1.32961e-08	7.87628
804	GO:CC	d14	anchoring junction	GO:0070161	1.23649e-07	6.90781
805	GO:CC	d14	bicellular tight junction	GO:0005923	2.66557e-07	6.57421
806	GO:CC	d14	tight junction	GO:0070160	5.79081e-07	6.23726
807	GO:CC	d14	neuron projection	GO:0043005	6.64748e-06	5.17734
808	GO:CC	d14	cluster of actin-based cell projections	GO:0098862	2.66345e-05	4.57456
809	GO:CC	d14	synapse	GO:0045202	2.83499e-05	4.54745
810	GO:CC	d14	brush border	GO:0005903	4.08843e-05	4.38844
811	GO:CC	d14	presynapse	GO:0098793	5.51317e-05	4.2586
812	GO:CC	d14	transport vesicle	GO:0030133	0.000175733	3.75515
813	GO:CC	d14	somatodendritic compartment	GO:0036477	0.000176307	3.75373
814	GO:CC	d14	vesicle	GO:0031982	0.000231462	3.63552
815	GO:CC	d14	basal part of cell	GO:0045178	0.000234489	3.62988
816	GO:CC	d14	axon	GO:0030424	0.0003648	3.43795
817	GO:CC	d14	actin-based cell projection	GO:0098858	0.000452197	3.34467
818	GO:CC	d14	transport vesicle membrane	GO:0030658	0.000492003	3.30803
819	GO:CC	d14	apicolateral plasma membrane	GO:0016327	0.000500247	3.30082
820	GO:CC	d14	cell projection membrane	GO:0031253	0.000603675	3.2192
821	GO:CC	d14	cytoskeleton	GO:0005856	0.000706728	3.15075
822	GO:CC	d14	lateral plasma membrane	GO:0016328	0.000836213	3.07768
823	GO:CC	d14	endomembrane system	GO:0012505	0.000929019	3.03198
824	GO:CC	d14	receptor complex	GO:0043235	0.00124268	2.90564
825	GO:CC	d14	dendrite	GO:0030425	0.00130445	2.88457
826	GO:CC	d14	dendritic tree	GO:0097447	0.00142402	2.84648
827	GO:CC	d14	basal plasma membrane	GO:0009925	0.00185528	2.73159
828	GO:CC	d14	adherens junction	GO:0005912	0.00206325	2.68545
829	GO:CC	d14	extracellular region	GO:0005576	0.00268737	2.57067
830	GO:CC	d14	basolateral plasma membrane	GO:0016323	0.00280527	2.55203
831	GO:CC	d14	cell surface	GO:0009986	0.00301514	2.52069
832	GO:CC	d14	endoplasmic reticulum	GO:0005783	0.00303036	2.51851
833	GO:CC	d14	cell leading edge	GO:0031252	0.00332338	2.47842
834	GO:CC	d14	microvillus	GO:0005902	0.00346164	2.46072
835	GO:CC	d14	actin cytoskeleton	GO:0015629	0.00547491	2.26162
836	GO:CC	d14	ruffle	GO:0001726	0.0083469	2.07847
837	GO:CC	d14	neuronal cell body	GO:0043025	0.00943722	2.02516
838	GO:CC	d14	plasma membrane protein complex	GO:0098797	0.011093	1.95495
839	GO:CC	d14	exocytic vesicle	GO:0070382	0.011365	1.94443
840	GO:CC	d14	cell body	GO:0044297	0.0161389	1.79213
841	GO:CC	d14	exocytic vesicle membrane	GO:0099501	0.0173525	1.76064
842	GO:CC	d14	synaptic vesicle membrane	GO:0030672	0.0173525	1.76064
843	GO:CC	d14	glutamatergic synapse	GO:0098978	0.0194882	1.71023
844	GO:CC	d14	spherical high-density lipoprotein particle	GO:0034366	0.0499886	1.30113
845	KEGG	d14	Tight junction	KEGG:04530	0.000383004	3.4168
846	KEGG	d14	PI3K-Akt signaling pathway	KEGG:04151	0.0257106	1.58989
847	REAC	d14	Cell-cell junction organization	REAC:R-HSA-421270	0.0023862	2.62229
848	REAC	d14	Tight junction interactions	REAC:R-HSA-420029	0.00240625	2.61866
849	REAC	d14	Cell junction organization	REAC:R-HSA-446728	0.0287994	1.54062
850	WP	d14	Mammary gland development pathway - Embryonic development (Stage 1 of 4)	WP:WP2813	0.00229094	2.63999
851	TF	d14	Factor: HTF4; motif: CASCTGB	TF:M02018	9.76833e-16	15.0102
852	TF	d14	Factor: MRF4; motif: CASCTGC	TF:M03831	9.76833e-16	15.0102
853	TF	d14	Factor: SNA; motif: NRCAGGTGCN	TF:M12255	1.90123e-15	14.721
854	TF	d14	Factor: MRF4; motif: CASCTGC; match class: 1	TF:M03831_1	7.55539e-14	13.1217
855	TF	d14	Factor: HTF4; motif: CASCTGB; match class: 1	TF:M02018_1	7.55539e-14	13.1217
856	TF	d14	Factor: slug; motif: KCACCTGN	TF:M03565	8.27629e-14	13.0822
857	TF	d14	Factor: ITF-2; motif: NCACCTGN	TF:M11155	8.27629e-14	13.0822
858	TF	d14	Factor: ZXDL; motif: GSGSCNNGGGMRGCNCCGGGS; match class: 1	TF:M12722_1	9.57577e-11	10.0188
859	TF	d14	Factor: SNA; motif: NNRGCAGGTGCNNNN	TF:M10528	1.26817e-10	9.89682
860	TF	d14	Factor: SNA; motif: NRCAGGTGNN	TF:M12256	2.42301e-10	9.61564
861	TF	d14	Factor: MAZ; motif: GGGGGAGGGGGNGRGRRRGNRG	TF:M09984	4.58116e-10	9.33902
862	TF	d14	Factor: ZF5; motif: NGAGCGCGC	TF:M10111	5.78393e-10	9.23778
863	TF	d14	Factor: Slug; motif: SSSNNNKCACCTGN	TF:M07367	9.03192e-10	9.04422
864	TF	d14	Factor: MAZ; motif: GGGGGAGGGGGNGRGRRRGNRG; match class: 1	TF:M09984_1	1.82803e-09	8.73802
865	TF	d14	Factor: ZFP14; motif: SCNNYCCNGNNSCTSCNC; match class: 1	TF:M12694_1	5.30826e-09	8.27505
866	TF	d14	Factor: AP-2; motif: MKCCCSCNGGCG; match class: 1	TF:M00189_1	5.94799e-09	8.22563
867	TF	d14	Factor: Sp2; motif: TGGGCGCGCCCA; match class: 1	TF:M06948_1	2.49869e-08	7.60229
868	TF	d14	Factor: RNF96; motif: BCCCGCRGCC	TF:M01199	7.46376e-08	7.12704
869	TF	d14	Factor: HIC1; motif: NSNNNNTGCCCSSNN	TF:M01072	9.29022e-08	7.03197
870	TF	d14	Factor: BTEB3; motif: BNRNGGGAGGNGT	TF:M01865	1.06134e-07	6.97415
871	TF	d14	Factor: ETF; motif: GVGGMGG; match class: 1	TF:M00695_1	1.35512e-07	6.86802
872	TF	d14	Factor: MOVO-B; motif: GNGGGGG; match class: 1	TF:M01104_1	1.59716e-07	6.79665
873	TF	d14	Factor: AP-2alpha; motif: NGCCYSNNGSN; match class: 1	TF:M01857_1	1.79661e-07	6.74555
874	TF	d14	Factor: WT1; motif: CGCCCCCNCN	TF:M02036	2.02522e-07	6.69353
875	TF	d14	Factor: E2F; motif: GGCGSG; match class: 1	TF:M00803_1	2.27689e-07	6.64266
876	TF	d14	Factor: E2A; motif: CACCTGNY	TF:M00973	2.46239e-07	6.60864
877	TF	d14	Factor: Slug; motif: SSSNNNKCACCTGN; match class: 1	TF:M07367_1	2.93428e-07	6.5325
878	TF	d14	Factor: ZXDL; motif: GSGSCNNGGGMRGCNCCGGGS	TF:M12722	3.17012e-07	6.49892
879	TF	d14	Factor: ctcf; motif: CCRSCAGGGGGCGCN; match class: 1	TF:M10426_1	4.91481e-07	6.30849
880	TF	d14	Factor: SP1:SP3; motif: CCSCCCCCYCC	TF:M01219	6.80354e-07	6.16727
881	TF	d14	Factor: AP-2; motif: GSCCSCRGGCNRNRNN; match class: 1	TF:M00800_1	7.10346e-07	6.14853
882	TF	d14	Factor: ETF; motif: GVGGMGG	TF:M00695	9.40076e-07	6.02684
883	TF	d14	Factor: RNF96; motif: BCCCGCRGCC; match class: 1	TF:M01199_1	9.91352e-07	6.00377
884	TF	d14	Factor: SNA; motif: NRCAGGTGCA	TF:M12258	1.36233e-06	5.86572
885	TF	d14	Factor: ZNF383; motif: SSNGGGMGGNGSNGGS	TF:M12703	1.53412e-06	5.81414
886	TF	d14	Factor: slug; motif: NRCAGGTGCR	TF:M12261	2.86048e-06	5.54356
887	TF	d14	Factor: SNA; motif: NRCAGGTGCR	TF:M12257	2.86048e-06	5.54356
888	TF	d14	Factor: ITF-2; motif: NCACCTGC	TF:M11156	3.15207e-06	5.5014
889	TF	d14	Factor: TIEG1; motif: NCCCNSNCCCCGCCCCC; match class: 1	TF:M12351_1	3.82434e-06	5.41744
890	TF	d14	Factor: slug; motif: CACCTGNNN	TF:M07394	5.3446e-06	5.27209
891	TF	d14	Factor: Kaiso; motif: GCMGGGRGCRGS; match class: 1	TF:M03876_1	6.0081e-06	5.22126
892	TF	d14	Factor: E2F-1; motif: NNNNGGCGGGAARN; match class: 1	TF:M09892_1	8.0803e-06	5.09257
893	TF	d14	Factor: E47; motif: VSNGCAGGTGKNCNN	TF:M00002	9.29998e-06	5.03152
894	TF	d14	Factor: AP-2alpha; motif: NGCCYSNNGSN	TF:M01857	9.94603e-06	5.00235
895	TF	d14	Factor: MAZ; motif: GGGMGGGGSSGGGGGGGGGGGG; match class: 1	TF:M09636_1	1.16344e-05	4.93426
896	TF	d14	Factor: WT1; motif: GNGGGGGCGGGG	TF:M03893	1.24874e-05	4.90353
897	TF	d14	Factor: SP1; motif: GGGGYGGGGNS; match class: 1	TF:M01303_1	1.25075e-05	4.90283
898	TF	d14	Factor: E12; motif: RRCAGGTGNCV	TF:M00693	1.45744e-05	4.83641
899	TF	d14	Factor: AP-2gamma; motif: GCCYNNGGS	TF:M00470	1.50842e-05	4.82148
900	TF	d14	Factor: PATZ; motif: GGGGNGGGGGMKGGRRNGGNRN	TF:M10026	2.72701e-05	4.56431
901	TF	d14	Factor: E2F-3; motif: GGCGGGN; match class: 1	TF:M02089_1	3.10901e-05	4.50738
902	TF	d14	Factor: MOVO-B; motif: GNGGGGG	TF:M01104	3.60104e-05	4.44357
903	TF	d14	Factor: ITF-2; motif: NNCACCTGNN	TF:M04191	3.65046e-05	4.43765
904	TF	d14	Factor: ZNF37A; motif: CCYYGGCTCCNTSCCMN; match class: 1	TF:M12354_1	3.75797e-05	4.42505
905	TF	d14	Factor: ZIC4; motif: NNCCNCCCRYNGYGN; match class: 1	TF:M12227_1	4.00131e-05	4.3978
906	TF	d14	Factor: TF3C-beta; motif: CCNGGAGGGCTTCCTGGAGGAG; match class: 1	TF:M04863_1	4.87792e-05	4.31177
907	TF	d14	Factor: KROX; motif: CCCGCCCCCRCCCC	TF:M00982	5.0056e-05	4.30054
908	TF	d14	Factor: E2F-2; motif: GCGCGCGCNCS; match class: 1	TF:M11529_1	5.38063e-05	4.26917
909	TF	d14	Factor: BTEB3; motif: CCNNSCCNSCCCCKCCCCC; match class: 1	TF:M09826_1	5.49124e-05	4.26033
910	TF	d14	Factor: WT1; motif: CGCCCCCNCN; match class: 1	TF:M02036_1	7.85009e-05	4.10513
911	TF	d14	Factor: TCF4; motif: NNGCACCTGCNNN	TF:M12564	9.15921e-05	4.03814
912	TF	d14	Factor: CPBP; motif: GNNRGGGHGGGGNNGGGRN; match class: 1	TF:M09973_1	9.41729e-05	4.02607
913	TF	d14	Factor: BTEB1; motif: GGGGGCGGGGCNGSGGGNGS; match class: 1	TF:M09723_1	0.000107779	3.96747
914	TF	d14	Factor: MAZ; motif: GGGMGGGGS	TF:M10432	0.000108056	3.96635
915	TF	d14	Factor: AP2; motif: GCCYGSGGSN	TF:M08867	0.000110011	3.95856
916	TF	d14	Factor: ZNF142; motif: SNSCGCCCGCCCGCSCSS	TF:M12697	0.000111652	3.95213
917	TF	d14	Factor: Osx; motif: CCNCCCCCNNN	TF:M07329	0.000115316	3.93811
918	TF	d14	Factor: Churchill; motif: CGGGNN; match class: 1	TF:M00986_1	0.000134367	3.87171
919	TF	d14	Factor: GKLF; motif: NNRRGRRNGNSNNN; match class: 1	TF:M07040_1	0.000183802	3.73565
920	TF	d14	Factor: E2F1; motif: GSGCGGGAAN; match class: 1	TF:M12597_1	0.000197133	3.70524
921	TF	d14	Factor: TWIST; motif: CACCTGG; match class: 1	TF:M03582_1	0.00020196	3.69473
922	TF	d14	Factor: AP-2beta; motif: GCNNNGGSCNGVGGGN; match class: 1	TF:M01858_1	0.000282369	3.54918
923	TF	d14	Factor: AP-2gamma; motif: GCCYNNGGS; match class: 1	TF:M00470_1	0.000283452	3.54752
924	TF	d14	Factor: AP-2; motif: MKCCCSCNGGCG	TF:M00189	0.000321043	3.49344
925	TF	d14	Factor: Sp2; motif: TGGGCGCGCCCA	TF:M06948	0.000339616	3.46901
926	TF	d14	Factor: ETF; motif: CCCCGCCCCYN; match class: 1	TF:M07039_1	0.000356298	3.44819
927	TF	d14	Factor: E2A; motif: CACCTGNY; match class: 1	TF:M00973_1	0.000383107	3.41668
928	TF	d14	Factor: ZNF300; motif: SWGGGGGSN	TF:M07486	0.000426299	3.37029
929	TF	d14	Factor: WT1; motif: RGGNGGGGGAGGRGGNGGRG	TF:M10108	0.000427321	3.36925
930	TF	d14	Factor: AP-2; motif: SNNNCCNCAGGCN; match class: 1	TF:M00915_1	0.000451359	3.34548
931	TF	d14	Factor: slug; motif: RRCAGGTGCN	TF:M10064	0.000464697	3.33283
932	TF	d14	Factor: Egr-1; motif: GCGGGGGCGG	TF:M07354	0.000477128	3.32137
933	TF	d14	Factor: Egr-1; motif: GCGGGGGCGG	TF:M01873	0.00048711	3.31237
934	TF	d14	Factor: CTCF; motif: NCCRSTAGGGGGCGC	TF:M08911	0.000490187	3.30964
935	TF	d14	Factor: PATZ; motif: GGGGNGGGGGMKGGRRNGGNRN; match class: 1	TF:M10026_1	0.000497725	3.30301
936	TF	d14	Factor: E2F-2; motif: GCGCGCGCGYW; match class: 1	TF:M11531_1	0.000512549	3.29026
937	TF	d14	Factor: Sp1; motif: RGGGMGGRGSNGGGG	TF:M10529	0.000551331	3.25859
938	TF	d14	Factor: ctcf; motif: CCNCNAGRKGGCRSTN; match class: 1	TF:M07249_1	0.000555981	3.25494
939	TF	d14	Factor: TIEG1; motif: NCCCNSNCCCCGCCCCC	TF:M12351	0.000565269	3.24774
940	TF	d14	Factor: E2F3; motif: NNRGMKGGAR; match class: 1	TF:M12598_1	0.00062979	3.2008
941	TF	d14	Factor: SATB2; motif: GSCGCTGTCCNNGGTGCTGN	TF:M12660	0.000634687	3.19744
942	TF	d14	Factor: ZF5; motif: NRNGNGCGCGCWN; match class: 1	TF:M00333_1	0.00072281	3.14098
943	TF	d14	Factor: ASCL1; motif: NNGCACCTGCYNN	TF:M12442	0.000733389	3.13467
944	TF	d14	Factor: E2A; motif: NRMCASCTGCNNN	TF:M02088	0.000763019	3.11746
945	TF	d14	Factor: E2F-4; motif: NGGCGGGAARN; match class: 1	TF:M07084_1	0.000774299	3.11109
946	TF	d14	Factor: MESP1; motif: NRCACCTGNN	TF:M04177	0.000821196	3.08555
947	TF	d14	Factor: AP-2; motif: GSCCSCRGGCNRNRNN	TF:M00800	0.00086424	3.06337
948	TF	d14	Factor: HTF4; motif: NCACCTGN	TF:M11157	0.000873584	3.0587
949	TF	d14	Factor: BTEB3; motif: CCNNSCCNSCCCCKCCCCC	TF:M09826	0.000918548	3.0369
950	TF	d14	Factor: E2A; motif: CAGNTGNN	TF:M07353	0.00103313	2.98585
951	TF	d14	Factor: EGR1; motif: NCNCCGCCCCCGCN	TF:M07208	0.00103376	2.98558
952	TF	d14	Factor: ZNF383; motif: SSNGGGMGGNGSNGGS; match class: 1	TF:M12703_1	0.00112561	2.94861
953	TF	d14	Factor: ZNF37A; motif: CCYYGGCTCCNTSCCMN	TF:M12354	0.00126265	2.89872
954	TF	d14	Factor: ZNF432; motif: NCAGNRCCNSRGRCAGC; match class: 1	TF:M12704_1	0.00151	2.82102
955	TF	d14	Factor: ctcf; motif: CCRSCAGGGGGCGCN	TF:M10426	0.00167033	2.7772
956	TF	d14	Factor: Osx; motif: CCNCCCCCNNN; match class: 1	TF:M07329_1	0.00187108	2.72791
957	TF	d14	Factor: GKLF; motif: NNNRGGNGNGGSN; match class: 1	TF:M07289_1	0.00199891	2.69921
958	TF	d14	Factor: ZIC4; motif: NNCCNCCCRYNGYGN	TF:M12227	0.00205341	2.68753
959	TF	d14	Factor: Sp1; motif: NGGGGGCGGGGCCNGGGGGGGG; match class: 1	TF:M10071_1	0.00211119	2.67547
960	TF	d14	Factor: ZBTB14; motif: SSCCGCGCACNS	TF:M12461	0.00218956	2.65964
961	TF	d14	Factor: AP-2beta; motif: GCNNNGGSCNGVGGGN	TF:M01858	0.00269414	2.56958
962	TF	d14	Factor: E2F-1; motif: NGGGCGGGARV; match class: 1	TF:M07206_1	0.0031328	2.50407
963	TF	d14	Factor: WT1; motif: RGGNGGGGGAGGRGGNGGRG; match class: 1	TF:M10108_1	0.00347666	2.45884
964	TF	d14	Factor: AP-2alpha; motif: NSCCNCRGGSN	TF:M07348	0.00348239	2.45812
965	TF	d14	Factor: SNA; motif: NNRGCAGGTGCNNNN; match class: 1	TF:M10528_1	0.00352821	2.45244
966	TF	d14	Factor: Miz-1; motif: NNRGGWGGGGGAGGGGMRR	TF:M10112	0.00356601	2.44782
967	TF	d14	Factor: WT1; motif: NGCGGGGGGGTSMMCYN	TF:M05327	0.00378654	2.42176
968	TF	d14	Factor: slug; motif: RRCAGGTGCA	TF:M12262	0.00385357	2.41414
969	TF	d14	Factor: slug; motif: NRCAGGTGN	TF:M03919	0.00391032	2.40779
970	TF	d14	Factor: Sp3; motif: GGGGCGGGGSNN; match class: 1	TF:M07615_1	0.00451742	2.34511
971	TF	d14	Factor: ZNF850; motif: CNSYGGGAGCCCCTCTCNGGGCTGNCC	TF:M12729	0.00510946	2.29163
972	TF	d14	Factor: ctcf; motif: CCNCNAGRKGGCRSTN	TF:M07249	0.00511268	2.29135
973	TF	d14	Factor: myogenin; motif: RGCAGSTG	TF:M00712	0.00513295	2.28963
974	TF	d14	Factor: MAZ; motif: NKGGGAGGGGRGGR; match class: 1	TF:M02023_1	0.00529087	2.27647
975	TF	d14	Factor: ZF5; motif: NGAGCGCGC; match class: 1	TF:M10111_1	0.00555993	2.25493
976	TF	d14	Factor: SP1:SP3; motif: CCSCCCCCYCC; match class: 1	TF:M01219_1	0.00656807	2.18256
977	TF	d14	Factor: PATZ1; motif: SCNCCNCNSCCCCCASCCN	TF:M12648	0.00658204	2.18164
978	TF	d14	Factor: GCMa:Erg; motif: ATGCGGGCGGAARKG; match class: 1	TF:M08487_1	0.00670865	2.17336
979	TF	d14	Factor: sp4; motif: NNGNARGRGGCGGRGCNNRR; match class: 1	TF:M10072_1	0.00696108	2.15732
980	TF	d14	Factor: CTCF; motif: NNRSYGCCMCCTGSTGGCCN	TF:M12593	0.00807631	2.09279
981	TF	d14	Factor: ZF5; motif: GSGCGCGR; match class: 1	TF:M00716_1	0.00814477	2.08912
982	TF	d14	Factor: BTEB1; motif: GGGGGCGGGGCNGSGGGNGS	TF:M09723	0.00835701	2.07795
983	TF	d14	Factor: ITF-2; motif: NNCACCTGNN; match class: 1	TF:M04191_1	0.00844045	2.07363
984	TF	d14	Factor: AP2; motif: GCCYGSGGSN; match class: 1	TF:M08867_1	0.00847961	2.07162
985	TF	d14	Factor: CPBP; motif: GNNRGGGHGGGGNNGGGRN	TF:M09973	0.00907983	2.04192
986	TF	d14	Factor: SNA; motif: GCCACCTGNCNGYN	TF:M03566	0.00932147	2.03052
987	TF	d14	Factor: SP2; motif: GNNGGGGGCGGGGSN; match class: 1	TF:M03807_1	0.00960127	2.01767
988	TF	d14	Factor: CP2; motif: NRRRCCGGCYNRARCCGGNN; match class: 1	TF:M12590_1	0.00971898	2.01238
989	TF	d14	Factor: LBP-1; motif: NRCCGGTNNNNACCGGYN; match class: 1	TF:M11490_1	0.0104091	1.98259
990	TF	d14	Factor: LBP-1; motif: NRCCGGTNNNNACCGGYN	TF:M11490	0.0110335	1.95729
991	TF	d14	Factor: WT1; motif: NNGGGNGGGSGN	TF:M07436	0.0110803	1.95545
992	TF	d14	Factor: KLF3; motif: NNNNNNGGGCGGGGCNNGN	TF:M09970	0.0111497	1.95274
993	TF	d14	Factor: EGR1; motif: NACGCCCACGCANW; match class: 1	TF:M03896_1	0.011722	1.931
994	TF	d14	Factor: E2F-4; motif: NNTTCCCGCCNN; match class: 1	TF:M04823_1	0.0124243	1.90573
995	TF	d14	Factor: Sp2; motif: NYSGCCCCGCCCCCY; match class: 1	TF:M03567_1	0.0125925	1.89989
996	TF	d14	Factor: Sp1; motif: GGNDGGRGGCGGGG	TF:M04953	0.0128017	1.89273
997	TF	d14	Factor: ZNF692; motif: SYNGGSCCCASCCNC; match class: 1	TF:M09734_1	0.0139567	1.85522
998	TF	d14	Factor: EGR; motif: CGCCCCCGCNN	TF:M08878	0.0141038	1.85066
999	TF	d14	Factor: DB1; motif: GGRRRRGRRGGAGGGGGNGRRR	TF:M10107	0.0143042	1.84454
1000	TF	d14	Factor: HNF-1alpha; motif: NGTTAATKATTAACY; match class: 1	TF:M09945_1	0.0145883	1.836
1001	TF	d14	Factor: E2F-2; motif: GCGCGCGCGYW	TF:M11531	0.0169627	1.77051
1002	TF	d14	Factor: AP-2; motif: SNNNCCNCAGGCN	TF:M00915	0.0176751	1.75264
1003	TF	d14	Factor: Sp2; motif: GGGGCGGGG; match class: 1	TF:M10435_1	0.0177875	1.74988
1004	TF	d14	Factor: ZNF460; motif: NNACNCCCCCCNN	TF:M12313	0.0200416	1.69807
1005	TF	d14	Factor: CTCF; motif: NCCRSTAGGGGGCGC; match class: 1	TF:M08911_1	0.0203292	1.69188
1006	TF	d14	Factor: GKLF; motif: NNRRGRRNGNSNNN	TF:M07040	0.0207826	1.6823
1007	TF	d14	Factor: SP1; motif: NCCCCKCCCCC; match class: 1	TF:M07226_1	0.0215246	1.66706
1008	TF	d14	Factor: Sp1; motif: NNGGGGCGGGGNN; match class: 1	TF:M00932_1	0.0239964	1.61985
1009	TF	d14	Factor: E2F-1; motif: TTGGCGCGRAANNGNM	TF:M00938	0.0257226	1.58969
1010	TF	d14	Factor: ZNF300; motif: SWGGGGGSN; match class: 1	TF:M07486_1	0.0261019	1.58333
1011	TF	d14	Factor: TFAP2A; motif: NGCCCYNNGGGCN; match class: 1	TF:M04148_1	0.0276937	1.55762
1012	TF	d14	Factor: MAZ; motif: GGGMGGGGS; match class: 1	TF:M10432_1	0.0282254	1.54936
1013	TF	d14	Factor: MAZ; motif: NKGGGAGGGGRGGR	TF:M02023	0.0282987	1.54823
1014	TF	d14	Factor: Tal; motif: GWSNNCABCTGC; match class: 1	TF:M07469_1	0.0289573	1.53824
1015	TF	d14	Factor: Sp1; motif: GGGGCGGGGC; match class: 1	TF:M07063_1	0.0301329	1.52096
1016	TF	d14	Factor: ZEB1; motif: CAGGTGN; match class: 1	TF:M04831_1	0.0340049	1.46846
1017	TF	d14	Factor: PHB; motif: NCCCAGCCCCY	TF:M12725	0.0356605	1.44781
1018	TF	d14	Factor: BTEB3; motif: BNRNGGGAGGNGT; match class: 1	TF:M01865_1	0.0372288	1.42912
1019	TF	d14	Factor: MYOD1; motif: NNGCACCTGTCNN	TF:M12527	0.0382817	1.41701
1020	TF	d14	Factor: sp4; motif: NNNGCYCCGCCCCCY; match class: 1	TF:M10530_1	0.0421515	1.37519
1021	TF	d14	Factor: SP1; motif: GGGGYGGGGNS	TF:M01303	0.0425883	1.37071
1022	TF	d14	Factor: PATZ1; motif: SCNCCNCNSCCCCCASCCN; match class: 1	TF:M12648_1	0.0434656	1.36185
1023	TF	d14	Factor: E2F-4; motif: SNGGGCGGGAANN; match class: 1	TF:M09894_1	0.0443085	1.35351
1024	TF	d14	Factor: HIC1; motif: NNNGGKTGCCCSNNNNNN	TF:M01073	0.0459048	1.33814
1025	TF	d14	Factor: RREB-1; motif: GGGWCSA	TF:M05439	0.0475319	1.32302
1026	TF	d14	Factor: HNF1A; motif: NRTTAATNATTAACN; match class: 1	TF:M04336_1	0.0484555	1.31466
1027	TF	d14	Factor: LKLF; motif: GGGGTGGKSN	TF:M07261	0.0487975	1.3116
1028	MIRNA	d14	hsa-miR-335-5p	MIRNA:hsa-miR-335-5p	0.015714	1.80371
1029	HPA	d14	kidney; proximal tubules (cell body)[‚â•Medium]	HPA:0271142	3.50385e-07	6.45545
1030	HPA	d14	kidney; distal tubules[‚â•Low]	HPA:0271131	3.0633e-06	5.51381
1031	HPA	d14	kidney; proximal tubules (cell body)[‚â•Low]	HPA:0271141	1.09563e-05	4.96034
1032	HPA	d14	kidney; collecting ducts[‚â•Low]	HPA:0271121	4.1357e-05	4.38345
1033	HPA	d14	kidney; proximal tubules (microvilli)[‚â•Medium]	HPA:0271152	6.21524e-05	4.20654
1034	HPA	d14	kidney; distal tubules[‚â•Medium]	HPA:0271132	0.000164784	3.78308
1035	HPA	d14	kidney; proximal tubules (microvilli)[‚â•Low]	HPA:0271151	0.000176945	3.75216
1036	HPA	d14	kidney; proximal tubules (microvilli)[High]	HPA:0271153	0.000690288	3.16097
1037	HPA	d14	kidney; collecting ducts[‚â•Medium]	HPA:0271122	0.000823526	3.08432
1038	HPA	d14	duodenum; enterocytes - Microvilli[High]	HPA:0151323	0.00231846	2.6348
1039	HPA	d14	small intestine; enterocytes - Microvilli[‚â•Low]	HPA:0481321	0.00256877	2.59027
1040	HPA	d14	kidney; proximal tubules (cell body)[High]	HPA:0271143	0.00686407	2.16342
1041	HPA	d14	small intestine; enterocytes - Microvilli[High]	HPA:0481323	0.00741896	2.12966
1042	HPA	d14	colon; enterocytes - Microvilli[High]	HPA:0131323	0.00838976	2.07625
1043	HPA	d14	small intestine; enterocytes - Microvilli[‚â•Medium]	HPA:0481322	0.0136677	1.8643
1044	HPA	d14	kidney; collecting ducts[High]	HPA:0271123	0.0157777	1.80196
1045	HPA	d14	kidney; distal tubules[High]	HPA:0271133	0.0234464	1.62992
1046	HPA	d14	colon; enterocytes - Microvilli[‚â•Medium]	HPA:0131322	0.0331805	1.47912
1047	HPA	d14	colon; enterocytes - Microvilli[‚â•Low]	HPA:0131321	0.0337034	1.47233
1048	HPA	d14	cerebellum; processes in molecular layer[‚â•Low]	HPA:0091031	0.0434887	1.36162
1049	HPA	d14	cerebellum; processes in molecular layer[‚â•Medium]	HPA:0091032	0.0489912	1.30988
1050	HPA	d14	fallopian tube; ciliated cells (cilia axoneme)[‚â•Low]	HPA:0210861	0.049432	1.30599

## Sheet: Description
a)
Data used to generate heatmap in Fig. 1G
Pairwise comparisons between UMAP clusters in Fig. 1E: "day 10 epithelial lineage", "day 12 epithelial lineage", "day 14 epithelial lineage", and "stromal lineage (all time points)" using Wilcoxon test
Cutoffs for displayed genes: FDR <= 0.01 & Log2FC >= 1
b)
Data used for plot in Fig. 1H
Gene ontology analysis of data from a) using g:Profiler (https://biit.cs.ut.ee/gprofiler/gost) of marker genes for "day 10 epithelial lineage", "day 12 epithelial lineage", "day 14 epithelial lineage", and "stromal lineage (all time points)" as displayed in Supplemental Table 6, using default settings.
