# Supplementary material for: Identification of a core transcriptional program driving the human renal mesenchymal-to-epithelial transition
Source: Dev Cell. Author manuscript; Available in PMC 2024 May 29. (PMC7616043; doi:10.1016/j.devcel.2024.01.011)
Supplement: Table S3 [file EMS196335-supplement-Table_S3.zip › Ng-Blichfeldt_Supplemental Table 3.xlsm]

## Sheet: Supplemental Table 3 - Epitheli
group_name	name	Log2FC	FDR	MeanDiff
Epithelial	PAX8	3.86567	2.7e-143	9.22138
Epithelial	PAX8-AS1	3.60932	2.18e-134	9.3217
Epithelial	PAX2	4.4941	3.16e-133	6.19653
Epithelial	SNTB1	4.30578	1.27e-116	5.95865
Epithelial	PLCH1	3.70373	3.83e-114	5.12573
Epithelial	RBM47	4.6876	1.25e-112	2.92681
Epithelial	EMID1	3.55348	1.39e-109	3.66909
Epithelial	GRB14	4.99605	4.68e-101	3.39264
Epithelial	JAG1	2.01962	4.66e-96	8.08009
Epithelial	SHANK2	4.88055	5.31e-95	2.58471
Epithelial	LIFR	3.49967	6.35e-95	7.40355
Epithelial	LHX1-DT	5.3656	1.49e-94	1.82858
Epithelial	PATJ	3.03592	8.13e-90	3.39197
Epithelial	LHX1	4.28003	6.41e-89	3.60547
Epithelial	FOXP1	2.44102	9.36e-87	9.94208
Epithelial	SLC4A4	4.11524	1.83e-84	3.04698
Epithelial	KLHL14	3.04616	5.77e-79	2.10374
Epithelial	CDH4	4.33148	5.89e-79	4.86712
Epithelial	PLEKHG1	2.54612	1.43e-78	3.54921
Epithelial	ADAMTS9	2.03632	1.43e-78	4.236
Epithelial	MED12L	2.4862	2.72e-78	3.93699
Epithelial	DCDC2	5.68444	5.68e-77	4.47186
Epithelial	KIAA1217	2.32021	9.32e-77	4.67493
Epithelial	EMX2	3.65511	3.16e-75	1.54181
Epithelial	HNF1B	4.83626	3.22e-75	1.69503
Epithelial	PLXNA4	4.74266	5.83e-72	4.66989
Epithelial	MAP7	4.51114	2.76e-71	1.52422
Epithelial	TRABD2B	3.78645	2.68e-70	5.00124
Epithelial	MYO6	2.05895	7.97e-69	2.51138
Epithelial	EPHA4	2.30691	2.32e-68	7.97961
Epithelial	PLEKHA1	3.25642	1.93e-67	3.36606
Epithelial	GRIN2A	3.82963	5e-67	5.50837
Epithelial	PPARGC1A	4.19681	1.08e-66	1.83001
Epithelial	EMX2OS	3.18969	1.58e-66	1.53227
Epithelial	LHFPL3-AS2	5.30292	2.76e-66	2.42453
Epithelial	NEBL	2.92268	6.22e-66	4.66774
Epithelial	PPP1R14C	4.6912	6.62e-66	1.62888
Epithelial	CADM1	1.45396	1.11e-65	12.8932
Epithelial	EPB41L4A	3.88228	1.59e-65	1.93226
Epithelial	SPINT2	2.80982	5.2e-65	1.52081
Epithelial	EPCAM	4.10809	8.48e-65	1.2938
Epithelial	RMST	3.10533	9.11e-65	2.91544
Epithelial	SIM1	4.61749	1.09e-63	3.85504
Epithelial	SORBS2	2.65348	2.73e-63	1.54551
Epithelial	PTPN3	4.03908	4.2e-63	1.44834
Epithelial	CTNNA2	2.79248	6.91e-63	20.9548
Epithelial	SLC16A10	3.31025	3.37e-62	1.96109
Epithelial	TMCC3	3.48242	4e-62	1.32218
Epithelial	LHFPL3	5.19617	8.07e-62	3.41089
Epithelial	MTSS1	2.88224	1.53e-61	2.18112
Epithelial	PLPPR1	2.45608	2.47e-60	3.05884
Epithelial	FMN1	2.96129	2.99e-60	9.70428
Epithelial	PARD3B	2.75313	4.67e-60	7.16545
Epithelial	COL4A2	1.5813	8.16e-60	3.22956
Epithelial	CXADR	2.59369	2.07e-58	1.19862
Epithelial	SEL1L3	3.6136	3.08e-58	1.15462
Epithelial	PODXL2	3.24988	3.87e-58	1.27578
Epithelial	COL4A1	1.85039	4.82e-58	2.11062
Epithelial	LYPD6B	1.91163	8.02e-58	4.85382
Epithelial	GUCY1B1	3.13679	2.41e-56	1.79082
Epithelial	HNF1A-AS1	5.50756	5.43e-56	1.08241
Epithelial	WWC1	4.07065	8.55e-56	0.927429
Epithelial	GDNF-AS1	2.45828	2.26e-55	1.77587
Epithelial	IGFBP7	3.97251	3.47e-55	1.32977
Epithelial	MAML3	1.5138	8.19e-55	7.21846
Epithelial	AL592429.2	4.14076	2.19e-54	1.7822
Epithelial	POU3F3	5.32397	3.13e-54	0.790288
Epithelial	SEMA4D	2.95926	7.77e-54	0.915495
Epithelial	CCDC198	6.0381	3.2e-53	1.30463
Epithelial	PLXNA2	2.8012	4.06e-53	2.14094
Epithelial	HLA-DMB	4.05989	1.17e-52	0.782216
Epithelial	SLCO3A1	2.93099	1.47e-52	2.21374
Epithelial	ARHGEF28	1.97314	1.79e-52	1.59397
Epithelial	PANTR1	5.12861	2.19e-52	1.13438
Epithelial	MOB3B	1.48245	4.11e-52	2.63292
Epithelial	CDH6	3.41416	5.45e-52	2.85675
Epithelial	SORT1	3.19444	7.33e-52	0.91819
Epithelial	MET	2.24565	2.65e-51	1.32983
Epithelial	MCF2L	2.76863	5.14e-51	0.986806
Epithelial	SNTG2	3.51761	3.06e-50	1.26243
Epithelial	CLU	3.25039	3.55e-50	1.10094
Epithelial	ANOS1	3.60298	5.49e-50	2.59757
Epithelial	ADCY5	3.55794	7.23e-50	1.35537
Epithelial	RAP1GAP2	3.94382	1.49e-49	0.948586
Epithelial	RGL3	3.72857	6.52e-49	0.688586
Epithelial	MAPK10	1.66436	6.7e-49	4.20929
Epithelial	HOOK1	4.27649	9.44e-49	0.83208
Epithelial	DOCK9	3.00799	1.63e-48	1.37502
Epithelial	CCDC88C	2.58173	4.54e-48	1.26546
Epithelial	ARHGAP8	3.90014	4.62e-48	0.767069
Epithelial	KIF21A	1.91209	5.41e-48	1.56421
Epithelial	SYT1	3.35916	5.68e-48	3.9369
Epithelial	EPB41L5	1.57242	6.77e-48	2.44591
Epithelial	U91319.1	4.57456	1.2e-47	1.51614
Epithelial	ATP1B1	2.46975	3.36e-47	1.13896
Epithelial	NCAM1	2.28076	4.29e-47	4.09338
Epithelial	TMEM52B	5.53338	5.34e-47	0.908365
Epithelial	COBLL1	2.79344	7.67e-47	2.25416
Epithelial	LHFPL3-AS1	5.94466	1.04e-46	1.20559
Epithelial	GDNF	3.04215	1.37e-46	1.43467
Epithelial	AP001528.1	3.25811	3.06e-46	0.906746
Epithelial	YPEL2	3.28379	3.52e-46	1.14462
Epithelial	RAB3IP	3.49009	3.79e-46	0.847968
Epithelial	MIR503HG	3.07934	4.08e-46	1.36657
Epithelial	DAB1	3.40341	6.54e-46	15.8162
Epithelial	PAWR	1.75362	1.62e-45	1.83343
Epithelial	PLEKHA7	4.62317	1.68e-45	0.908918
Epithelial	HPN	3.1069	3.16e-45	0.736069
Epithelial	XACT	3.60244	3.32e-45	12.5623
Epithelial	PROM1	3.05033	3.8e-45	0.891481
Epithelial	OCA2	4.3002	4.98e-45	1.60542
Epithelial	AOPEP	1.08678	7.6e-45	2.68569
Epithelial	SHISA9	4.59794	3.23e-44	3.27124
Epithelial	FRMD4B	2.27939	4.24e-44	2.24253
Epithelial	RALGPS1	2.7584	8.05e-44	0.985114
Epithelial	CELF2	2.5308	1.3e-43	2.32316
Epithelial	PPM1H	2.19479	1.73e-43	1.58977
Epithelial	GALNT14	3.77431	2.77e-43	1.49025
Epithelial	LINC00472	3.50827	2.81e-43	7.72556
Epithelial	MYEF2	1.84367	9.4e-43	1.47564
Epithelial	WNK2	2.86843	9.63e-43	1.03362
Epithelial	KAZN	1.22464	1.04e-42	11.7047
Epithelial	CLEC18A	4.57661	1.19e-42	0.613079
Epithelial	VAV3	1.99281	2.47e-42	2.37044
Epithelial	ZDHHC21	1.41891	2.86e-42	1.71584
Epithelial	KCNJ16	5.18911	6.72e-42	0.642648
Epithelial	CD9	3.69554	7.23e-42	0.673876
Epithelial	RCAN2	3.71203	7.76e-42	1.25319
Epithelial	GRIK3	4.51479	8.32e-42	2.12991
Epithelial	NAV2	2.15121	1.02e-41	1.16416
Epithelial	NLGN4X	1.71254	1.59e-41	1.87903
Epithelial	TRPC6	4.56885	2.11e-41	0.716409
Epithelial	GRIP1	1.27969	2.47e-41	4.96065
Epithelial	ABCC4	2.00749	2.72e-41	1.80072
Epithelial	PARD6B	2.75375	4.65e-41	0.677006
Epithelial	AFDN	1.26471	5.82e-41	1.96625
Epithelial	ANK3	1.74285	6.88e-41	3.70785
Epithelial	UTRN	1.57429	2.27e-40	8.04071
Epithelial	CYBA	1.43797	2.74e-40	2.00952
Epithelial	SPSB4	2.30124	2.89e-40	1.13511
Epithelial	TSPAN15	3.01418	3e-40	0.835049
Epithelial	KANK1	2.37033	8.07e-40	1.43964
Epithelial	PLOD2	1.79758	9.2e-40	2.16017
Epithelial	TLN2	1.95086	1.74e-39	3.91096
Epithelial	FGD4	2.30011	2.03e-39	1.23427
Epithelial	PPP1R13B	2.76558	3.31e-39	0.846356
Epithelial	SAMD12	4.08697	4.63e-39	0.768726
Epithelial	SLCO2A1	3.34398	6.25e-39	0.705987
Epithelial	AC090337.2	5.02772	6.57e-39	0.511189
Epithelial	ABO	3.98855	1.23e-38	0.68754
Epithelial	ABLIM1	1.58343	1.69e-38	1.67721
Epithelial	STON2	3.03978	2.05e-38	0.751871
Epithelial	LINC00511	2.33106	2.19e-38	1.2121
Epithelial	MITF	2.62042	3.61e-38	1.61702
Epithelial	PLEKHH1	3.42001	3.69e-38	0.504394
Epithelial	PDE9A	1.77614	3.74e-38	1.20206
Epithelial	HES4	2.48929	6.38e-38	0.938496
Epithelial	PTPN14	1.67694	9.08e-38	3.515
Epithelial	WT1	3.09068	1.16e-37	1.38613
Epithelial	DMD	1.4323	1.81e-37	3.51947
Epithelial	ZHX2	1.8366	2.07e-37	1.30443
Epithelial	LAMC1	1.4028	9.96e-37	2.07431
Epithelial	SPON1	2.54687	1.43e-36	3.08107
Epithelial	PPP1R9A	1.28018	1.75e-36	2.85997
Epithelial	FRY	4.04682	2.14e-36	1.24517
Epithelial	GABRG3	3.4183	2.93e-36	1.60624
Epithelial	GUCY1A1	2.39266	3.78e-36	0.840996
Epithelial	AC016705.2	2.95444	7.53e-36	0.810451
Epithelial	KIAA1671	2.27807	7.53e-36	0.835983
Epithelial	SLIT1	3.24209	1.24e-35	1.012
Epithelial	ITM2B	1.14327	2.13e-35	2.56704
Epithelial	MYO1E	2.25159	3.47e-35	2.47404
Epithelial	CLEC18C	4.49931	3.64e-35	0.402883
Epithelial	WFDC2	2.15207	7.18e-35	1.08884
Epithelial	DACH1	1.15756	8.44e-35	10.2152
Epithelial	TNIK	1.39166	1.71e-34	1.75579
Epithelial	UACA	1.88298	2.45e-34	0.896568
Epithelial	NOS1AP	1.68249	2.67e-34	1.28307
Epithelial	LINC01811	4.30324	7.97e-34	5.03679
Epithelial	RALGAPA2	1.33437	1.02e-33	1.43563
Epithelial	AMIGO2	3.9713	1.51e-33	0.701962
Epithelial	SNX29	1.67103	1.73e-33	2.08165
Epithelial	RNF144B	4.25625	2.82e-33	0.582993
Epithelial	MIR3936HG	2.73504	3.84e-33	0.635129
Epithelial	RGS9	4.99582	3.94e-33	0.40154
Epithelial	SLC22A23	2.20677	5.51e-33	0.86249
Epithelial	SLAIN1	4.32618	1.22e-32	0.476435
Epithelial	AC018730.1	4.43215	1.47e-32	0.466328
Epithelial	2003-03-01	2.41942	1.6e-32	1.23074
Epithelial	CPPED1	2.34249	1.65e-32	0.951309
Epithelial	FZD4	3.05357	3.23e-32	0.557488
Epithelial	CDS1	3.66718	4.54e-32	0.436941
Epithelial	NHSL1	1.29234	5.68e-32	1.70372
Epithelial	RBM20	2.60773	8.06e-32	1.22241
Epithelial	PCNX2	1.35037	8.1e-32	1.23889
Epithelial	KLK6	3.17218	9.16e-32	0.579093
Epithelial	BCAM	3.08575	1.19e-31	0.428665
Epithelial	AC025887.2	2.48754	1.34e-31	0.673304
Epithelial	USP43	4.30099	2.4e-31	0.377322
Epithelial	REPS2	4.18555	2.4e-31	0.73639
Epithelial	GCNT2	3.13409	2.41e-31	0.539751
Epithelial	DCAF6	1.23459	2.83e-31	1.82805
Epithelial	P2RY14	2.35796	3.01e-31	0.739364
Epithelial	PECR	2.54531	3.66e-31	0.567811
Epithelial	CLEC18B	3.34385	6.71e-31	0.433394
Epithelial	AIG1	1.45083	9.46e-31	1.37993
Epithelial	GFRA1	2.81272	9.47e-31	1.65889
Epithelial	PCED1B	3.55511	1.01e-30	0.899349
Epithelial	AC109492.1	3.037	2.35e-30	1.538
Epithelial	BCL6	2.91015	3.16e-30	0.675907
Epithelial	GRIN2B	2.41084	3.17e-30	0.767361
Epithelial	LAMP5	3.74586	4.55e-30	0.589891
Epithelial	DPH6	1.7954	6.62e-30	1.40965
Epithelial	ENPEP	2.87281	6.9e-30	0.541631
Epithelial	AC090337.1	4.02238	7.24e-30	0.316514
Epithelial	ARHGAP26	1.90955	7.28e-30	0.784277
Epithelial	L3MBTL4	2.99018	9.56e-30	0.901095
Epithelial	NTM	1.83979	1.11e-29	2.39059
Epithelial	TPD52	4.11502	1.59e-29	0.453036
Epithelial	SLC9A7	3.56395	1.67e-29	0.547866
Epithelial	MPC2	2.706	2.23e-29	0.589706
Epithelial	TMEM163	3.84894	2.63e-29	1.08755
Epithelial	MINDY2	2.25084	4.25e-29	0.568684
Epithelial	LIPC	4.91323	5.07e-29	0.492267
Epithelial	F11R	3.79282	5.46e-29	0.308209
Epithelial	VPS13A	1.03744	6.53e-29	1.35843
Epithelial	CPD	1.42992	7.01e-29	1.12699
Epithelial	FHOD3	2.04424	7.37e-29	1.38193
Epithelial	IRF2BP2	1.7922	1.49e-28	0.639648
Epithelial	GPR176	3.01193	1.78e-28	0.620927
Epithelial	TM7SF2	3.13529	1.95e-28	0.39943
Epithelial	HS6ST1	2.21967	2.57e-28	0.653385
Epithelial	HOXB3	1.02965	2.9e-28	1.5437
Epithelial	ITGA6	2.44684	3.29e-28	0.756664
Epithelial	LGI2	2.90898	3.92e-28	0.483155
Epithelial	ATF7IP2	1.97851	4.01e-28	1.36098
Epithelial	MYO5B	2.31293	5.12e-28	0.718549
Epithelial	HAS2	1.71416	5.54e-28	1.85117
Epithelial	SLC16A12	4.95333	6.02e-28	0.415726
Epithelial	PRSS23	1.98389	6.24e-28	0.742879
Epithelial	MTR	1.10854	6.57e-28	1.40833
Epithelial	CST3	1.43614	7.82e-28	1.4242
Epithelial	CA12	2.69396	8.22e-28	0.819481
Epithelial	AL589935.1	2.59109	8.28e-28	0.845256
Epithelial	SPOCK1	3.10669	8.35e-28	2.69807
Epithelial	UNCX	3.99409	9.48e-28	0.373343
Epithelial	USP53	1.76439	1.24e-27	0.74213
Epithelial	PKHD1	6.35602	1.29e-27	0.585041
Epithelial	LGR4	1.64825	1.37e-27	2.14977
Epithelial	AL049828.1	1.46152	1.41e-27	2.20361
Epithelial	NRXN3	2.61435	1.52e-27	8.47869
Epithelial	SAT1	1.64811	1.71e-27	0.962607
Epithelial	PCLO	2.41156	1.99e-27	0.867634
Epithelial	TMCO4	3.35014	2.19e-27	0.390527
Epithelial	COL4A6	1.33844	2.32e-27	1.40087
Epithelial	TMEM169	2.72675	2.36e-27	0.412284
Epithelial	GRHL2	4.14184	2.41e-27	0.782866
Epithelial	LLGL2	3.39878	2.69e-27	0.394757
Epithelial	ELOVL7	4.24904	2.81e-27	0.558366
Epithelial	DOK6	1.0395	3.14e-27	4.53131
Epithelial	LINC00907	3.86081	6.77e-27	1.81353
Epithelial	LFNG	2.80631	8.18e-27	0.510131
Epithelial	CLDN7	4.01305	1.24e-26	0.318578
Epithelial	ADAMTS16	4.05265	1.26e-26	0.659063
Epithelial	ADCY2	2.44526	1.48e-26	3.52586
Epithelial	LINC01117	1.61201	2.65e-26	0.991784
Epithelial	SFXN2	2.33575	2.77e-26	0.576873
Epithelial	CFAP221	2.4383	3.46e-26	0.64222
Epithelial	NSUN7	2.28513	5.44e-26	0.558068
Epithelial	SPATA13	1.67377	1.12e-25	1.1226
Epithelial	RAB11FIP2	1.46192	2.32e-25	1.0338
Epithelial	SNCA	1.6335	3.17e-25	1.14274
Epithelial	EXOC6	1.4665	3.65e-25	0.897533
Epithelial	ENOX2	1.31272	3.95e-25	2.23341
Epithelial	SERINC5	1.92374	5.53e-25	0.623545
Epithelial	SLC27A2	6.29812	5.82e-25	0.419871
Epithelial	LIFR-AS1	2.54305	8.86e-25	0.533443
Epithelial	MAP3K21	3.79866	9.22e-25	0.348161
Epithelial	MAATS1	2.49579	1.1e-24	0.42608
Epithelial	PLA2G12A	1.51803	1.14e-24	0.58895
Epithelial	CD24	1.39254	1.59e-24	1.38316
Epithelial	AC022075.1	3.13733	2.54e-24	0.419382
Epithelial	ABCB4	2.68736	4.95e-24	0.508228
Epithelial	LINC01159	5.85535	6.8e-24	0.341637
Epithelial	KLHL3	1.93859	6.8e-24	0.578671
Epithelial	NUP210	3.58071	7.13e-24	0.256787
Epithelial	LAMA1	1.59186	7.83e-24	1.49128
Epithelial	KCNIP1	2.76974	8.41e-24	0.54641
Epithelial	GALNT18	2.17124	9.44e-24	0.775874
Epithelial	DPP4	4.44353	1.23e-23	0.483474
Epithelial	SUSD4	4.01065	1.32e-23	0.386515
Epithelial	TMEM14B	1.00763	1.38e-23	1.2817
Epithelial	ADAM22	1.41802	1.49e-23	0.773143
Epithelial	EZR	2.15416	1.92e-23	0.478706
Epithelial	AC009446.1	3.82427	2.18e-23	0.697379
Epithelial	NHS	1.84165	2.48e-23	10.4198
Epithelial	TBXAS1	2.05563	2.51e-23	0.708829
Epithelial	QPRT	1.38987	2.73e-23	0.719087
Epithelial	SYTL2	2.11936	3.44e-23	0.737566
Epithelial	TARBP1	1.23932	3.9e-23	1.04209
Epithelial	SPINT1	3.1858	3.97e-23	0.279649
Epithelial	ESRRG	4.015	3.99e-23	5.77788
Epithelial	KCNJ15	5.82688	4.32e-23	0.34082
Epithelial	PKDCC	2.89595	4.8e-23	0.446464
Epithelial	DSCAML1	2.61258	4.88e-23	1.08604
Epithelial	MREG	1.96748	5.53e-23	0.426843
Epithelial	FAM221A	2.9492	6.41e-23	0.263519
Epithelial	DDR1	1.83655	6.45e-23	0.367873
Epithelial	AL646090.2	2.42615	1.08e-22	0.651873
Epithelial	NRG3	3.24087	1.43e-22	2.5893
Epithelial	PRKCQ	1.8873	2.52e-22	0.765805
Epithelial	FUT9	4.85159	2.76e-22	0.819347
Epithelial	F11-AS1	3.52985	2.78e-22	0.626775
Epithelial	EFNB1	1.6818	2.98e-22	0.545115
Epithelial	PTPRJ	1.17102	3.46e-22	0.993345
Epithelial	MYO5C	3.13105	3.79e-22	0.280444
Epithelial	SEMA3F	1.65238	3.79e-22	0.419428
Epithelial	RGS3	3.3861	3.84e-22	0.4471
Epithelial	LMO3	2.65697	4.09e-22	0.78684
Epithelial	ZBTB20	1.04477	4.94e-22	2.86592
Epithelial	DGKK	2.93492	5.73e-22	0.530231
Epithelial	NR2F2-AS1	1.24561	8.75e-22	2.9313
Epithelial	AGRN	1.92605	9.44e-22	0.369688
Epithelial	WDR91	2.42614	9.76e-22	0.332145
Epithelial	MGLL	2.58121	1.02e-21	0.548347
Epithelial	ADGRG2	2.86754	1.34e-21	1.90651
Epithelial	GAREM1	1.40613	1.36e-21	1.4399
Epithelial	CEBPD	3.96047	1.66e-21	0.284007
Epithelial	RNF43	3.18074	2.03e-21	0.310942
Epithelial	DPPA4	1.58277	2.39e-21	0.902891
Epithelial	SLC35F1	2.2325	3.46e-21	1.08814
Epithelial	MFHAS1	1.11494	4.08e-21	1.34074
Epithelial	BCAR3	2.03517	4.13e-21	0.930891
Epithelial	PGM5	4.39367	4.74e-21	0.452362
Epithelial	MN1	3.11112	5.23e-21	0.332603
Epithelial	EPCAM-DT	2.09463	5.76e-21	0.50875
Epithelial	LRRC3B	3.34345	6.23e-21	0.844304
Epithelial	OPCML	3.93027	8.43e-21	1.3648
Epithelial	FGFR4	2.71185	1.12e-20	0.310771
Epithelial	NRCAM	3.20035	1.18e-20	0.508017
Epithelial	OTUD3	1.53589	1.27e-20	0.626284
Epithelial	GRAMD2B	2.44631	1.31e-20	0.430262
Epithelial	ASTN2	1.99949	1.6e-20	1.95761
Epithelial	GRM8	3.41133	1.62e-20	0.789335
Epithelial	PANCR	2.09499	1.79e-20	0.420213
Epithelial	ID4	1.30312	1.8e-20	0.589876
Epithelial	TMEM178A	2.77335	2.69e-20	0.390576
Epithelial	GMDS-DT	1.36324	3.88e-20	1.03868
Epithelial	AL121932.2	3.56775	5.77e-20	0.288175
Epithelial	HNF4G	2.14411	6.81e-20	0.575566
Epithelial	KIF12	4.75643	7.58e-20	0.207577
Epithelial	PDZRN4	1.69215	8.13e-20	5.3053
Epithelial	A1CF	3.93686	8.9e-20	0.47881
Epithelial	KAZN-AS1	3.67664	9.25e-20	0.294867
Epithelial	MAN1C1	2.02235	1.03e-19	0.51089
Epithelial	ENTPD5	1.96772	1.41e-19	0.380527
Epithelial	LINC00958	4.49865	1.95e-19	0.270656
Epithelial	AC092979.1	5.83846	2.16e-19	0.908024
Epithelial	TPM1	1.26457	2.25e-19	0.947454
Epithelial	MARVELD2	3.27285	2.39e-19	0.251799
Epithelial	VEGFA	2.11257	3.18e-19	0.303234
Epithelial	LINC00210	5.92223	3.27e-19	0.399546
Epithelial	AC016821.1	2.60726	3.39e-19	0.316496
Epithelial	KHDRBS3	1.78819	3.43e-19	1.11488
Epithelial	SLC37A4	2.19233	3.73e-19	0.328599
Epithelial	HS3ST3B1	1.13422	3.79e-19	1.05912
Epithelial	ZSWIM5	1.58784	4.22e-19	0.832262
Epithelial	ITGB6	4.23482	4.24e-19	0.252756
Epithelial	MACROD2	1.33489	4.7e-19	2.09887
Epithelial	EVC	1.58364	4.76e-19	0.640408
Epithelial	AC113386.1	2.90113	5.43e-19	0.490529
Epithelial	PAQR5	4.17783	5.6e-19	0.311593
Epithelial	PHLDB2	1.36852	5.93e-19	0.729597
Epithelial	KIF16B	1.19141	5.93e-19	1.08735
Epithelial	FOXK1	1.26464	7.67e-19	0.626744
Epithelial	AC069410.1	6.93352	8.25e-19	1.06755
Epithelial	CYB5A	1.97477	8.44e-19	0.389771
Epithelial	CYFIP2	2.27924	9.34e-19	0.400564
Epithelial	SIPA1L2	1.57409	9.85e-19	0.630697
Epithelial	EYA1	1.16405	1.01e-18	5.80184
Epithelial	PRKAG2	1.71264	1.04e-18	0.381892
Epithelial	ATP10D	1.87185	1.06e-18	1.49747
Epithelial	PIP5K1B	3.16428	1.12e-18	0.695425
Epithelial	SELENOV	2.72234	1.13e-18	0.241308
Epithelial	TMEM252-DT	6.29038	1.32e-18	0.264798
Epithelial	ATP8A1	1.4547	1.38e-18	0.971511
Epithelial	C4orf19	2.36009	1.43e-18	0.385238
Epithelial	LRRC1	1.74219	1.89e-18	0.412939
Epithelial	PDGFA	3.06923	1.94e-18	0.199324
Epithelial	ERBB2	1.80791	2.03e-18	0.278538
Epithelial	KLF7	1.7949	2.53e-18	0.504148
Epithelial	AC005208.1	4.09644	4.05e-18	0.231893
Epithelial	ARSD	1.79317	4.06e-18	0.363199
Epithelial	SLC12A8	2.38676	4.31e-18	0.363591
Epithelial	CLDN3	4.03152	4.37e-18	0.197173
Epithelial	METTL24	2.09252	4.77e-18	0.404429
Epithelial	TSPAN33	4.2645	6.3e-18	0.179788
Epithelial	STPG2	2.08447	6.97e-18	0.526019
Epithelial	SGPP2	2.3912	7.45e-18	0.365738
Epithelial	MYO3A	2.17823	8.32e-18	0.592661
Epithelial	LINC01594	2.57879	9.55e-18	0.389732
Epithelial	ARRDC3-AS1	1.52379	1.11e-17	1.12542
Epithelial	SLC35F3	2.82773	1.15e-17	0.769404
Epithelial	PCSK5	1.54377	1.23e-17	4.27683
Epithelial	PLAC1	2.92497	1.47e-17	0.387656
Epithelial	CDHR3	1.92649	1.49e-17	0.612043
Epithelial	RDH10	1.35231	1.51e-17	0.82584
Epithelial	CLEC2D	1.03485	1.52e-17	0.833698
Epithelial	GPR143	1.68421	1.57e-17	0.39813
Epithelial	AC087564.1	1.56047	1.62e-17	1.31062
Epithelial	AC079781.5	1.05641	1.62e-17	0.729628
Epithelial	IQCJ-SCHIP1	1.56416	1.86e-17	0.923822
Epithelial	DLL1	2.35804	2.01e-17	0.301713
Epithelial	PRLR	3.33231	2.02e-17	0.534517
Epithelial	ZNF385B	3.10584	2.05e-17	0.777687
Epithelial	EXPH5	2.51834	2.42e-17	0.362423
Epithelial	AGTR1	5.13157	2.5e-17	0.320637
Epithelial	RAPGEF5	2.29752	2.5e-17	0.494908
Epithelial	LRP2	5.36545	2.74e-17	0.566351
Epithelial	BAIAP2L1	1.08977	3.15e-17	0.432233
Epithelial	AL357873.1	2.77904	3.22e-17	0.302113
Epithelial	COL18A1	1.35577	3.35e-17	0.404895
Epithelial	PLCB1	1.27404	4.11e-17	4.45332
Epithelial	SMTNL2	3.45067	4.13e-17	0.168384
Epithelial	FAAH2	1.54562	5.08e-17	0.540387
Epithelial	CPEB4	1.76313	5.48e-17	0.742641
Epithelial	EPB41L1	1.92288	5.86e-17	0.330916
Epithelial	SULT1C2	1.76617	5.94e-17	0.323154
Epithelial	ATP1A1	1.09894	6.38e-17	1.06942
Epithelial	MSC-AS1	3.1027	6.86e-17	0.472976
Epithelial	SKAP2	1.07084	7.13e-17	0.749551
Epithelial	HOGA1	2.97405	7.74e-17	0.261203
Epithelial	GCH1	2.7499	9.06e-17	0.313596
Epithelial	LINC01116	1.79848	1.08e-16	0.462818
Epithelial	CPB1	6.58831	1.28e-16	0.352458
Epithelial	NCKAP5	3.22445	1.28e-16	0.701066
Epithelial	CD47	1.1049	1.45e-16	0.593919
Epithelial	ULBP3	2.37348	1.5e-16	0.242141
Epithelial	EFHC2	2.5068	1.52e-16	0.259492
Epithelial	AC104958.1	3.96616	2.23e-16	0.208959
Epithelial	ESRP1	6.00403	2.31e-16	0.235335
Epithelial	FAM83B	3.58605	2.34e-16	0.283663
Epithelial	FAM169A	1.0692	2.35e-16	0.785551
Epithelial	ZBTB7C	3.08828	2.52e-16	0.555779
Epithelial	FREM2	2.15561	2.91e-16	0.322665
Epithelial	IL15	3.34337	3.52e-16	0.417309
Epithelial	CYS1	4.67041	3.83e-16	0.165709
Epithelial	PRRG4	4.46842	4.38e-16	0.171152
Epithelial	AC015574.1	5.63495	5.3e-16	0.276627
Epithelial	PRKAA2	1.63386	5.81e-16	0.519976
Epithelial	HS6ST2	1.15061	5.81e-16	2.05123
Epithelial	PLEKHA6	2.21454	6.02e-16	0.331606
Epithelial	PRAG1	1.49689	6.05e-16	0.698725
Epithelial	PRMT3	1.21844	6.4e-16	0.821845
Epithelial	AC004540.1	1.48501	6.81e-16	0.449884
Epithelial	LINC01781	6.22156	7.36e-16	0.708882
Epithelial	LYPD1	3.27266	8.43e-16	0.237361
Epithelial	FGF8	3.56579	8.47e-16	0.336356
Epithelial	LINC02698	2.5011	9.55e-16	0.298161
Epithelial	LURAP1L	3.45948	1.01e-15	0.257216
Epithelial	CDH3	2.18773	1.02e-15	0.377582
Epithelial	BEND7	1.46946	1.14e-15	0.405824
Epithelial	LEMD1	2.92461	1.29e-15	0.232269
Epithelial	OGFRL1	1.19375	1.93e-15	0.454071
Epithelial	RHPN2	2.7718	1.96e-15	0.241435
Epithelial	AC027288.3	2.74665	2.36e-15	0.316851
Epithelial	KIT	1.93506	2.53e-15	0.455
Epithelial	UBA6-AS1	1.16625	2.58e-15	1.40662
Epithelial	AATF	1.09325	2.85e-15	0.711592
Epithelial	ERC2	1.01665	3.43e-15	1.29973
Epithelial	AC009315.1	1.06605	4.34e-15	1.11446
Epithelial	GPRC5C	1.40311	4.44e-15	0.353591
Epithelial	MAP3K9	2.35129	4.9e-15	0.258938
Epithelial	NTRK2	2.68374	5.17e-15	0.370513
Epithelial	RPH3AL	2.29893	6.08e-15	0.243652
Epithelial	MRS2	1.36585	6.31e-15	0.63137
Epithelial	SALL1	1.35033	6.72e-15	0.604167
Epithelial	KIF5C	1.18156	7.29e-15	0.770197
Epithelial	MGST3	1.18609	8.13e-15	0.682591
Epithelial	SETDB2	1.73215	8.2e-15	0.746045
Epithelial	MAP3K1	1.05562	8.35e-15	0.969482
Epithelial	SCTR	3.06245	9.06e-15	0.401652
Epithelial	AP000462.1	1.22938	9.94e-15	0.599214
Epithelial	SLC7A8	1.71291	9.95e-15	0.572258
Epithelial	CCDC92	1.11108	9.99e-15	0.356923
Epithelial	AC021231.1	1.86338	1.11e-14	0.516358
Epithelial	SHISA2	3.72659	1.13e-14	0.188912
Epithelial	AP000676.5	2.95859	1.17e-14	0.386122
Epithelial	USP40	1.19682	1.3e-14	0.451166
Epithelial	EPHA6	3.48571	1.34e-14	0.71668
Epithelial	FIG4	1.43299	1.54e-14	0.385169
Epithelial	AC127526.2	2.49664	1.96e-14	0.358686
Epithelial	GLDC	3.61035	2.43e-14	0.155822
Epithelial	RASSF7	2.71602	2.43e-14	0.155627
Epithelial	FOXP1-IT1	2.91289	2.52e-14	0.140321
Epithelial	FLRT3	1.7906	2.59e-14	0.655179
Epithelial	MLLT6	1.38942	2.62e-14	0.312716
Epithelial	SLC39A11	1.1814	2.72e-14	0.571738
Epithelial	GPM6A	1.83702	3.13e-14	1.0077
Epithelial	CD74	1.53907	4.07e-14	0.350742
Epithelial	AC016745.1	2.50044	4.46e-14	0.286382
Epithelial	ERBB4	2.87638	4.58e-14	32.6827
Epithelial	CDH1	2.44893	4.59e-14	0.209148
Epithelial	PTPRF	1.14179	4.62e-14	0.444067
Epithelial	UNC13B	1.3629	4.7e-14	0.382755
Epithelial	GABRG3-AS1	2.89097	4.84e-14	0.346807
Epithelial	TMEM62	2.86444	4.9e-14	0.235681
Epithelial	HES1	1.55596	5.1e-14	0.629277
Epithelial	AC104461.1	1.52363	5.1e-14	0.454987
Epithelial	2002-03-01	1.97841	5.3e-14	0.240562
Epithelial	BLACAT1	3.1694	5.66e-14	0.174429
Epithelial	C11orf80	1.12223	5.81e-14	0.39688
Epithelial	CLSTN2	3.11889	6.14e-14	1.12564
Epithelial	NIPA1	2.04107	6.19e-14	0.217375
Epithelial	RAB38	1.83295	6.32e-14	0.292668
Epithelial	TOX3	2.72482	7.09e-14	0.456068
Epithelial	LRRN1	1.11112	7.29e-14	0.610067
Epithelial	EGFLAM	1.26469	7.77e-14	0.634936
Epithelial	VWDE	1.99391	8.15e-14	0.274866
Epithelial	ITSN2	1.13021	8.96e-14	0.473582
Epithelial	AL596214.1	2.91102	9.74e-14	0.233019
Epithelial	KIF13B	1.41322	1.01e-13	0.565047
Epithelial	SERAC1	1.85696	1.07e-13	0.314003
Epithelial	NEDD9	1.91341	1.19e-13	0.466117
Epithelial	ELOVL2	2.01934	1.22e-13	0.240032
Epithelial	SLC2A11	1.76035	1.23e-13	0.269953
Epithelial	TMEM205	1.3236	1.28e-13	0.353542
Epithelial	RASGRP3	3.45437	1.31e-13	0.21433
Epithelial	STIM1	1.17593	1.33e-13	0.686999
Epithelial	TSGA10	1.05075	1.38e-13	0.58908
Epithelial	ARL4C	1.4776	1.48e-13	0.531877
Epithelial	LAMA5	2.39446	1.5e-13	0.180609
Epithelial	ATP8B4	5.04074	1.59e-13	0.227208
Epithelial	FGFR3	2.27707	1.63e-13	0.19035
Epithelial	AC008571.2	3.38833	1.69e-13	0.497521
Epithelial	AC093298.2	1.58642	1.75e-13	0.362943
Epithelial	LINC00937	2.55228	1.8e-13	0.428345
Epithelial	WIPF3	2.92824	1.82e-13	0.197722
Epithelial	P2RY12	3.06015	1.85e-13	0.264427
Epithelial	TM7SF3	1.24898	2.04e-13	0.372456
Epithelial	CREG1	2.25936	2.07e-13	0.190024
Epithelial	SKAP1	2.58208	2.13e-13	0.400013
Epithelial	SPATA17	2.01685	2.45e-13	0.527448
Epithelial	AC067751.1	2.75956	2.81e-13	0.346019
Epithelial	CGNL1	1.55083	2.81e-13	0.465847
Epithelial	CASR	5.21914	3.13e-13	0.281143
Epithelial	UNC13C	4.84042	3.17e-13	0.606456
Epithelial	KCNK2	5.12809	3.27e-13	0.226966
Epithelial	ITGB8	1.11362	3.52e-13	0.543668
Epithelial	BICDL1	2.88439	3.76e-13	0.477389
Epithelial	LINC02672	2.7796	3.82e-13	0.199444
Epithelial	NPAS3	1.16162	3.83e-13	2.16342
Epithelial	WT1-AS	2.69853	3.84e-13	0.307811
Epithelial	ALCAM	1.23361	3.95e-13	1.38882
Epithelial	LINC00173	3.22464	4.42e-13	0.17874
Epithelial	LRP4	1.19681	4.45e-13	1.60577
Epithelial	OSBPL3	2.87511	4.78e-13	0.249171
Epithelial	PRSS8	3.91361	4.92e-13	0.141647
Epithelial	DPEP1	3.70561	5.37e-13	0.125099
Epithelial	PHACTR1	1.74725	5.38e-13	1.37825
Epithelial	CACNA1E	4.2428	5.56e-13	0.374001
Epithelial	FOXC1	2.60759	5.56e-13	0.197105
Epithelial	CCDC122	1.61129	5.57e-13	0.302181
Epithelial	FOXC2	3.50123	5.71e-13	0.196062
Epithelial	WDR72	4.51537	6.18e-13	0.227593
Epithelial	ST14	4.63803	6.62e-13	0.117465
Epithelial	EMC10	1.20355	6.7e-13	0.415419
Epithelial	KCNIP4	3.44787	7.3e-13	3.41699
Epithelial	TMEM132B	3.35158	7.41e-13	0.444882
Epithelial	LINC01948	2.76549	7.47e-13	0.191122
Epithelial	PKP2	2.37041	7.66e-13	0.180453
Epithelial	FAM81A	2.24358	7.94e-13	0.291346
Epithelial	COBL	3.68891	9.05e-13	0.189025
Epithelial	PLCXD3	4.25583	9.19e-13	0.495339
Epithelial	SNRK	1.11605	9.46e-13	1.12125
Epithelial	CAMK2N1	1.7753	1.1e-12	0.213946
Epithelial	PLXNB1	1.24736	1.12e-12	0.287359
Epithelial	ACP6	1.62933	1.38e-12	0.249648
Epithelial	CRTC3	1.00756	1.47e-12	0.547796
Epithelial	CLSTN3	1.47189	1.68e-12	0.358879
Epithelial	AC010201.3	1.08159	1.71e-12	0.464046
Epithelial	CCDC30	1.23281	2.11e-12	0.304139
Epithelial	SCLY	1.25575	2.23e-12	0.579591
Epithelial	ITGA1	1.22525	2.29e-12	0.467904
Epithelial	KBTBD11	2.97699	2.37e-12	0.13607
Epithelial	FBRSL1	1.09062	2.73e-12	0.480593
Epithelial	IFITM3	1.19759	2.96e-12	1.74425
Epithelial	ADAMTS15	3.58985	2.98e-12	0.143661
Epithelial	HLA-DQB1	3.83687	3.04e-12	0.226971
Epithelial	LINC01197	3.31228	3.05e-12	0.276473
Epithelial	B4GALNT3	1.8749	3.45e-12	0.278446
Epithelial	AC093607.1	3.60372	3.67e-12	0.201273
Epithelial	SORL1	1.37236	3.74e-12	0.91495
Epithelial	CFLAR	1.28921	3.77e-12	0.347334
Epithelial	SEMA3D	1.34018	3.92e-12	1.70117
Epithelial	SCOC	1.60257	4.05e-12	0.325227
Epithelial	ZBED9	1.67133	4.53e-12	0.235313
Epithelial	MBP	2.36413	4.73e-12	0.222189
Epithelial	SLC22A5	2.12275	5e-12	0.188362
Epithelial	AP004608.1	4.41068	5.44e-12	0.143046
Epithelial	SLC4A8	2.74578	5.45e-12	0.202853
Epithelial	PLEKHA2	2.28907	6.49e-12	0.196981
Epithelial	FAM27C	1.85163	6.99e-12	0.218407
Epithelial	TPRG1	1.49126	7.07e-12	0.65181
Epithelial	LSR	1.76488	7.29e-12	0.187386
Epithelial	RNASET2	1.50636	7.56e-12	0.261127
Epithelial	NMNAT2	2.5761	8.44e-12	0.20926
Epithelial	MAL2	2.45792	9.47e-12	0.199607
Epithelial	CA4	3.52167	1.01e-11	0.149296
Epithelial	SEMA4B	1.51889	1.07e-11	0.195065
Epithelial	ATP12A	6.04666	1.1e-11	0.130207
Epithelial	DAG1	1.22963	1.17e-11	0.2693
Epithelial	MPV17L	2.26838	1.18e-11	0.222777
Epithelial	SGK2	1.83327	1.25e-11	0.209456
Epithelial	LINC01949	2.68201	1.41e-11	0.237726
Epithelial	AC022424.1	2.99777	1.43e-11	0.179686
Epithelial	CLDN1	2.94242	1.44e-11	0.14623
Epithelial	MRPS36	1.52305	1.66e-11	0.239575
Epithelial	RETREG1	2.30306	1.72e-11	0.239788
Epithelial	SCUBE3	1.3592	1.98e-11	0.6002
Epithelial	AC104126.1	4.67993	2.07e-11	0.120058
Epithelial	ECE1	1.27072	2.27e-11	0.352523
Epithelial	MCTP2	3.83317	2.37e-11	0.182353
Epithelial	TIMP3	1.32048	2.43e-11	0.557758
Epithelial	GRB7	4.17443	2.64e-11	0.0994761
Epithelial	TRPM5	3.52532	2.92e-11	0.153334
Epithelial	MTNR1A	3.9358	3e-11	0.112221
Epithelial	HS3ST2	3.43809	3.06e-11	0.247685
Epithelial	HIP1R	1.06951	3.38e-11	0.295103
Epithelial	TSPAN12	1.20322	3.42e-11	0.655715
Epithelial	CMTM4	1.17605	3.46e-11	0.288592
Epithelial	ASIC2	2.93462	3.67e-11	0.985979
Epithelial	ZDHHC23	3.58906	4.08e-11	0.106434
Epithelial	GPR160	2.76398	4.08e-11	0.192103
Epithelial	CNTNAP2	1.57188	4.99e-11	0.225327
Epithelial	ARHGAP18	1.51784	5.03e-11	0.290049
Epithelial	IFNLR1	4.26623	5.14e-11	0.146834
Epithelial	PRKAR2B	1.30195	5.23e-11	0.422087
Epithelial	PRKCZ	1.89967	5.37e-11	0.196702
Epithelial	CPA3	6.103	5.51e-11	0.135473
Epithelial	LINC02703	5.59439	5.51e-11	0.0946294
Epithelial	SFT2D2	1.14835	5.64e-11	0.294725
Epithelial	CLDN4	2.26395	6.14e-11	0.193879
Epithelial	CELSR2	2.51458	6.87e-11	0.130521
Epithelial	ZMAT4	1.94813	7.12e-11	0.662516
Epithelial	DACT2	3.49881	7.28e-11	0.12242
Epithelial	IL1R1	2.49172	7.29e-11	0.323656
Epithelial	PTCHD1-AS	2.01925	7.54e-11	1.09821
Epithelial	AC098617.1	6.81978	7.58e-11	0.42143
Epithelial	PXYLP1	1.28466	8.1e-11	0.270156
Epithelial	IQUB	2.10123	8.16e-11	0.231114
Epithelial	AL390719.2	3.92522	8.2e-11	0.0988462
Epithelial	ZBED3	1.23042	8.78e-11	0.361534
Epithelial	ZDHHC2	1.29926	8.8e-11	0.349104
Epithelial	MAP3K8	2.04503	9.32e-11	0.20157
Epithelial	AP003783.1	5.99144	9.35e-11	0.125243
Epithelial	ARSE	2.28776	9.37e-11	0.165567
Epithelial	SYDE2	1.48268	1.01e-10	0.267678
Epithelial	SLC44A5	1.21559	1.06e-10	0.723165
Epithelial	SEC14L6	3.18846	1.3e-10	0.138828
Epithelial	RASSF4	1.94622	1.31e-10	0.143175
Epithelial	PROX1	2.36557	1.32e-10	0.297819
Epithelial	ALPL	3.49388	1.4e-10	0.15336
Epithelial	GNPTAB	1.22521	1.58e-10	0.372103
Epithelial	AP5B1	2.55852	1.6e-10	0.124523
Epithelial	AC107021.1	1.39441	1.64e-10	0.278055
Epithelial	TMEM170B	2.24378	1.84e-10	0.20282
Epithelial	AL732509.1	2.75806	1.86e-10	0.411162
Epithelial	TBC1D2	3.44366	2.25e-10	0.201829
Epithelial	CDCA7L	1.40119	2.27e-10	0.284813
Epithelial	CGN	3.53365	2.28e-10	0.0800785
Epithelial	IFITM1	1.81626	2.35e-10	0.619512
Epithelial	AL159156.1	4.51622	2.42e-10	0.318291
Epithelial	SRGAP3	1.01697	2.58e-10	0.532322
Epithelial	LINC02432	3.29024	2.63e-10	0.346308
Epithelial	ADGRF1	4.0483	2.73e-10	0.151366
Epithelial	HOMER2	1.28282	2.81e-10	0.342657
Epithelial	KLHL1	3.59732	2.9e-10	0.335729
Epithelial	MOGS	1.26834	3.36e-10	0.219672
Epithelial	CLDN11	2.10115	3.93e-10	0.216314
Epithelial	AC012501.2	1.66615	4.05e-10	0.392949
Epithelial	PLS1	1.87357	4.08e-10	0.282823
Epithelial	EPM2A	1.08195	4.15e-10	0.61414
Epithelial	AL031186.1	2.72208	4.16e-10	0.126967
Epithelial	ITGA2	3.42342	4.33e-10	0.189151
Epithelial	BACH2	1.11472	4.5e-10	1.84116
Epithelial	AC009230.1	1.59106	4.51e-10	0.214461
Epithelial	CAPN1	1.89853	4.67e-10	0.172961
Epithelial	AL022323.4	2.45155	4.7e-10	0.148261
Epithelial	ARNTL2	2.40276	4.7e-10	0.161411
Epithelial	TESMIN	2.61724	4.76e-10	0.130221
Epithelial	DTX1	3.67062	4.81e-10	0.121047
Epithelial	KIF1A	2.99418	5.01e-10	0.104448
Epithelial	LAMC2	2.54746	5.04e-10	0.150009
Epithelial	DIPK1B	1.27796	5.09e-10	0.174196
Epithelial	AC110296.1	4.6323	5.31e-10	0.124338
Epithelial	CD59	1.01393	5.46e-10	0.378538
Epithelial	LAMB1	1.00784	5.79e-10	1.42462
Epithelial	ZDHHC12	2.63885	5.98e-10	0.0957007
Epithelial	GAS8	1.81206	6.24e-10	0.165125
Epithelial	HOXB4	1.11956	6.28e-10	0.290886
Epithelial	CLDN19	3.18397	6.87e-10	0.0991589
Epithelial	SERGEF	1.04074	6.92e-10	0.333945
Epithelial	KBTBD12	4.26562	7.41e-10	0.138417
Epithelial	MYRFL	2.35425	8.33e-10	0.181357
Epithelial	RGS4	2.75399	8.62e-10	0.22409
Epithelial	STUM	3.34777	8.7e-10	0.128079
Epithelial	PPIL6	1.72945	8.81e-10	0.200374
Epithelial	FAT2	2.07011	8.94e-10	0.172298
Epithelial	TMEM38A	1.81099	9.03e-10	0.201389
Epithelial	TCIM	2.46637	9.11e-10	0.102254
Epithelial	LARGE2	3.35305	9.49e-10	0.10953
Epithelial	NOTCH2	1.19526	9.56e-10	1.89497
Epithelial	NMU	2.80593	9.65e-10	0.120427
Epithelial	SMOC2	1.83991	1.06e-09	0.195742
Epithelial	CRYL1	3.26352	1.08e-09	0.107081
Epithelial	SNX24	1.00675	1.13e-09	0.320418
Epithelial	NRP2	1.10572	1.21e-09	0.658717
Epithelial	PPIC	1.51459	1.22e-09	0.18087
Epithelial	SMPDL3B	3.16729	1.24e-09	0.113527
Epithelial	SLC7A2	1.50179	1.24e-09	0.280189
Epithelial	TDO2	3.28718	1.26e-09	0.171288
Epithelial	CATSPERG	2.82729	1.27e-09	0.138477
Epithelial	ABHD6	2.13322	1.36e-09	0.179847
Epithelial	PLSCR4	1.85837	1.39e-09	0.194099
Epithelial	B3GAT1	2.76138	1.49e-09	0.126896
Epithelial	MSRB1	2.4457	1.53e-09	0.105328
Epithelial	RPARP-AS1	2.35488	1.58e-09	0.164337
Epithelial	NIBAN1	3.49759	1.65e-09	0.238016
Epithelial	SIM2	3.72592	1.7e-09	0.162353
Epithelial	AGT	2.54158	1.74e-09	0.214544
Epithelial	CCDC149	1.34104	1.74e-09	0.215233
Epithelial	HPCAL1	1.71082	1.8e-09	0.289876
Epithelial	JUP	1.59182	1.8e-09	0.186868
Epithelial	ARHGAP29	1.71786	1.88e-09	0.789994
Epithelial	PCSK1N	3.84081	1.96e-09	0.0788962
Epithelial	GAS2L3	1.21896	2.15e-09	0.365177
Epithelial	AP001021.3	3.04007	2.34e-09	0.203816
Epithelial	MPP7	1.25757	2.39e-09	0.306468
Epithelial	CPM	2.46267	2.66e-09	0.17722
Epithelial	TUBB2B	1.92383	2.7e-09	0.164611
Epithelial	LINC01659	2.13949	2.75e-09	0.132263
Epithelial	RBFOX1	1.36937	2.8e-09	0.460132
Epithelial	CCDC102B	1.33355	2.9e-09	0.47068
Epithelial	CELSR1	1.73937	2.99e-09	0.190623
Epithelial	SEC14L1	1.00082	2.99e-09	0.443806
Epithelial	AC005562.1	1.02418	3.12e-09	0.349611
Epithelial	FAM245A	3.35301	3.35e-09	0.127987
Epithelial	PHEX	2.57657	3.49e-09	0.145989
Epithelial	LINC01091	1.59733	3.49e-09	0.434323
Epithelial	ADAMTS9-AS1	1.48732	3.51e-09	0.2405
Epithelial	CIB4	5.52014	3.88e-09	0.089782
Epithelial	TK1	1.72503	3.89e-09	0.152577
Epithelial	DEPTOR	2.04294	3.9e-09	0.282002
Epithelial	C1QTNF12	2.71925	3.98e-09	0.121685
Epithelial	ARHGEF10L	1.11335	4.16e-09	0.31223
Epithelial	CLMN	1.21281	4.24e-09	0.250342
Epithelial	TMEM144	1.95962	4.33e-09	0.185823
Epithelial	NIPAL1	1.91333	4.34e-09	0.315716
Epithelial	AC093535.1	2.07951	4.53e-09	0.145251
Epithelial	MPZL2	4.15432	4.58e-09	0.0944372
Epithelial	KIAA0895	1.67868	4.72e-09	0.193477
Epithelial	GSTO2	1.20171	4.76e-09	0.282186
Epithelial	THSD4	1.10445	4.94e-09	1.22375
Epithelial	ENC1	1.28376	4.97e-09	0.536635
Epithelial	BRINP1	1.84968	5.35e-09	0.452179
Epithelial	SLC15A3	2.78426	5.61e-09	0.140224
Epithelial	CRMP1	1.17836	5.73e-09	0.304158
Epithelial	SLC15A1	2.7657	6.51e-09	0.108824
Epithelial	RGS5	1.76589	6.66e-09	0.237987
Epithelial	TRMT2B	1.72328	6.84e-09	0.195415
Epithelial	ZDHHC15	1.16577	6.84e-09	0.301378
Epithelial	SSC4D	1.14501	7.3e-09	0.259026
Epithelial	EPOR	2.04551	7.95e-09	0.124503
Epithelial	ANO9	2.03377	8.28e-09	0.132414
Epithelial	RAB3B	1.80237	8.83e-09	0.179162
Epithelial	HSD11B2	1.7298	8.94e-09	0.142343
Epithelial	C1QTNF3	1.24077	8.94e-09	0.271129
Epithelial	UGT2B7	5.30736	9.26e-09	0.12877
Epithelial	KCNK3	4.90647	9.39e-09	0.102059
Epithelial	ZCCHC2	1.36258	9.57e-09	0.195806
Epithelial	PCBD1	2.14513	1.13e-08	0.122332
Epithelial	RAB3D	2.46303	1.15e-08	0.117787
Epithelial	ATP7B	1.35615	1.15e-08	0.218695
Epithelial	PCDH9-AS1	2.04082	1.22e-08	0.142181
Epithelial	ANXA11	1.61957	1.25e-08	0.196871
Epithelial	LINC02046	4.77511	1.27e-08	0.169949
Epithelial	SMIM24	3.41327	1.34e-08	0.117164
Epithelial	DNAH11	1.30661	1.38e-08	0.224533
Epithelial	GKAP1	1.238	1.4e-08	0.236904
Epithelial	AL354754.1	4.55302	1.43e-08	0.137577
Epithelial	ENPP5	3.03611	1.55e-08	0.0984051
Epithelial	AC007656.2	1.87664	1.56e-08	0.152902
Epithelial	MYO7B	5.22139	1.57e-08	0.110349
Epithelial	SPP1	4.09666	1.63e-08	0.120455
Epithelial	FOXP1-AS1	3.00282	1.64e-08	0.112674
Epithelial	LRRN4	2.76869	1.66e-08	0.153253
Epithelial	ASRGL1	1.91192	1.66e-08	0.152078
Epithelial	AC004080.1	1.95429	1.67e-08	0.278258
Epithelial	TC2N	2.64812	1.82e-08	0.109268
Epithelial	SNTG2-AS1	3.68046	1.93e-08	0.0972617
Epithelial	ARFGEF3	3.36649	2.04e-08	0.112176
Epithelial	HTR4	5.16566	2.06e-08	0.189073
Epithelial	TMEM72	2.26136	2.27e-08	0.0982556
Epithelial	NUP62CL	1.20266	2.34e-08	0.214412
Epithelial	ERAP1	1.33471	2.37e-08	0.252785
Epithelial	MTMR7	1.32543	2.39e-08	0.253356
Epithelial	IGSF10	1.57999	2.54e-08	0.152166
Epithelial	IQSEC1	1.38275	2.55e-08	0.389037
Epithelial	SLC32A1	2.88352	2.58e-08	0.126675
Epithelial	CLYBL	1.09786	2.58e-08	0.35602
Epithelial	TMPRSS4	5.16687	2.62e-08	0.100836
Epithelial	AC068724.3	2.3088	2.64e-08	0.153178
Epithelial	AC005871.2	4.02744	2.67e-08	0.107533
Epithelial	HOOK2	1.29083	2.81e-08	0.264461
Epithelial	KIAA1522	1.5743	2.83e-08	0.149838
Epithelial	MROH1	1.12404	2.92e-08	0.247491
Epithelial	ACSM3	1.67678	2.98e-08	0.258362
Epithelial	GCA	2.37692	3.02e-08	0.102186
Epithelial	CALCA	5.74791	3.16e-08	0.105479
Epithelial	FAM111A	1.5577	3.27e-08	0.121457
Epithelial	EFCAB6	1.35626	3.3e-08	0.258891
Epithelial	SLC29A2	1.196	3.31e-08	0.186144
Epithelial	TP53INP1	1.22892	3.59e-08	0.249122
Epithelial	ETV4	1.37123	3.63e-08	0.293273
Epithelial	VEPH1	2.02769	3.64e-08	0.213183
Epithelial	AC092153.1	4.00367	3.78e-08	0.100298
Epithelial	Z86062.2	3.92965	3.79e-08	0.084526
Epithelial	PLA2R1	1.80767	3.85e-08	0.34294
Epithelial	ADHFE1	1.44812	3.9e-08	0.153906
Epithelial	AL445193.2	2.95969	3.93e-08	0.095602
Epithelial	AC023590.1	2.99599	3.95e-08	0.14267
Epithelial	FYCO1	1.3618	3.96e-08	0.158073
Epithelial	FRMPD2	2.60808	3.97e-08	0.137771
Epithelial	QPCT	1.15667	4.41e-08	0.148467
Epithelial	CALCR	3.73449	4.81e-08	0.470787
Epithelial	CRYZ	1.11052	4.95e-08	0.212199
Epithelial	TSTD1	2.5626	4.98e-08	0.091862
Epithelial	MAP3K5	1.92731	6.27e-08	0.174226
Epithelial	AC022395.1	1.33974	6.47e-08	0.276159
Epithelial	USH1C	2.05811	6.74e-08	0.130741
Epithelial	MAPK4	1.07055	6.82e-08	0.401612
Epithelial	AC072022.2	2.66569	7.11e-08	0.116349
Epithelial	PLEKHF2	2.69049	7.17e-08	0.125312
Epithelial	KSR2	3.00943	7.3e-08	0.130147
Epithelial	GLB1L2	3.74562	7.88e-08	0.0714574
Epithelial	TMEM63A	1.2024	8.12e-08	0.246763
Epithelial	NME5	1.66446	8.34e-08	0.133219
Epithelial	FBXO16	1.20844	8.51e-08	0.289111
Epithelial	KIZ	1.03426	8.9e-08	0.331003
Epithelial	NOXA1	5.09436	9e-08	0.0663259
Epithelial	MARVELD3	3.21907	9.15e-08	0.0714231
Epithelial	FZD8	1.44984	9.22e-08	0.129683
Epithelial	EPHX2	1.16445	1.01e-07	0.159042
Epithelial	PPP1R1A	4.03218	1.03e-07	0.0802143
Epithelial	GPI	1.04836	1.05e-07	0.317327
Epithelial	ZMIZ2	1.28855	1.08e-07	0.178771
Epithelial	GPR39	2.48979	1.1e-07	0.142307
Epithelial	INSIG2	1.05161	1.21e-07	0.284266
Epithelial	DDC	4.75544	1.25e-07	0.066535
Epithelial	EPHA8	3.91708	1.4e-07	0.075163
Epithelial	PDE1B	2.6027	1.43e-07	0.0816637
Epithelial	FXYD2	2.58649	1.47e-07	0.0790903
Epithelial	DOCK6	1.21338	1.49e-07	0.170544
Epithelial	C1orf210	4.9544	1.51e-07	0.0600085
Epithelial	IMPA2	1.10726	1.52e-07	0.183972
Epithelial	EXD2	1.13838	1.55e-07	0.194304
Epithelial	GPAT3	1.41746	1.59e-07	0.183939
Epithelial	SPTLC3	1.32341	1.81e-07	0.202478
Epithelial	CKB	1.58599	1.89e-07	0.143729
Epithelial	LINC01376	1.10369	1.92e-07	0.323794
Epithelial	WSCD1	3.6355	2.22e-07	0.0792819
Epithelial	ITGA7	2.52522	2.4e-07	0.0918789
Epithelial	AC009542.1	1.83321	2.41e-07	0.113284
Epithelial	LZTS1	2.27111	2.44e-07	0.138309
Epithelial	HTR6	5.16412	2.56e-07	0.0697108
Epithelial	LINC02196	2.30527	2.81e-07	0.239572
Epithelial	MFSD10	1.08185	2.86e-07	0.142118
Epithelial	AC009060.1	1.28121	2.89e-07	0.178499
Epithelial	MAL	3.65005	2.92e-07	0.162067
Epithelial	PWRN4	1.73472	2.96e-07	0.271674
Epithelial	CALCB	1.28477	2.98e-07	0.240364
Epithelial	NBEAL2	3.60696	3.03e-07	0.06023
Epithelial	GRID1	2.44138	3.41e-07	0.415329
Epithelial	GLIPR2	2.15087	3.41e-07	0.123016
Epithelial	SMIM10L2A	2.73432	3.42e-07	0.0671986
Epithelial	MTFMT	1.16837	3.45e-07	0.221993
Epithelial	AC009053.3	1.56592	3.49e-07	0.177733
Epithelial	FBXO3	1.3725	3.53e-07	0.192033
Epithelial	AC093898.1	1.37749	3.59e-07	0.329636
Epithelial	POLM	1.2836	3.62e-07	0.140704
Epithelial	PRKAB2	1.15001	3.68e-07	0.149655
Epithelial	DNAH6	1.14182	3.75e-07	0.350678
Epithelial	AL355526.2	4.47214	3.8e-07	0.0886308
Epithelial	DBI	1.18246	3.81e-07	0.234945
Epithelial	ERBB3	2.46663	3.9e-07	0.0777576
Epithelial	TADA2A	1.13749	4.02e-07	0.196968
Epithelial	WIPI1	1.38405	4.1e-07	0.151012
Epithelial	PLAU	2.42125	4.11e-07	0.121121
Epithelial	CNKSR2	2.20687	4.35e-07	0.327375
Epithelial	ODC1	1.05053	4.36e-07	0.196747
Epithelial	CLDN5	4.49978	4.77e-07	0.0986801
Epithelial	DNAJC22	2.4644	4.89e-07	0.121798
Epithelial	LURAP1L-AS1	2.91397	5.05e-07	0.0903592
Epithelial	TMC4	1.415	5.35e-07	0.129133
Epithelial	LINC02119	3.0516	5.9e-07	0.197714
Epithelial	ADCK2	2.60033	6.01e-07	0.0694654
Epithelial	GCK	3.43506	6.16e-07	0.0746945
Epithelial	AL136234.1	4.93242	6.21e-07	0.109323
Epithelial	PIK3AP1	2.31115	6.22e-07	0.144459
Epithelial	ABTB2	1.59104	6.4e-07	0.548858
Epithelial	AL024474.2	1.38966	6.41e-07	0.170536
Epithelial	POU6F2	1.24044	6.42e-07	0.601496
Epithelial	FRMD5	1.62285	6.68e-07	0.233833
Epithelial	CCSER1	1.97928	6.9e-07	0.391855
Epithelial	2009-03-01	3.12219	7.04e-07	0.0634984
Epithelial	AC034226.1	3.45331	7.07e-07	0.0904134
Epithelial	AL354863.1	3.35956	7.44e-07	0.10985
Epithelial	LINC01829	1.47336	7.52e-07	0.265428
Epithelial	SLFN13	1.51325	7.63e-07	0.173695
Epithelial	AL591222.1	3.03342	7.68e-07	0.120282
Epithelial	DOC2B	2.86579	7.74e-07	0.113686
Epithelial	SLIT3	1.09758	7.93e-07	1.83143
Epithelial	LY75	2.64631	8.04e-07	0.0712177
Epithelial	EGFL7	1.35361	8.07e-07	0.16073
Epithelial	COMTD1	2.97737	8.36e-07	0.0711505
Epithelial	EVX1-AS	2.73523	8.6e-07	0.185936
Epithelial	APELA	1.87928	8.64e-07	0.17585
Epithelial	ZRANB2-AS2	1.30556	8.71e-07	0.293443
Epithelial	IFITM2	1.20284	8.76e-07	0.350768
Epithelial	AL354702.2	3.7886	8.77e-07	0.102121
Epithelial	FGF13	1.10532	8.79e-07	1.70387
Epithelial	CCND1	1.34401	9.63e-07	0.357946
Epithelial	SLC25A4	1.48173	9.79e-07	0.123661
Epithelial	RAB11FIP1	1.93113	9.81e-07	0.159456
Epithelial	TPMT	1.82296	1.04e-06	0.115126
Epithelial	SOX13	1.07213	1.05e-06	0.14998
Epithelial	FZD4-DT	2.13419	1.08e-06	0.135811
Epithelial	ENPP4	2.08498	1.1e-06	0.0618888
Epithelial	MIR4300HG	3.48059	1.16e-06	0.327393
Epithelial	CRB3	4.61729	1.2e-06	0.0470879
Epithelial	AHR	3.02332	1.21e-06	0.0750762
Epithelial	CRYM	2.04529	1.21e-06	0.114892
Epithelial	LINC01435	3.20116	1.23e-06	0.317088
Epithelial	KHDRBS2	1.70285	1.23e-06	0.288648
Epithelial	STXBP2	1.64461	1.23e-06	0.101453
Epithelial	CCDC112	1.05538	1.23e-06	0.173509
Epithelial	HLF	3.42856	1.26e-06	0.111623
Epithelial	CADM4	1.30972	1.26e-06	0.108005
Epithelial	RIC3	1.729	1.28e-06	0.129098
Epithelial	2001-03-01	1.2523	1.28e-06	0.134767
Epithelial	FAM111B	1.31173	1.3e-06	0.108719
Epithelial	ME3	1.63719	1.33e-06	0.177789
Epithelial	CNTNAP3B	2.10275	1.42e-06	0.167087
Epithelial	FTCD	1.76767	1.43e-06	0.0915477
Epithelial	PGGHG	1.72569	1.48e-06	0.105363
Epithelial	LINC01653	3.40257	1.5e-06	0.0636807
Epithelial	FAM242A	2.60655	1.51e-06	0.122887
Epithelial	LINC01933	1.79444	1.52e-06	0.307542
Epithelial	PDZK1	1.31045	1.52e-06	0.249122
Epithelial	GLYATL1	1.6223	1.54e-06	0.124508
Epithelial	MFAP3L	1.98456	1.56e-06	0.0913516
Epithelial	AC116903.2	2.12797	1.62e-06	0.0761569
Epithelial	EPHB1	1.05984	1.62e-06	0.543385
Epithelial	AC239809.3	1.74027	1.64e-06	0.130898
Epithelial	SYNGR2	2.02566	1.68e-06	0.0816572
Epithelial	TINAG	5.17704	1.71e-06	0.129544
Epithelial	AP1S3	1.89814	1.74e-06	0.191631
Epithelial	RUBCN	1.24396	1.74e-06	0.201277
Epithelial	SAMD12-AS1	4.41969	1.77e-06	0.0860626
Epithelial	CLEC4E	4.14543	1.77e-06	0.0618024
Epithelial	NIPAL3	1.20441	1.78e-06	0.123897
Epithelial	AC012405.1	2.1962	1.81e-06	0.428469
Epithelial	ANKDD1B	1.15351	1.87e-06	0.214462
Epithelial	GAL3ST1	1.44037	1.92e-06	0.0861032
Epithelial	AC021683.2	2.69043	2e-06	0.0926696
Epithelial	LINC00621	1.08245	2.06e-06	0.134224
Epithelial	NBPF10	1.44525	2.18e-06	0.132264
Epithelial	RIDA	1.23014	2.18e-06	0.193729
Epithelial	AC008067.1	2.95355	2.3e-06	0.0916152
Epithelial	CELF2-AS2	2.59496	2.3e-06	0.0905131
Epithelial	TRIM8	1.16089	2.45e-06	0.179084
Epithelial	ENTPD6	1.06619	2.46e-06	0.129236
Epithelial	AC090531.1	2.08872	2.48e-06	0.196337
Epithelial	AC013460.1	1.81435	2.5e-06	0.140416
Epithelial	NTN4	2.10326	2.51e-06	0.134374
Epithelial	SH3BGRL2	1.41024	2.53e-06	0.233095
Epithelial	LRP10	1.20764	2.58e-06	0.176565
Epithelial	HGD	2.24567	2.69e-06	0.0974909
Epithelial	BAIAP2L2	1.67717	2.71e-06	0.102647
Epithelial	AL139807.1	1.22407	2.73e-06	0.190822
Epithelial	TAOK3	1.20813	2.78e-06	0.293222
Epithelial	METTL7B	4.29554	2.8e-06	0.0519639
Epithelial	AC108169.1	2.22841	2.81e-06	0.10343
Epithelial	SLC44A3	1.79077	2.86e-06	0.118685
Epithelial	QDPR	1.10139	2.91e-06	0.180477
Epithelial	OCLN	1.11486	2.97e-06	0.235313
Epithelial	AL133410.1	1.654	2.99e-06	0.083798
Epithelial	PKIA	1.06108	3.03e-06	0.34488
Epithelial	EPHB2	1.04251	3.11e-06	0.254772
Epithelial	SH2D4A	1.28493	3.13e-06	0.136838
Epithelial	LINC02427	2.14212	3.14e-06	0.109331
Epithelial	CORO2A	2.40753	3.18e-06	0.112356
Epithelial	AC092894.1	5.07055	3.31e-06	0.0652074
Epithelial	GJB1	4.44279	3.31e-06	0.0414955
Epithelial	SULT1C3	2.241	3.42e-06	0.11196
Epithelial	AC137494.1	1.59081	3.64e-06	0.179685
Epithelial	KNDC1	2.15711	3.65e-06	0.116277
Epithelial	CAPN6	1.70908	3.65e-06	0.256097
Epithelial	ACOT7	1.33329	3.67e-06	0.110022
Epithelial	OMA1	1.72124	3.69e-06	0.0819128
Epithelial	SV2A	1.38357	3.69e-06	0.158433
Epithelial	TRPM3	2.18594	3.71e-06	0.178642
Epithelial	SDC4	1.22719	3.79e-06	0.12666
Epithelial	NAT14	1.38634	3.98e-06	0.12289
Epithelial	DMKN	2.28798	4.09e-06	0.0873583
Epithelial	HTRA1	1.78078	4.39e-06	0.0980259
Epithelial	AL603840.1	1.86351	4.52e-06	0.125633
Epithelial	GIPC2	2.25742	4.56e-06	0.169216
Epithelial	DNAH7	1.47629	4.64e-06	0.297357
Epithelial	P2RX2	4.28705	4.68e-06	0.0516427
Epithelial	ASIC5	4.42653	4.73e-06	0.0684047
Epithelial	NFASC	3.3027	4.87e-06	0.0847104
Epithelial	AC025164.1	1.76303	5.04e-06	0.154311
Epithelial	AL589669.1	6.11856	5.51e-06	0.136963
Epithelial	IL6R	2.69195	5.75e-06	0.081014
Epithelial	MYOM2	1.89646	5.89e-06	0.280045
Epithelial	LINC01470	3.10839	5.94e-06	0.125055
Epithelial	COLEC10	3.21416	5.96e-06	0.122128
Epithelial	AC019068.1	1.93753	6.06e-06	0.205927
Epithelial	SLC24A2	1.70649	6.11e-06	0.331064
Epithelial	SCARB1	1.3363	6.12e-06	0.154276
Epithelial	OXLD1	1.61396	6.43e-06	0.0830788
Epithelial	AC090709.1	1.95937	6.47e-06	0.0808823
Epithelial	IKZF1	3.52696	6.59e-06	0.076862
Epithelial	CACNA1D	1.7828	6.65e-06	0.286864
Epithelial	BCO1	2.05531	6.9e-06	0.0818634
Epithelial	XKR4	3.15612	6.91e-06	0.248429
Epithelial	FGF14	1.98188	6.99e-06	0.203145
Epithelial	DNER	2.5908	7.01e-06	0.238616
Epithelial	ZNF19	1.22409	7.71e-06	0.131171
Epithelial	LRRK2	5.61374	7.75e-06	0.138496
Epithelial	STPG2-AS1	4.43695	7.89e-06	0.0703222
Epithelial	AC147651.1	3.969	7.92e-06	0.0498301
Epithelial	SGSM1	1.57855	8.14e-06	0.0566285
Epithelial	TDRD7	2.56748	8.51e-06	0.0638603
Epithelial	LMOD1	2.18108	9.66e-06	0.0897065
Epithelial	RASL12	1.28143	9.7e-06	0.169384
Epithelial	ABCC8	2.72361	9.74e-06	0.113922
Epithelial	NBPF3	1.42207	9.88e-06	0.123116
Epithelial	LINC01697	2.61445	1e-05	0.19095
Epithelial	NDRG1	2.23517	1e-05	0.0784143
Epithelial	SLC1A1	1.69146	1e-05	0.111599
Epithelial	SIGIRR	1.51885	1.01e-05	0.0855598
Epithelial	ZMAT1	1.30183	1.02e-05	0.139212
Epithelial	TPRA1	1.12881	1.03e-05	0.177847
Epithelial	SLC3A1	1.6214	1.05e-05	0.158086
Epithelial	AL157829.1	3.569	1.06e-05	0.059497
Epithelial	LINC01695	2.60485	1.1e-05	0.362363
Epithelial	NKAIN4	2.06879	1.13e-05	0.118386
Epithelial	GPAA1	1.13003	1.23e-05	0.131029
Epithelial	AL353151.2	1.85975	1.26e-05	0.102626
Epithelial	FGFRL1	1.51197	1.28e-05	0.0798367
Epithelial	AL080317.1	1.56225	1.29e-05	0.0680546
Epithelial	LINC02532	3.02909	1.34e-05	0.0682551
Epithelial	FBXO25	1.13366	1.36e-05	0.136321
Epithelial	ANK1	4.07217	1.37e-05	0.180664
Epithelial	RSPH1	3.49822	1.38e-05	0.0474426
Epithelial	AC123912.4	3.07085	1.42e-05	0.0720727
Epithelial	SLC30A3	2.9769	1.42e-05	0.060759
Epithelial	CFAP52	3.0001	1.43e-05	0.0732128
Epithelial	FUCA1	2.20278	1.47e-05	0.0780117
Epithelial	AK4	1.43611	1.48e-05	0.146798
Epithelial	CHCHD10	1.06356	1.5e-05	0.134261
Epithelial	LINC01853	5.26727	1.52e-05	0.0750256
Epithelial	AC104012.1	4.59548	1.52e-05	0.0463511
Epithelial	AP001207.3	4.52815	1.52e-05	0.0441464
Epithelial	CCKBR	4.45771	1.52e-05	0.0419475
Epithelial	MAP1LC3B2	2.45173	1.52e-05	0.0968884
Epithelial	CYBC1	1.07568	1.55e-05	0.108516
Epithelial	MOB3A	1.41708	1.59e-05	0.136863
Epithelial	AC079089.1	2.68395	1.61e-05	0.0709141
Epithelial	SIRPA	1.28181	1.64e-05	0.125076
Epithelial	SLC44A4	2.58231	1.65e-05	0.0689589
Epithelial	RASEF	4.04663	1.68e-05	0.0729344
Epithelial	AC097634.3	1.45683	1.68e-05	0.109118
Epithelial	GDPD1	1.22326	1.7e-05	0.204961
Epithelial	LINC01762	3.36567	1.75e-05	0.168914
Epithelial	MLXIPL	2.21671	1.75e-05	0.0581547
Epithelial	SLC5A8	3.8537	1.76e-05	0.0888726
Epithelial	TBX19	2.36697	1.77e-05	0.081947
Epithelial	HEYL	2.32734	1.77e-05	0.0889256
Epithelial	TCEA3	1.48293	1.8e-05	0.101829
Epithelial	ZNF438	1.05811	1.88e-05	0.318812
Epithelial	CNTNAP3	1.88705	1.93e-05	0.0973496
Epithelial	ACSBG1	1.60318	1.94e-05	0.19701
Epithelial	CAST	1.13686	2.01e-05	0.404868
Epithelial	KLK8	2.3711	2.04e-05	0.0750726
Epithelial	SHANK2-AS1	3.07999	2.07e-05	0.051242
Epithelial	SPINT1-AS1	3.06917	2.17e-05	0.0786737
Epithelial	AC008539.1	3.87007	2.2e-05	0.0507972
Epithelial	TP63	3.39268	2.2e-05	0.126884
Epithelial	ADARB2	2.53632	2.2e-05	0.145032
Epithelial	AC011995.2	4.26687	2.21e-05	0.0731804
Epithelial	HKDC1	3.1759	2.29e-05	0.0724053
Epithelial	RIPK4	3.04505	2.31e-05	0.0592339
Epithelial	SYNE4	1.60555	2.31e-05	0.0899113
Epithelial	TMC2	2.59592	2.41e-05	0.0957257
Epithelial	AC011483.1	2.30793	2.43e-05	0.0780347
Epithelial	AC007317.2	4.70828	2.51e-05	0.0502833
Epithelial	AP1M2	4.40477	2.51e-05	0.0403641
Epithelial	KRT19	1.75702	2.51e-05	0.0692256
Epithelial	PDLIM1	1.12452	2.54e-05	0.137563
Epithelial	AKTIP	1.24348	2.57e-05	0.0774165
Epithelial	AC024560.4	2.39812	2.59e-05	0.0627354
Epithelial	LITAF	1.34999	2.61e-05	0.158431
Epithelial	HDHD3	1.19315	2.62e-05	0.113322
Epithelial	F13A1	2.86918	2.66e-05	0.0959244
Epithelial	DOP1B	1.33821	2.7e-05	0.116487
Epithelial	ARHGEF16	2.31589	2.73e-05	0.0539406
Epithelial	UCP2	2.31029	2.76e-05	0.0551104
Epithelial	ELF4	1.78243	2.77e-05	0.0963415
Epithelial	ZDHHC14	1.14497	2.78e-05	0.524075
Epithelial	STK31	2.49242	2.82e-05	0.0635088
Epithelial	CHMP4C	2.47061	2.88e-05	0.0707563
Epithelial	IPCEF1	1.10705	2.94e-05	0.131413
Epithelial	SLCO4A1	3.08057	2.99e-05	0.0438387
Epithelial	AC092535.4	1.35449	3.11e-05	0.146108
Epithelial	AC010998.1	2.11565	3.27e-05	0.0922638
Epithelial	ADAMTS2	1.77418	3.27e-05	0.171663
Epithelial	TESK2	1.08085	3.28e-05	0.274286
Epithelial	AC026471.4	1.72783	3.35e-05	0.0862465
Epithelial	C1QL1	3.28759	3.38e-05	0.0714508
Epithelial	LRRTM1	2.2365	3.43e-05	0.100073
Epithelial	PPP1R26	1.27284	3.43e-05	0.0755775
Epithelial	TEC	1.11839	3.46e-05	0.0815718
Epithelial	AC010261.2	3.09874	3.5e-05	0.0656463
Epithelial	ADGRD1	1.96815	3.54e-05	0.143035
Epithelial	KLHL36	1.61463	3.58e-05	0.101169
Epithelial	IL4I1	2.97074	3.6e-05	0.0740347
Epithelial	LINC02794	3.41264	3.67e-05	0.0818371
Epithelial	AL360227.1	3.27463	3.67e-05	0.0762165
Epithelial	CRACR2B	3.36459	3.77e-05	0.0350433
Epithelial	SCAMP5	2.80885	3.93e-05	0.0617433
Epithelial	TLCD4	1.97053	3.99e-05	0.0667148
Epithelial	DAB1-AS1	2.70966	4e-05	0.0725205
Epithelial	RASSF9	1.0507	4.11e-05	0.128142
Epithelial	CLDN10	1.39323	4.12e-05	0.125696
Epithelial	LINC02343	5.3902	4.14e-05	0.0818769
Epithelial	RASSF6	4.59599	4.14e-05	0.0463683
Epithelial	MYOM3	4.34253	4.14e-05	0.0385752
Epithelial	TMEM171	2.44561	4.19e-05	0.0813128
Epithelial	RAB6B	2.02882	4.41e-05	0.0779973
Epithelial	LYSMD4	1.21582	4.45e-05	0.102588
Epithelial	FMC1	1.44398	4.5e-05	0.0843248
Epithelial	FAM189A1	1.17133	4.5e-05	0.207284
Epithelial	AL049649.1	3.70008	4.51e-05	0.0521424
Epithelial	DMRT3	3.99901	4.52e-05	0.0766969
Epithelial	BSPRY	3.35759	4.64e-05	0.0447869
Epithelial	NPC1L1	1.71059	4.64e-05	0.0752152
Epithelial	PTCHD1	1.59942	4.69e-05	0.078084
Epithelial	SLC22A4	1.71007	4.72e-05	0.12051
Epithelial	ZNF600	1.7011	4.72e-05	0.102735
Epithelial	CAMSAP3	1.90763	4.83e-05	0.0812693
Epithelial	LINC00870	3.24898	4.94e-05	0.0591634
Epithelial	TCN2	1.61477	4.96e-05	0.0757763
Epithelial	HMGN4	1.15269	5e-05	0.097869
Epithelial	RBMX2	1.09308	5.14e-05	0.167503
Epithelial	CFAP69	1.19736	5.23e-05	0.105468
Epithelial	DICER1-AS1	1.04772	5.26e-05	0.142295
Epithelial	AC006387.1	1.29211	5.28e-05	0.105769
Epithelial	ALDH5A1	1.08952	5.29e-05	0.116875
Epithelial	MROH7	1.05927	5.29e-05	0.220342
Epithelial	AL139089.1	1.52537	5.34e-05	0.0758843
Epithelial	MIR193BHG	1.39835	5.43e-05	0.118012
Epithelial	TMEM37	1.54606	5.44e-05	0.0717968
Epithelial	AIF1L	1.15538	5.46e-05	0.0912394
Epithelial	KREMEN1	1.05346	5.7e-05	0.115236
Epithelial	AC002069.2	1.68505	5.77e-05	0.1874
Epithelial	AC007846.1	3.1304	5.82e-05	0.0856631
Epithelial	UGT8	1.54624	5.91e-05	0.112307
Epithelial	SPATA6L	1.38215	5.94e-05	0.0880203
Epithelial	MANSC1	1.58018	6.02e-05	0.0690105
Epithelial	KCTD6	1.19163	6.16e-05	0.13403
Epithelial	SYK	3.68207	6.21e-05	0.0542933
Epithelial	SLC30A4	1.35146	6.23e-05	0.101643
Epithelial	ACOX2	2.72084	6.25e-05	0.0630709
Epithelial	NHS-AS1	1.81653	6.25e-05	0.0684022
Epithelial	AP001636.3	2.07834	6.29e-05	0.137923
Epithelial	MYEOV	2.55125	6.43e-05	0.0657983
Epithelial	SYT13	2.27442	6.59e-05	0.0592667
Epithelial	TSPOAP1	1.1046	6.6e-05	0.119562
Epithelial	SLCO5A1	1.04716	6.6e-05	0.224239
Epithelial	DBP	2.53727	6.82e-05	0.0523959
Epithelial	AC007317.1	5.04773	6.84e-05	0.0641527
Epithelial	AL160412.1	4.7513	6.84e-05	0.0518661
Epithelial	AC018359.1	4.70079	6.84e-05	0.0500125
Epithelial	ACSM2A	4.67232	6.84e-05	0.0489964
Epithelial	ABTB1	4.35273	6.84e-05	0.0388631
Epithelial	AC024560.5	2.20346	6.88e-05	0.0605289
Epithelial	AC016723.1	1.89151	7.04e-05	0.149567
Epithelial	SCRT2	3.97094	7.33e-05	0.0695334
Epithelial	DENND3	2.0823	7.35e-05	0.0896843
Epithelial	DPYSL5	1.99861	7.39e-05	0.0582872
Epithelial	ADA2	1.7373	7.5e-05	0.0893892
Epithelial	AC007344.1	3.4008	7.83e-05	0.0600472
Epithelial	AP001266.2	1.55693	7.86e-05	0.114017
Epithelial	STEAP2	1.53479	7.93e-05	0.0933548
Epithelial	PGPEP1	1.6828	8.19e-05	0.0780243
Epithelial	AL359317.2	1.47268	8.47e-05	0.117801
Epithelial	TMEM178B	1.96928	8.64e-05	0.10056
Epithelial	PTK2B	1.61678	8.71e-05	0.0871494
Epithelial	KCNB2	1.43837	8.8e-05	0.462507
Epithelial	HYDIN	1.05363	8.81e-05	0.118032
Epithelial	MAML2	1.0428	8.93e-05	5.8771
Epithelial	SEC16B	2.30743	9.11e-05	0.0447386
Epithelial	OXGR1	2.35852	9.28e-05	0.0822309
Epithelial	LPAR3	2.53712	9.31e-05	0.131947
Epithelial	AC097634.2	3.01838	9.5e-05	0.0614028
Epithelial	NBPF14	1.00342	9.58e-05	0.1473
Epithelial	RASSF10-DT	3.97915	9.67e-05	0.04347
Epithelial	ACSM1	2.5366	9.82e-05	0.0620188
Epithelial	KCTD8	3.65685	9.84e-05	0.187083
Epithelial	AC093866.1	1.01245	9.85e-05	0.420971
Epithelial	PPP1R42	1.86647	9.89e-05	0.118919
Epithelial	TMEM129	1.24354	9.92e-05	0.0684562
Epithelial	CYB561	1.88036	9.99e-05	0.0708879
Epithelial	AP002387.2	3.3456	0.000101841	0.0400705
Epithelial	TFCP2L1	3.1893	0.000102891	0.043573
Epithelial	LGALSL-DT	1.22335	0.000102891	0.120704
Epithelial	AC110772.2	2.8319	0.000103584	0.0439219
Epithelial	AC016716.2	2.09622	0.000107708	0.060131
Epithelial	SYNPR-AS1	1.68916	0.000110686	0.079596
Epithelial	CNBD2	1.33875	0.000111068	0.08284
Epithelial	TDRD9	4.55257	0.000112291	0.0449344
Epithelial	AC092436.3	4.41101	0.000112291	0.0405478
Epithelial	TMEM72-AS1	1.18957	0.00011375	0.141676
Epithelial	HIST1H2BG	1.51511	0.000117139	0.0833495
Epithelial	C5orf17	5.04749	0.000119402	0.152603
Epithelial	LHCGR	1.80996	0.000125075	0.404489
Epithelial	ANO4	2.28611	0.000126922	0.256055
Epithelial	PALM	1.17613	0.000133148	0.0838994
Epithelial	AK7	2.26314	0.000136553	0.0849106
Epithelial	G0S2	2.37046	0.000136765	0.299614
Epithelial	AGA	1.65544	0.000138969	0.0714197
Epithelial	KLHL32	1.86321	0.000141577	0.106819
Epithelial	AC083843.3	1.12057	0.000142768	0.100348
Epithelial	NTSR1	3.55742	0.000143881	0.0816492
Epithelial	GNB5	1.23769	0.000146599	0.0731788
Epithelial	KRTCAP3	1.51253	0.00014754	0.0821816
Epithelial	AC156455.1	1.52048	0.000148223	0.108772
Epithelial	GPLD1	1.32046	0.000152461	0.117952
Epithelial	AC020659.1	2.94002	0.000158043	0.0583186
Epithelial	ZNF185	2.06601	0.000158043	0.0684942
Epithelial	AC078923.1	1.87204	0.000158055	0.182913
Epithelial	AC019197.1	2.62914	0.000158789	0.133863
Epithelial	ARSG	1.0323	0.000158857	0.0745624
Epithelial	DBX2	3.94389	0.000161654	0.0529902
Epithelial	AC009154.1	3.87951	0.000162228	0.0465667
Epithelial	MAF	1.97906	0.000167189	0.150927
Epithelial	SHMT1	1.00813	0.000168527	0.156906
Epithelial	LINC01285	1.17708	0.000168817	0.0957925
Epithelial	AC011246.1	2.9419	0.000169033	0.181582
Epithelial	FZD5	2.1171	0.00016929	0.0582726
Epithelial	CHODL	1.39039	0.00016929	0.250881
Epithelial	PSEN2	1.94332	0.000170269	0.0873171
Epithelial	AK8	1.76455	0.000171161	0.0766287
Epithelial	SUSD3	2.22372	0.000175019	0.0495175
Epithelial	SERPINF2	2.38909	0.00017695	0.0484717
Epithelial	KLRD1	1.21461	0.000181558	0.126688
Epithelial	FRY-AS1	4.65406	0.000185563	0.0483548
Epithelial	AC129507.2	4.58426	0.000185563	0.0459765
Epithelial	PRR15L	4.29685	0.000185563	0.0373106
Epithelial	RASSF10	4.19668	0.000185563	0.0346738
Epithelial	LNX1	1.13396	0.000189234	0.0970348
Epithelial	LINC00698	3.01712	0.000194949	0.186486
Epithelial	MGAT4A	2.04825	0.000198246	0.0782103
Epithelial	MAP3K15	2.10361	0.000203632	0.114723
Epithelial	HPN-AS1	1.48326	0.000204132	0.0755161
Epithelial	LINC02381	1.02614	0.000204513	0.0957261
Epithelial	MTMR8	1.13987	0.000213329	0.141868
Epithelial	AC017048.3	2.76574	0.000214762	0.0385389
Epithelial	SLC24A3	1.97746	0.000217444	0.788547
Epithelial	GALNT3	2.02634	0.000221794	0.114359
Epithelial	FAM241B	1.54536	0.000227055	0.0643185
Epithelial	C6orf136	1.14743	0.000230578	0.0599355
Epithelial	NADSYN1	1.13743	0.0002329	0.116159
Epithelial	CSGALNACT1	1.26848	0.000233143	0.164032
Epithelial	FAH	1.16864	0.000234103	0.133563
Epithelial	AP006261.1	3.02939	0.000238152	0.0648145
Epithelial	AC116362.1	1.85093	0.000238152	0.170998
Epithelial	RBP4	3.27752	0.000240472	0.0700293
Epithelial	AC010333.2	1.72626	0.000241748	0.0605696
Epithelial	LGI1	2.81709	0.000246031	0.110729
Epithelial	FCGBP	1.99235	0.000246874	0.052724
Epithelial	ICA1	1.07528	0.000250262	0.0828134
Epithelial	TCP11L2	1.50032	0.000252065	0.0994954
Epithelial	PNOC	2.65785	0.000252465	0.0548531
Epithelial	AC010260.1	2.83093	0.000254747	0.0583675
Epithelial	ADRA1B	2.80102	0.000256963	0.0573669
Epithelial	MIR205HG	2.72402	0.000256963	0.0548978
Epithelial	MEOX1	2.24299	0.000258338	0.0918443
Epithelial	ADCY10	1.46691	0.000261131	0.0674685
Epithelial	RHOXF1-AS1	1.25217	0.000262885	0.183824
Epithelial	PROX1-AS1	1.90254	0.00026542	0.0754597
Epithelial	CRYGN	2.14791	0.00026861	0.0612311
Epithelial	AC019257.1	2.02653	0.000269259	0.0305367
Epithelial	GALNT6	3.55161	0.000270553	0.0451707
Epithelial	AC074212.1	1.54861	0.000275865	0.0685457
Epithelial	CASC2	1.12076	0.000280465	0.241515
Epithelial	UBTD1	1.04726	0.000290661	0.161002
Epithelial	ALAD	1.1775	0.000291035	0.0556474
Epithelial	EPAS1	2.44687	0.000297946	0.102556
Epithelial	PDGFRL	4.34927	0.0003045	0.0387653
Epithelial	KLF4	4.26268	0.0003045	0.0363906
Epithelial	CFAP54	1.63679	0.000308695	0.0788888
Epithelial	ZBBX	1.18014	0.000309073	0.122541
Epithelial	CHST9	2.58248	0.000309414	0.152505
Epithelial	GPRC5B	1.06705	0.000321879	0.132364
Epithelial	TP53TG1	1.18131	0.000322794	0.0982362
Epithelial	AC127526.1	1.70289	0.000325261	0.0655082
Epithelial	LNCSRLR	1.81493	0.000328994	0.0671254
Epithelial	ENPP3	1.86868	0.000329412	0.101117
Epithelial	CAMTA2	1.19603	0.000330623	0.0868761
Epithelial	C10orf95	2.96583	0.000336372	0.0402408
Epithelial	PTGS1	2.96739	0.000337302	0.0412651
Epithelial	AC092745.5	1.3669	0.000341978	0.122154
Epithelial	ALK	1.77637	0.00034782	0.259687
Epithelial	CCBE1	1.0509	0.000348803	0.990751
Epithelial	NPR1	3.4948	0.000352178	0.0495045
Epithelial	ZNF703	2.08754	0.000356584	0.0543827
Epithelial	CACNA2D2	1.78324	0.000363929	0.0655124
Epithelial	TRPT1	1.90225	0.000373094	0.0481041
Epithelial	GEMIN8	1.061	0.000376722	0.125744
Epithelial	NMNAT3	1.10247	0.000378302	0.166965
Epithelial	DMGDH	1.84966	0.000379308	0.0597378
Epithelial	AC040174.1	1.6363	0.000380186	0.0609074
Epithelial	NPNT	2.61311	0.000384737	0.103381
Epithelial	AL391807.1	2.18943	0.000392748	0.0536473
Epithelial	EDAR	2.63183	0.000392934	0.0654029
Epithelial	SMIM20	1.01476	0.000395789	0.099562
Epithelial	PRSS35	2.61348	0.000398907	0.0513572
Epithelial	MTUS2	1.88948	0.000400703	0.7876
Epithelial	FLVCR2	1.38251	0.000403668	0.0900745
Epithelial	TOB1	1.24268	0.000405374	0.192149
Epithelial	SAMD5	1.80904	0.000408782	0.219253
Epithelial	USP18	1.91688	0.000411066	0.0604766
Epithelial	PNP	1.20025	0.000413478	0.0670115
Epithelial	AC093305.1	2.1669	0.000414558	0.112404
Epithelial	GPR171	2.03887	0.00042246	0.0482914
Epithelial	AC005323.2	4.49031	0.000425245	0.0579265
Epithelial	C7orf25	2.07843	0.00042646	0.0478597
Epithelial	TSEN54	1.01062	0.000426493	0.0705441
Epithelial	FAM111A-DT	2.35567	0.000429872	0.0416526
Epithelial	E2F8	2.19877	0.000430771	0.0457144
Epithelial	RCAN3	1.16558	0.000431136	0.0593812
Epithelial	HAS2-AS1	1.19984	0.000431912	0.0994434
Epithelial	OPRM1	2.12156	0.000437523	0.0575278
Epithelial	FGF9	1.06457	0.000441372	0.0666189
Epithelial	PTGDR	1.84879	0.000442342	0.0523644
Epithelial	RUBCNL	1.57445	0.000445251	0.0850325
Epithelial	ADAMTS8	2.95282	0.000450721	0.0324518
Epithelial	METTL26	1.42551	0.000459576	0.0786902
Epithelial	ZFHX2	1.3856	0.000459885	0.0846547
Epithelial	ANO5	1.96142	0.000460773	0.0740158
Epithelial	AC138123.1	1.3428	0.000467635	0.174527
Epithelial	ITGA8	1.37381	0.000468841	0.589611
Epithelial	ANTKMT	1.24043	0.000479311	0.108257
Epithelial	SLC25A11	1.30029	0.000483628	0.048588
Epithelial	LACTB	1.19021	0.000487553	0.0918805
Epithelial	TRIB1	1.54808	0.00048908	0.0802685
Epithelial	PIGZ	1.8233	0.000497092	0.0537923
Epithelial	MORC1	4.65814	0.000497716	0.0484974
Epithelial	LINC01889	4.62904	0.000497716	0.0474891
Epithelial	LINC01976	4.14604	0.000497716	0.0334088
Epithelial	STOX1	1.08555	0.000504398	0.207113
Epithelial	AC010884.1	1.42164	0.000513211	0.0760313
Epithelial	CNGA1	1.79729	0.000518265	0.0695697
Epithelial	TRIM62	1.54203	0.000533448	0.0673855
Epithelial	TMEM106C	1.26529	0.000533448	0.0547849
Epithelial	PGBD5	2.15855	0.000573692	0.0699709
Epithelial	AGTRAP	1.01741	0.000576185	0.109021
Epithelial	GCNT3	2.13262	0.000588232	0.0562884
Epithelial	OSTF1	1.13175	0.000588753	0.111851
Epithelial	AC072022.1	2.96911	0.000601304	0.0496817
Epithelial	AC064807.2	3.10895	0.000602947	0.0514835
Epithelial	BLNK	2.77688	0.000606142	0.0865993
Epithelial	AC011306.1	1.39778	0.000608576	0.083941
Epithelial	MAP7D2	1.57701	0.000615939	0.0925518
Epithelial	AL033504.1	2.06122	0.000621934	0.152516
Epithelial	OTUD7A	1.39655	0.000627026	0.115885
Epithelial	DNM1P35	2.55112	0.000632702	0.0518423
Epithelial	ALDH4A1	1.39799	0.000632702	0.0740034
Epithelial	PDE11A	1.88751	0.000635779	0.066594
Epithelial	SCNN1A	2.77988	0.00063589	0.0533762
Epithelial	SOX2	2.25732	0.000636369	0.0368406
Epithelial	BMF	1.15367	0.000640204	0.0718514
Epithelial	FAM181B	2.29601	0.000652945	0.0337886
Epithelial	VDR	2.42594	0.000655754	0.0450588
Epithelial	IGSF9	1.16255	0.000661724	0.0994675
Epithelial	ENDOG	1.98737	0.000676231	0.0555769
Epithelial	SLC35F4	2.18484	0.000678324	0.419773
Epithelial	AC091074.3	1.3955	0.000683901	0.0975519
Epithelial	AL049828.2	1.40691	0.000686792	0.0617158
Epithelial	STX1A	1.55481	0.000696546	0.0490484
Epithelial	CACNA1S	3.76244	0.000700281	0.0453896
Epithelial	OR2J3	3.97455	0.000704858	0.0544853
Epithelial	RGS7BP	3.7386	0.000704858	0.0413605
Epithelial	AC007326.5	3.32292	0.000704858	0.0311403
Epithelial	AQP7	3.31012	0.000709463	0.0337985
Epithelial	AC104827.1	1.08413	0.000717614	0.11364
Epithelial	DNAJC3-DT	1.0801	0.000725836	0.0870398
Epithelial	CD300LG	3.10319	0.000726898	0.0354375
Epithelial	VIPR2	2.96582	0.00073164	0.0357878
Epithelial	CLDN10-AS1	2.89776	0.00073164	0.0359301
Epithelial	TMEM26	1.56445	0.000784481	0.0621099
Epithelial	SERP2	1.90397	0.000815262	0.0532973
Epithelial	SH3GLB2	1.14681	0.000815918	0.0656743
Epithelial	C20orf187	4.44482	0.000816652	0.0415567
Epithelial	TFAP2B	4.22656	0.000816652	0.0354413
Epithelial	AC110285.2	1.30381	0.000842105	0.0581836
Epithelial	AP001627.1	1.95433	0.000846396	0.0548102
Epithelial	AL589693.1	1.57354	0.000846841	0.175113
Epithelial	SEZ6L	2.52778	0.00085092	0.149163
Epithelial	CA3	1.26871	0.000858284	0.0789543
Epithelial	AC097634.1	1.50045	0.000860631	0.0626517
Epithelial	GATA6	1.24728	0.000873299	0.081694
Epithelial	AL161457.2	1.31325	0.000899413	0.0627018
Epithelial	PLCH1-AS1	2.72707	0.000901163	0.0421661
Epithelial	LRCOL1	2.19912	0.000901674	0.0830978
Epithelial	AC007614.1	2.98493	0.000906763	0.0689722
Epithelial	IKZF2	1.0427	0.000925382	0.247509
Epithelial	GPHA2	2.37634	0.000930579	0.0272269
Epithelial	CTXN1	1.68408	0.000932441	0.0655504
Epithelial	NOTCH2NLA	1.07811	0.000945099	0.0969907
Epithelial	ATP6V0E2	2.19091	0.000946537	0.0485756
Epithelial	RNASEH1-AS1	1.23484	0.000986584	0.0676641
Epithelial	APRT	1.01349	0.000986629	0.0992097
Epithelial	AC012123.1	2.34658	0.000988055	0.0423493
Epithelial	ZNF385D-AS1	1.19802	0.000995058	0.0516504
Epithelial	AC012494.1	3.12166	0.000995424	0.0759026
Epithelial	AL031073.2	2.9052	0.00102462	0.0636727
Epithelial	PTCH1	1.01738	0.00102538	0.118567
Epithelial	KCNC3	1.52442	0.00103104	0.0402751
Epithelial	Z93022.1	1.786	0.00104784	0.0388291
Epithelial	ZNF165	2.49898	0.00105427	0.0448742
Epithelial	DTX3L	2.24179	0.00105664	0.0420617
Epithelial	STARD10	1.89986	0.00107807	0.0476396
Epithelial	DHRS12	1.03443	0.00108079	0.0881632
Epithelial	RHPN1	2.21384	0.00108415	0.0385037
Epithelial	LINC00607	1.91374	0.00108415	0.0488246
Epithelial	HES6	1.74009	0.00108845	0.0600584
Epithelial	AC097467.3	1.01066	0.00110041	0.0864578
Epithelial	AL009179.2	1.42644	0.00110785	0.0605101
Epithelial	PIGO	1.58784	0.00111246	0.0549339
Epithelial	AC010503.4	3.55046	0.00112569	0.0289052
Epithelial	IGSF8	1.05647	0.00112712	0.0514219
Epithelial	AL590617.2	1.22105	0.0011361	0.0677284
Epithelial	AL512625.1	2.0576	0.00113895	0.0592457
Epithelial	AC018643.1	3.55104	0.00114364	0.0388822
Epithelial	FAM3A	1.12066	0.00115966	0.0772676
Epithelial	AC010168.1	1.30703	0.00116526	0.144749
Epithelial	NAT8L	2.71071	0.00118436	0.0242485
Epithelial	FGD3	1.21054	0.00118486	0.0494364
Epithelial	MYLK	1.35105	0.00118953	0.29945
Epithelial	UBE2M	1.2675	0.0012136	0.052944
Epithelial	CCNDBP1	1.29258	0.00121482	0.0570428
Epithelial	SRSF8	1.19274	0.00122715	0.0732181
Epithelial	AC079465.1	1.07262	0.00124751	0.0722818
Epithelial	SLCO1A2	3.15626	0.00128993	0.106459
Epithelial	MIR3142HG	4.22961	0.0013243	0.0355205
Epithelial	AC136628.4	4.12507	0.0013243	0.0328979
Epithelial	AC008083.2	3.75645	0.0013243	0.0250293
Epithelial	PCAT14	3.71175	0.0013243	0.0242046
Epithelial	AC244035.1	3.70888	0.0013243	0.0241526
Epithelial	CLDN6	2.11234	0.00133178	0.0688299
Epithelial	EQTN	1.83272	0.00134732	0.0539704
Epithelial	MID2	1.17929	0.00136782	0.148167
Epithelial	LINC02778	3.10746	0.00140946	0.0463686
Epithelial	CTXND1	2.89966	0.00141363	0.0543855
Epithelial	ADGRG1	2.57231	0.00141363	0.0279679
Epithelial	SMIM31	3.62865	0.00142636	0.117391
Epithelial	RAB11FIP5	1.35173	0.0014586	0.0479665
Epithelial	AL356419.1	2.32153	0.00148858	0.0457793
Epithelial	SHISAL1	2.93037	0.00148964	0.0364667
Epithelial	ADAMTS1	1.1251	0.00151734	0.301089
Epithelial	CXCR4	1.33842	0.00153297	0.290147
Epithelial	GRHL1	1.69529	0.00153743	0.0502396
Epithelial	ADAM18	2.79042	0.00155101	0.0488922
Epithelial	COQ6	1.18506	0.00157629	0.064857
Epithelial	CAPN13	2.67295	0.00157913	0.0443663
Epithelial	PICK1	1.0934	0.00160087	0.0763039
Epithelial	GASK1A	2.36584	0.001613	0.0353653
Epithelial	CHRAC1	1.4185	0.00162235	0.0471437
Epithelial	FCSK	1.37453	0.0016309	0.0589574
Epithelial	PSD4	1.81902	0.00164001	0.0580432
Epithelial	TIGD4	1.09732	0.00164925	0.0812625
Epithelial	ZNF497	1.30303	0.00165349	0.071535
Epithelial	SOGA3	1.17578	0.00166059	0.0566008
Epithelial	VIL1	1.40839	0.00166537	0.0740758
Epithelial	SEPTIN8	1.17131	0.00168464	0.0749266
Epithelial	S100A16	2.06387	0.00168575	0.0341322
Epithelial	ZNF555	1.08648	0.00169376	0.0687475
Epithelial	SORCS2	1.10554	0.00173373	0.210787
Epithelial	LINC00992	2.20157	0.00175611	0.100698
Epithelial	AC010186.3	1.26336	0.00176432	0.0681204
Epithelial	SLC47A2	1.87693	0.00177681	0.0771479
Epithelial	ANAPC15	1.183	0.00178883	0.0609904
Epithelial	GAS7	1.02317	0.0018372	0.139224
Epithelial	PRODH	3.13633	0.0018472	0.024655
Epithelial	AC007218.2	3.42245	0.00185328	0.0303872
Epithelial	AC104472.1	3.37103	0.00185889	0.0292138
Epithelial	DMRT1	3.16844	0.00185889	0.0267644
Epithelial	PRR36	2.88209	0.00189744	0.023008
Epithelial	TFAP2A	2.39243	0.00190328	0.0708329
Epithelial	GPR87	1.73267	0.00193958	0.0543817
Epithelial	APOM	1.66359	0.0019456	0.0570459
Epithelial	OR5V1	1.94974	0.00204251	0.0603505
Epithelial	AP005436.1	1.66844	0.00211163	0.0520154
Epithelial	VASH1-AS1	1.42393	0.0021546	0.0440144
Epithelial	AC013265.1	4.46644	0.00217126	0.0422143
Epithelial	AC243773.1	3.73383	0.00217126	0.0246088
Epithelial	LINC01944	3.66139	0.00217126	0.0233056
Epithelial	TMEM252	3.59346	0.00217126	0.0221418
Epithelial	FBXL6	3.11213	0.00219792	0.0317333
Epithelial	ESRRB	1.30738	0.0021989	0.0910424
Epithelial	DLGAP2	1.33175	0.00225059	0.110603
Epithelial	ILDR2	2.51896	0.00225564	0.0876268
Epithelial	KLRK1	1.67846	0.00225658	0.0617599
Epithelial	ANGPTL6	2.83548	0.0022595	0.0304889
Epithelial	LINC00491	1.49149	0.00226401	0.103475
Epithelial	CACNA1H	1.05921	0.00226555	0.0689125
Epithelial	SMIM2-AS1	3.23151	0.00227171	0.0436859
Epithelial	FAM27E3	2.76741	0.00228639	0.0331337
Epithelial	RDM1	1.99521	0.0022885	0.0386031
Epithelial	APOBEC3F	1.29698	0.00228878	0.0603353
Epithelial	LINGO2	1.1047	0.00228981	0.215641
Epithelial	KIF1C	1.22123	0.00230912	0.0681863
Epithelial	ZFAND2B	1.03953	0.00232125	0.0422147
Epithelial	TBC1D10C	1.98328	0.00233724	0.0236216
Epithelial	GPR155	1.20241	0.00234604	0.127245
Epithelial	FILNC1	3.54232	0.00236865	0.0571389
Epithelial	PPP2R5B	1.25374	0.00237302	0.0517012
Epithelial	FAM222A	1.32879	0.00237834	0.0834294
Epithelial	NMRK1	1.11411	0.00239739	0.0571683
Epithelial	PRSS45P	2.08524	0.00240179	0.0393118
Epithelial	ZNF860	2.91145	0.00242263	0.0370319
Epithelial	WDR63	1.0482	0.00243071	0.206944
Epithelial	PFKFB2	1.01323	0.00243071	0.0778392
Epithelial	COLCA2	2.69007	0.00243579	0.0376761
Epithelial	JUN	1.13025	0.00248136	0.096802
Epithelial	AL645937.2	1.43156	0.00248562	0.0437513
Epithelial	AC025180.1	2.8498	0.00249319	0.041991
Epithelial	CD55	1.6963	0.00249521	0.0771199
Epithelial	MACC1	2.95059	0.00249931	0.0674823
Epithelial	AC011625.1	2.63754	0.00249931	0.0487823
Epithelial	COQ8A	1.26741	0.00251024	0.100739
Epithelial	AC022424.2	2.60358	0.00251863	0.0481071
Epithelial	CTNND2	1.18536	0.00251863	0.2643
Epithelial	AC008127.1	2.75765	0.0025326	0.053123
Epithelial	CDH9	2.99036	0.00253408	0.0881332
Epithelial	HNF4A	2.42251	0.00253408	0.0421742
Epithelial	AL160272.1	1.66991	0.00253832	0.0502308
Epithelial	SBNO1-AS1	1.04609	0.00255441	0.0840772
Epithelial	KLHDC9	2.50415	0.00255904	0.0341145
Epithelial	FBXO32	2.3691	0.00256076	0.047194
Epithelial	IMPG1	2.01161	0.00257009	0.0382161
Epithelial	BX470102.2	2.07882	0.0025737	0.0301045
Epithelial	CACNA2D3	1.61271	0.0026514	0.439057
Epithelial	KREMEN2	1.94906	0.00269627	0.0518195
Epithelial	CDKL2	1.28221	0.00270223	0.0430922
Epithelial	LINC00867	1.59806	0.00276877	0.0610264
Epithelial	ARFRP1	1.36906	0.0028238	0.039574
Epithelial	AL158077.2	2.10247	0.00284828	0.0980462
Epithelial	GMPR	1.21527	0.00286457	0.0800946
Epithelial	NAGA	1.30356	0.00291993	0.0598804
Epithelial	ID2-AS1	1.56787	0.00298628	0.0405591
Epithelial	GUCY2C	2.03406	0.0030068	0.0883108
Epithelial	EML6	1.45709	0.00301398	0.129785
Epithelial	RETREG2	1.16574	0.00301778	0.0663333
Epithelial	C1orf115	3.07951	0.003033	0.0248756
Epithelial	MCOLN2	1.32215	0.00303719	0.0483459
Epithelial	CSMD1	2.87676	0.00308316	0.340234
Epithelial	NPDC1	1.91898	0.00309842	0.0435405
Epithelial	BOLA1	1.78687	0.00311332	0.0384972
Epithelial	LINC02117	2.53154	0.00313762	0.0651634
Epithelial	PRR14	1.41856	0.00314727	0.0365952
Epithelial	HINT2	1.63454	0.00316317	0.0473832
Epithelial	PAIP2B	1.10384	0.00317326	0.0587833
Epithelial	RWDD2A	1.69987	0.00320493	0.0414339
Epithelial	FAM149A	1.49842	0.00321811	0.0698216
Epithelial	ADGRL4	3.06244	0.00325604	0.418344
Epithelial	PHOSPHO2	1.0898	0.00325944	0.0458941
Epithelial	GRIK5	1.7003	0.00326296	0.0547209
Epithelial	GALNT16	1.73696	0.003285	0.0416433
Epithelial	PIP4K2C	1.64429	0.0032962	0.0597696
Epithelial	CDK18	1.07152	0.00333332	0.11552
Epithelial	ZNF750	1.40443	0.00344681	0.0404043
Epithelial	AC009134.1	3.79617	0.00351982	0.0257838
Epithelial	AL356123.2	3.79478	0.00351982	0.025757
Epithelial	SPATA17-AS1	3.70691	0.00351982	0.0241169
Epithelial	AL161782.1	3.69289	0.00351982	0.0238643
Epithelial	AL023284.4	3.56385	0.00351982	0.0216513
Epithelial	AC021979.3	3.47482	0.00351982	0.020236
Epithelial	TRNP1	1.78958	0.00352872	0.0372639
Epithelial	MFSD3	1.02548	0.00352872	0.0805051
Epithelial	RNF144A-AS1	1.47745	0.00353654	0.0329256
Epithelial	AC013652.1	1.20181	0.0035738	0.253065
Epithelial	SFRP2	1.56838	0.00358657	0.8347
Epithelial	FGF18	1.84731	0.00359051	0.0945197
Epithelial	AC006348.1	2.76845	0.00361882	0.0290261
Epithelial	VWA1	2.74592	0.00361882	0.0310398
Epithelial	AP001372.1	2.51907	0.00365376	0.025364
Epithelial	RNF212	1.28892	0.00368369	0.0336619
Epithelial	ZNF799	1.36498	0.00368944	0.0460233
Epithelial	AC110023.1	1.2725	0.00369922	0.0651905
Epithelial	RHOXF1	2.43435	0.00370601	0.0253695
Epithelial	C21orf62	1.25772	0.00371647	0.0515297
Epithelial	SQOR	2.32409	0.0037356	0.0317071
Epithelial	AC005225.2	1.21905	0.00378891	0.0686977
Epithelial	AL157886.1	2.13238	0.00380388	0.0700252
Epithelial	FAM226B	1.29983	0.00391743	0.0462794
Epithelial	CERNA1	2.48489	0.00392591	0.0343132
Epithelial	TNFSF10	2.0019	0.0039261	0.0385968
Epithelial	ALDH1A1	2.28083	0.00395914	0.0357616
Epithelial	AL158011.1	1.53195	0.0039922	0.0532582
Epithelial	AFAP1L1	1.88896	0.00401268	0.0305779
Epithelial	SLITRK4	1.50697	0.00405847	0.0823332
Epithelial	DBNDD1	2.08019	0.00409427	0.0337665
Epithelial	AL450263.1	1.97836	0.00409427	0.0264339
Epithelial	AC096747.1	1.89239	0.00418038	0.0368538
Epithelial	MAL2-AS1	1.68246	0.00419525	0.0487281
Epithelial	DPPA2	1.52472	0.00421962	0.0548836
Epithelial	FNDC1	1.82056	0.00422617	0.0299869
Epithelial	C17orf97	1.37629	0.00427554	0.0532924
Epithelial	LRRC8C-DT	1.09868	0.00427554	0.0925231
Epithelial	ZNF385C	1.72698	0.00429	0.0508883
Epithelial	ZBTB20-AS1	1.34817	0.00429883	0.0475814
Epithelial	AL137847.2	1.78546	0.00430359	0.0281814
Epithelial	EPHA1	1.4536	0.00431147	0.0568292
Epithelial	TMEM17	1.43211	0.00433153	0.0474118
Epithelial	TMEM9B-AS1	1.2043	0.004395	0.0610824
Epithelial	DUSP9	1.26271	0.00448784	0.0452465
Epithelial	SLC51B	1.25033	0.00458672	0.060928
Epithelial	AP000462.3	1.05947	0.00462554	0.0550487
Epithelial	AP002748.4	1.57538	0.00462778	0.0450182
Epithelial	CPNE4	2.23209	0.00470062	0.327312
Epithelial	SLC43A3	1.01278	0.00477264	0.0568176
Epithelial	AL109954.1	3.62442	0.00479599	0.0333528
Epithelial	FAM245B	3.48233	0.00479599	0.0283722
Epithelial	AC022126.1	1.15605	0.00483619	0.091552
Epithelial	SLC39A4	1.67154	0.00485751	0.041423
Epithelial	ZFP42	1.05781	0.00487721	0.0740863
Epithelial	TACSTD2	3.11749	0.00488652	0.0233575
Epithelial	PMVK	1.11216	0.0049081	0.0714649
Epithelial	ZNF18	1.10912	0.00491952	0.059197
Epithelial	KIFC2	2.88777	0.00493529	0.0256966
Epithelial	SAYSD1	1.14364	0.00499481	0.0656068
Epithelial	EPS8L2	1.76471	0.00515346	0.0452604
Epithelial	DVL1	1.39868	0.00516514	0.0555172
Epithelial	SLC24A5	1.79266	0.00522543	0.0358473
Epithelial	AK5	2.53454	0.00524945	0.0671355
Epithelial	C8orf37-AS1	1.1118	0.00531035	0.200333
Epithelial	KCNE3	1.24404	0.00531171	0.0253695
Epithelial	C2orf81	1.5795	0.00542587	0.0330616
Epithelial	ZNF784	1.53832	0.00556728	0.03356
Epithelial	AC022613.1	2.18115	0.0055675	0.0456252
Epithelial	LINC01915	2.97822	0.00556808	0.0689167
Epithelial	FLT4	2.41314	0.00567063	0.0423505
Epithelial	PLVAP	1.35029	0.00568357	0.0699428
Epithelial	HLA-DRA	4.72145	0.00569843	0.0507628
Epithelial	POU6F2-AS1	3.61337	0.00569843	0.0224772
Epithelial	AL356289.1	3.57329	0.00569843	0.0218067
Epithelial	AC073316.1	3.49314	0.00569843	0.02052
Epithelial	AC092834.1	3.44706	0.00569843	0.0198121
Epithelial	RAB17	3.41373	0.00569843	0.019314
Epithelial	AC099754.1	3.36485	0.00569843	0.018604
Epithelial	OSR2	3.34227	0.00569843	0.018284
Epithelial	TRIM54	2.51901	0.0057319	0.0240604
Epithelial	MICALL2	1.01976	0.00573933	0.0806598
Epithelial	ARPP21	4.10765	0.00581376	0.155041
Epithelial	AC133565.1	2.73976	0.00582423	0.0308145
Epithelial	AC005996.1	2.26324	0.00586609	0.0246511
Epithelial	SYT11	1.33528	0.00587144	0.0504987
Epithelial	LINC01003	1.3105	0.00599592	0.0598783
Epithelial	AL162411.1	2.92819	0.00602936	0.0426294
Epithelial	ARHGAP25	1.93042	0.00604967	0.0357219
Epithelial	CERCAM	1.14526	0.00606198	0.0870583
Epithelial	ARRDC4	1.00204	0.00607514	0.0676648
Epithelial	AKAP6	1.05513	0.00613579	0.0954658
Epithelial	CASZ1	1.65058	0.00615921	0.0447767
Epithelial	KDF1	2.15656	0.00620631	0.0265772
Epithelial	AC073941.1	1.97412	0.00621456	0.0883128
Epithelial	KLK7	2.18852	0.00624261	0.0306196
Epithelial	AC026689.1	1.15017	0.00633007	0.0260784
Epithelial	CHMP1A	1.09247	0.00633379	0.0713184
Epithelial	AL354977.2	2.23495	0.00634693	0.0352238
Epithelial	SMIM10L2B	1.55633	0.00636122	0.0255657
Epithelial	CNNM4	1.44928	0.00639036	0.0892233
Epithelial	RTL6	1.93532	0.00639884	0.0272912
Epithelial	AL391832.4	2.18275	0.00641391	0.0396347
Epithelial	PINLYP	1.05092	0.00641511	0.0685495
Epithelial	CD82	1.62983	0.00645843	0.0537932
Epithelial	MASP1	1.78937	0.00646566	0.031716
Epithelial	IRX3	1.0752	0.00660597	0.0828005
Epithelial	ARHGAP27	1.62184	0.00664315	0.0605801
Epithelial	FAM85B	1.01828	0.00665461	0.0599481
Epithelial	LRRC75B	1.30864	0.00665525	0.0609414
Epithelial	GABRB2	1.27039	0.00668778	0.0865193
Epithelial	SLC17A9	1.87474	0.00671282	0.0396118
Epithelial	LINC01508	1.42118	0.00674264	0.0639353
Epithelial	NR5A2	2.84409	0.00674386	0.20441
Epithelial	ORMDL3	1.05042	0.00676336	0.0668668
Epithelial	AC004477.1	1.57489	0.00677911	0.0483296
Epithelial	MHENCR	1.45405	0.00690762	0.0563477
Epithelial	CECR3	1.55804	0.00707771	0.0419321
Epithelial	MDH1B	1.41715	0.00725487	0.0502506
Epithelial	LINC02253	1.1499	0.0072946	0.114731
Epithelial	SLC25A21-AS1	1.38501	0.00734787	0.0394815
Epithelial	CLIC5	1.90571	0.00736744	0.0741004
Epithelial	GABBR2	2.2595	0.00741913	0.209342
Epithelial	AC011921.1	1.15615	0.00747114	0.0759829
Epithelial	AC108472.1	1.73973	0.00759238	0.036506
Epithelial	SLC6A13	1.16518	0.00761608	0.0668943
Epithelial	AC109597.1	1.53342	0.00769352	0.0616213
Epithelial	MUCL1	3.8306	0.00772735	0.0420448
Epithelial	GAD1	3.1991	0.00772735	0.024909
Epithelial	AC010197.1	3.6823	0.00774966	0.0383755
Epithelial	LNX1-AS1	3.25566	0.00774966	0.0293039
Epithelial	EPSTI1	3.5292	0.00777546	0.0363583
Epithelial	IGFBP7-AS1	3.46952	0.00780134	0.0423241
Epithelial	GDF10	3.20705	0.00784642	0.0400608
Epithelial	AL157396.1	3.10112	0.00787425	0.0329467
Epithelial	AC107398.2	2.72577	0.00789687	0.0229444
Epithelial	AL356113.1	1.71625	0.00792234	0.0319265
Epithelial	AL499616.1	1.72741	0.00793701	0.0406949
Epithelial	ZC3HAV1	1.55084	0.00800404	0.0641002
Epithelial	AC009301.1	2.09563	0.00801494	0.0197132
Epithelial	MIR31HG	1.25674	0.00801494	0.0157313
Epithelial	WNT4	1.44024	0.00803151	0.11695
Epithelial	ANKEF1	1.47114	0.00806626	0.0786144
Epithelial	TMEM53	1.22382	0.00806626	0.0667278
Epithelial	ASTN2-AS1	1.19719	0.00806626	0.0633482
Epithelial	LINC02762	1.13729	0.0081478	0.0858127
Epithelial	DDX59-AS1	1.36074	0.00822171	0.0398956
Epithelial	KCNIP3	1.24769	0.00822171	0.105506
Epithelial	CTSH	1.08163	0.00822612	0.0440743
Epithelial	SLC25A20	1.44163	0.0082515	0.0420713
Epithelial	SYNPR	1.40504	0.00833777	0.0870725
Epithelial	ARRDC1	1.03424	0.00842237	0.0344571
Epithelial	DGAT2	1.77574	0.0084226	0.0305791
Epithelial	AC034111.2	2.20069	0.00844809	0.0713917
Epithelial	CCDC68	1.67756	0.0086699	0.035529
Epithelial	AC005224.3	1.47613	0.00872166	0.0750649
Epithelial	AC010201.1	1.98845	0.00882781	0.0293798
Epithelial	DNAH5	2.60456	0.00887452	0.0632188
Epithelial	TMEM30B	2.15085	0.00891762	0.0342083
Epithelial	PDP2	1.01824	0.00893937	0.0632809
Epithelial	PLPP6	1.10187	0.00897488	0.0517419
Epithelial	AL022323.1	2.65944	0.00903635	0.026415
Epithelial	VPS9D1-AS1	1.58325	0.00903635	0.0294226
Epithelial	ATP6V0A4	1.92048	0.00903808	0.068968
Epithelial	SLC6A5	4.13156	0.00913462	0.0330552
Epithelial	C5orf67	3.82185	0.00913462	0.0262828
Epithelial	TRIM60	3.67906	0.00913462	0.0236175
Epithelial	LINC00237	3.64475	0.00913462	0.0230154
Epithelial	AC017076.1	3.6178	0.00913462	0.0225526
Epithelial	AC084064.1	3.46889	0.00913462	0.0201447
Epithelial	AL450344.3	3.40287	0.00913462	0.0191542
Epithelial	TMPRSS2	3.17486	0.00913462	0.0160616
Epithelial	AL035701.1	3.16887	0.00913462	0.0159868
Epithelial	TMEM102	3.16073	0.00913462	0.0158857
Epithelial	AC083855.2	2.87251	0.00913462	0.041182
Epithelial	AL050350.1	2.75263	0.00913462	0.0342657
Epithelial	AC068473.5	2.76301	0.00915445	0.0296894
Epithelial	HTR2A	2.37099	0.00915445	0.0358264
Epithelial	ESPN	2.29602	0.00915445	0.0240134
Epithelial	SLC19A3	1.89951	0.00915445	0.0660819
Epithelial	CYP1B1	1.48792	0.00922799	0.0647908
Epithelial	MMP15	1.15391	0.00928158	0.0317118
Epithelial	CD6	1.96359	0.00928968	0.0215397
Epithelial	LINC01814	1.76007	0.00930334	0.0322076
Epithelial	C11orf52	2.17214	0.00932064	0.0335733
Epithelial	AL137847.1	1.27412	0.00932064	0.0286578
Epithelial	AC004470.1	1.76497	0.00934437	0.0315954
Epithelial	CARD11	2.54802	0.00936888	0.0427215
Epithelial	AC093382.1	1.90173	0.00936888	0.0197811
Epithelial	LINC01476	2.1532	0.00937609	0.04098
Epithelial	CITED4	1.70696	0.00941711	0.0173369
Epithelial	AC245187.2	2.37992	0.00944571	0.0494333
Epithelial	STXBP5-AS1	1.20859	0.00946896	0.0788377
Epithelial	AC004816.1	2.17102	0.00947739	0.0339385
Epithelial	APOBEC3G	2.30979	0.00954941	0.0307806
Epithelial	FOLR1	2.17078	0.00954941	0.0214948
Epithelial	LINC01509	2.52849	0.00957702	0.0365335
Epithelial	CPXM2	2.3674	0.00967498	0.0375234
Epithelial	ABLIM2	1.81983	0.00970069	0.0300806
Epithelial	PPP1R12A-AS1	1.23908	0.00971394	0.0599984
Epithelial	AC130650.2	1.02094	0.00983197	0.0613031
Epithelial	GATM	1.42806	0.0098536	0.0283866
Epithelial	TUSC2	1.13259	0.00988548	0.0395656
Epithelial	LINC00271	1.05304	0.00989177	0.14346
Stromal	PRRX1	6.01421	3.88e-169	18.2784
Stromal	TWIST1	6.33994	1.67e-163	9.95047
Stromal	DDR2	4.24511	9.01e-124	3.88353
Stromal	DNM3OS	8.10791	1.44e-119	4.20991
Stromal	CPED1	5.60894	1.24e-108	5.39107
Stromal	HPSE2	4.68367	2.45e-107	13.3579
Stromal	DLC1	3.33691	5.44e-101	9.37171
Stromal	COL25A1	3.89739	3.83e-100	12.4977
Stromal	HDAC9	4.24249	7.58e-97	2.55677
Stromal	ZFHX4	3.12144	9.17e-97	5.0051
Stromal	PDGFRB	4.89021	1.48e-96	2.05849
Stromal	PTPRG	1.6801	3.55e-96	25.8586
Stromal	CDH11	1.84535	3.79e-95	11.3855
Stromal	EBF2	4.94888	9.08e-94	4.53245
Stromal	ZEB1	3.73633	2.19e-92	3.82026
Stromal	GPC5	1.99336	5.46e-91	61.0652
Stromal	RBFOX2	1.39505	3.97e-85	6.78194
Stromal	VCAN	1.87194	1.73e-83	8.54493
Stromal	AFF3	1.54083	3.12e-83	17.4288
Stromal	COL1A2	2.40871	6.04e-83	3.4081
Stromal	EDNRA	4.36858	1.07e-82	3.33874
Stromal	CLMP	2.43891	1.86e-82	3.94767
Stromal	PDE3A	4.941	2.66e-82	7.38674
Stromal	FBXL7	2.83408	3.58e-82	7.22942
Stromal	SOX5	2.35966	3.54e-80	13.0337
Stromal	RASSF8	2.66401	6e-79	5.27787
Stromal	PDGFRA	5.22912	6.48e-79	2.82113
Stromal	PHACTR3	5.58739	3.84e-77	2.00964
Stromal	FAT3	2.3577	4.92e-76	8.45915
Stromal	GRIK2	3.7794	1.1e-74	4.38636
Stromal	CACNA1C	3.16538	2.23e-74	4.73347
Stromal	LDB2	3.27665	5.64e-73	5.51753
Stromal	ZNF521	1.41637	1.8e-72	8.22235
Stromal	ETS1	3.70609	5.67e-72	1.93655
Stromal	FLRT2	3.79528	6.95e-72	3.82428
Stromal	SULF1	3.1896	1.6e-71	2.77393
Stromal	MSRB3	4.60117	2.35e-71	1.93447
Stromal	GLI3	1.34774	1.59e-70	7.45051
Stromal	COL11A1	3.12163	4.83e-70	2.35978
Stromal	HMCN1	1.67438	1.49e-69	7.06061
Stromal	PALLD	2.22136	5.96e-68	6.9396
Stromal	VIM	2.48557	6.32e-68	3.11809
Stromal	Z97200.1	5.91315	2.01e-67	1.0424
Stromal	LPAR1	3.60088	2.77e-67	3.02418
Stromal	PCDH9	4.42568	2.23e-65	10.5901
Stromal	VEGFD	5.68881	6.74e-65	3.18662
Stromal	TMTC1	3.31402	3.55e-64	5.64003
Stromal	IL17RD	1.72299	4.06e-62	3.16602
Stromal	FLI1	2.25304	1.36e-61	2.4612
Stromal	MECOM	1.54418	2.44e-60	16.6079
Stromal	HS3ST3A1	1.87432	5.1e-59	4.69519
Stromal	KCNQ5	3.30065	3.01e-57	7.56022
Stromal	TTC28	1.17884	1.3e-56	7.01697
Stromal	GRK5	2.22786	1.34e-56	2.34059
Stromal	PREX2	1.65038	5.54e-54	3.30807
Stromal	ARSJ	7.11901	8.07e-54	1.51384
Stromal	COL6A2	3.08045	8.07e-54	1.16981
Stromal	SEMA5A	2.87298	5.31e-52	4.22563
Stromal	AC015522.1	7.23709	8.81e-51	5.73642
Stromal	RBMS3	1.87949	3.49e-50	5.88599
Stromal	ADGRA2	4.78541	7.83e-49	0.700328
Stromal	MIR99AHG	2.61013	9.21e-49	4.23677
Stromal	PCOLCE	2.60677	2.33e-48	1.27325
Stromal	ADAMTS20	4.25329	3.44e-48	1.97462
Stromal	CFAP161	2.48702	1.54e-47	4.11954
Stromal	FAM110B	2.11916	1.9e-46	3.36482
Stromal	SAMD4A	3.36906	2.84e-46	2.14402
Stromal	THSD7A	3.17167	1.43e-45	8.8375
Stromal	ZBTB16	2.7443	1.88e-44	1.44083
Stromal	FBN2	1.18032	4.53e-44	4.62538
Stromal	GPM6B	1.84672	2.3e-43	3.81051
Stromal	VCAN-AS1	2.64533	3.85e-43	1.38962
Stromal	GLT8D2	3.31046	8.08e-43	0.707527
Stromal	PAX9	3.39298	2.07e-42	1.10443
Stromal	ETV1	2.83232	2.13e-41	1.76667
Stromal	GLI2	2.91002	1.12e-40	1.05519
Stromal	RALYL	6.6551	3.48e-40	3.84026
Stromal	TBX15	3.50394	4.55e-40	1.09651
Stromal	NLGN1	2.16236	4.8e-40	3.4003
Stromal	PCDH11X	2.52389	3.55e-38	5.13021
Stromal	PCDH18	3.07041	6.44e-38	0.919106
Stromal	LHFPL6	2.25028	9.47e-38	2.06134
Stromal	COL3A1	3.25348	2.83e-37	0.811708
Stromal	ROBO2	1.51386	4.08e-37	8.96755
Stromal	PAG1	3.87983	7.4e-37	1.34671
Stromal	NID2	2.20859	7.58e-37	0.948425
Stromal	KLF12	1.06047	3.35e-36	3.57917
Stromal	ITGA4	6.20313	6.7e-36	1.08041
Stromal	AC117461.1	3.72764	1.45e-35	0.803742
Stromal	GPC4	2.87396	1.45e-35	1.74781
Stromal	EPB41L2	1.36471	1.71e-34	2.10679
Stromal	GAS2	2.45207	3.11e-34	1.98933
Stromal	ZFHX4-AS1	5.06047	3.21e-34	0.877627
Stromal	ST8SIA1	3.10226	3.57e-34	0.93136
Stromal	PPFIBP2	2.45153	4.01e-34	0.946514
Stromal	COL6A3	1.81248	4.06e-34	1.52098
Stromal	MDFIC	2.17449	4.6e-34	1.14081
Stromal	TNC	4.99365	4.73e-34	1.08143
Stromal	SEMA6A	1.79118	8.7e-34	2.98607
Stromal	SOX6	1.96119	2.33e-33	5.54259
Stromal	EBF3	5.59281	1.8e-32	1.24386
Stromal	IL1RAPL1	1.52514	2.01e-32	3.72624
Stromal	ALX4	1.99855	2.66e-32	1.16173
Stromal	VCAM1	4.17397	3.85e-32	0.485202
Stromal	ST6GALNAC3	1.62874	5.39e-32	5.10341
Stromal	RASSF3	1.72375	5.96e-32	1.74863
Stromal	GPC5-AS2	1.91286	9.82e-32	1.15344
Stromal	CDK6	1.43788	3.17e-31	3.25707
Stromal	DNM3	1.39811	5.68e-31	1.21456
Stromal	FBN1	2.78043	7.84e-31	0.880733
Stromal	PDE10A	1.03704	4.73e-30	4.431
Stromal	LIN28B	1.00141	8.41e-30	4.18473
Stromal	MRC2	1.39922	1.17e-29	1.09444
Stromal	NDST3	3.1499	1.82e-29	1.01528
Stromal	SGCD	2.64568	1.93e-29	1.1347
Stromal	CALD1	1.76866	3.42e-29	2.01611
Stromal	TNS1	2.67788	4.75e-29	0.647834
Stromal	SLC2A3	3.58065	6.45e-29	0.558173
Stromal	MIR17HG	1.37093	6.78e-29	2.12886
Stromal	CPE	1.7415	7.6e-29	1.12364
Stromal	PRKG1	1.51759	1.15e-28	13.7251
Stromal	FRZB	3.06889	1.38e-28	1.06026
Stromal	SERPINF1	2.29106	1.66e-28	0.694542
Stromal	KCNE4	5.08926	1.3e-27	1.45967
Stromal	CYTL1	3.0089	1.74e-27	0.445691
Stromal	TGFBI	3.40947	2.82e-27	0.576072
Stromal	CHSY3	1.69035	3.12e-27	2.26102
Stromal	RND3	2.78738	5.38e-27	0.614431
Stromal	SERTAD4	4.76861	8.41e-27	0.379704
Stromal	APCDD1	2.04954	1.06e-26	1.42123
Stromal	PTH1R	3.17525	1.23e-26	0.430984
Stromal	PALM2-AKAP2	1.34445	1.51e-26	1.31416
Stromal	HMGA2-AS1	1.15042	2.23e-26	2.57838
Stromal	AL356737.2	1.53414	3.87e-26	1.10496
Stromal	ADGRL3	1.00696	4.91e-26	4.89792
Stromal	IQGAP2	2.74207	6.88e-26	0.810153
Stromal	2001-12-01	4.49471	1.83e-25	0.851295
Stromal	OAF	1.41711	2.53e-25	0.851484
Stromal	FAT4	1.76797	1.68e-24	1.04982
Stromal	KITLG	2.7523	1.71e-24	0.80831
Stromal	VEGFC	3.74755	3.46e-24	0.592622
Stromal	MSX1	2.75506	1.15e-23	0.536327
Stromal	TPM4	1.37013	1.3e-23	0.872064
Stromal	RGL1	1.92356	1.38e-23	0.811849
Stromal	AC106845.1	3.19678	4.81e-23	0.529645
Stromal	FANCL	1.02903	5.14e-23	1.69221
Stromal	BCAT1	1.15802	5.3e-23	1.9499
Stromal	LINC02740	5.39573	5.66e-23	0.597654
Stromal	HAPLN1	2.58272	6.14e-23	0.794218
Stromal	CADPS2	2.10775	6.5e-23	1.79265
Stromal	EPHA7	1.00021	1.27e-22	1.53915
Stromal	CALCRL	2.72365	2.08e-22	0.972811
Stromal	TMEM131L	1.23203	2.08e-22	1.07583
Stromal	SOX11	1.05835	3.37e-22	1.10166
Stromal	CLEC1A	6.09467	3.42e-22	0.372668
Stromal	DGKI	2.74542	4.56e-22	0.968089
Stromal	WNT5B	1.17329	5.01e-22	1.42281
Stromal	DKK2	5.02728	5.62e-22	0.579024
Stromal	HCN1	6.34802	6.32e-22	0.794465
Stromal	LRFN5	1.05148	6.93e-22	1.74494
Stromal	DLG5	1.04369	1.04e-21	1.0883
Stromal	EMILIN1	2.67682	1.71e-21	0.380859
Stromal	RORA	1.03458	2.43e-21	3.89285
Stromal	EBF1	3.17771	3.57e-21	2.69448
Stromal	PIEZO2	2.62226	3.59e-21	0.765531
Stromal	TWIST2	2.24299	8.81e-21	0.59589
Stromal	SVEP1	3.62648	8.93e-21	0.412148
Stromal	COL1A1	1.2952	1.09e-20	1.22763
Stromal	ANKRD44	1.47053	1.13e-20	0.728249
Stromal	KLHL29	1.52581	1.34e-20	0.814035
Stromal	ARHGAP28	1.70071	1.77e-20	1.53344
Stromal	EMP3	1.49381	4.14e-20	0.576839
Stromal	COL5A2	1.11535	5.76e-20	1.75147
Stromal	MIR100HG	1.85761	6.11e-20	1.70801
Stromal	CDK14	1.05818	6.22e-20	2.14343
Stromal	TGFB1	1.38543	6.48e-20	0.835014
Stromal	MMP16	1.24372	9.61e-20	4.14014
Stromal	CLIP2	1.57589	1.02e-19	0.606128
Stromal	LINC00632	1.31122	1.97e-19	0.958371
Stromal	DISC1	1.585	5.2e-19	1.00982
Stromal	LRP1B	1.73216	7.31e-19	1.81681
Stromal	CREB5	2.34397	7.91e-19	1.57122
Stromal	AHI1	1.19481	9.76e-19	0.964996
Stromal	EYA4	2.46174	1.65e-18	0.910919
Stromal	ABCG2	3.13657	2.07e-18	0.3567
Stromal	DCLK2	2.00332	2.79e-18	0.61109
Stromal	DLG2	1.07051	2.91e-18	3.76477
Stromal	ZBTB46	1.10011	2.93e-18	1.02847
Stromal	ERG	6.93486	3.23e-18	0.402641
Stromal	MFAP4	3.2837	3.83e-18	0.263976
Stromal	CCDC178	3.81279	3.96e-18	0.47564
Stromal	UNC5C	1.28245	6.91e-18	1.81634
Stromal	BMP5	3.16965	8.9e-18	0.702182
Stromal	AHNAK	2.04461	1.18e-17	0.408856
Stromal	ARHGAP31	2.2023	1.29e-17	0.484727
Stromal	GNB4	1.99128	1.3e-17	0.599416
Stromal	SH2D3C	4.80132	2.01e-17	0.252676
[truncated: 530 more rows]

## Sheet: Description
Data used to generate heatmap in Fig. 2C
Pairwise comparisons between UMAP clusters in Fig. 2A: "epithelial", "stromal" using Wilcoxon test
Cutoffs for displayed genes: FDR <= 0.01 & Log2FC >= 1
