# Supplementary material for: Identification of a core transcriptional program driving the human renal mesenchymal-to-epithelial transition
Source: Dev Cell. Author manuscript; Available in PMC 2024 May 29. (PMC7616043; doi:10.1016/j.devcel.2024.01.011)
Supplement: Table S4 [file EMS196335-supplement-Table_S4.zip › Ng-Blichfeldt_Supplemental Table 4.xlsm]

## Sheet: a) Predicted PAX8 regulon
	Unique_Peak_ID	geneName	Correlation	Motif.Name	peakType	peakName
1	1917597	A1CF	0.570667	1917597	Intronic	chr10:50857626-50858126
2	168883	A3GALT2	0.526645	168883	Distal	chr1:33120394-33120894
3	169996	A3GALT2	0.45252	169996	Exonic	chr1:33323673-33324173
4	170824	A3GALT2	0.47206	170824	Intronic	chr1:33517728-33518228
5	3160193	AARS	0.438464	3160193	Exonic	chr16:70253763-70254263
6	1472360	AASS	0.437767	1472360	Intronic	chr7:122433704-122434204
7	4309921	AATBC	0.632869	4309921	Distal	chr21:43340728-43341228
8	4310420	AATBC	0.497017	4310420	Distal	chr21:43369049-43369549
9	3375624	AATF	0.47978	3375624	Intronic	chr17:36816493-36816993
10	3375986	AATF	0.418143	3375986	Intronic	chr17:36859652-36860152
11	3585823	AATK	0.421201	3585823	Intronic	chr17:80833094-80833594
12	3587623	AATK	0.454185	3587623	Intronic	chr17:81003982-81004482
13	3588292	AATK	0.484968	3588292	Intronic	chr17:81040178-81040678
14	3590955	AATK	0.47878	3590955	Intronic	chr17:81136605-81137105
15	3591091	AATK	0.424017	3591091	Intronic	chr17:81143504-81144004
16	3597397	AATK	0.420854	3597397	Distal	chr17:81388967-81389467
17	3598156	AATK	0.419372	3598156	Intronic	chr17:81399099-81399599
18	3599807	AATK	0.690563	3599807	Intronic	chr17:81423071-81423571
19	3599849	AATK	0.549188	3599849	Intronic	chr17:81423715-81424215
20	3603367	AATK	0.450782	3603367	Distal	chr17:81487779-81488279
21	3604677	AATK	0.491109	3604677	Intronic	chr17:81513692-81514192
22	3606512	AATK	0.598633	3606512	Exonic	chr17:81558990-81559490
23	1869179	ABCA2	0.459725	1869179	Intronic	chr9:137430151-137430651
24	245936	ABCA4	0.459692	245936	Exonic	chr1:93592249-93592749
25	247022	ABCA4	0.491961	247022	Distal	chr1:94125798-94126298
26	1434672	ABCB1	0.530666	1434672	Intronic	chr7:87474565-87475065
27	1434719	ABCB1	0.480562	1434719	Intronic	chr7:87506736-87507236
28	426761	ABCB10	0.409112	426761	Distal	chr1:229221242-229221742
29	1434493	ABCB4	0.473781	1434493	Intronic	chr7:87218721-87219221
30	646969	ABCB6	0.475809	646969	Promoter	chr2:218958767-218959267
31	1511912	ABCB8	0.435178	1511912	Promoter	chr7:151341413-151341913
32	1965797	ABCC2	0.412974	1965797	Distal	chr10:99521412-99521912
33	855145	ABCC5	0.629733	855145	Intronic	chr3:184176395-184176895
34	856202	ABCC5	0.407346	856202	Promoter	chr3:184335654-184336154
35	247027	ABCD3	0.489681	247027	Distal	chr1:94125798-94126298
36	2714444	ABCD4	0.464819	2714444	Intronic	chr14:74155683-74156183
37	968489	ABCE1	0.414847	968489	Exonic	chr4:145097993-145098493
38	1506746	ABCF2	0.408973	1506746	Intronic	chr7:150970509-150971009
39	1508188	ABCF2	0.621404	1508188	Exonic	chr7:151039251-151039751
40	1510498	ABCF2	0.431988	1510498	Intronic	chr7:151168695-151169195
41	1425226	ABHD11	0.438685	1425226	Distal	chr7:73855450-73855950
42	3472551	ABI3	0.555236	3472551	Intronic	chr17:49455465-49455965
43	3473778	ABI3	0.454354	3473778	Intronic	chr17:49526349-49526849
44	919200	ABLIM2	0.470673	919200	Distal	chr4:8315441-8315941
45	919817	ABLIM2	0.423327	919817	Intronic	chr4:8473020-8473520
46	1808183	ABO	0.772254	1808183	Intronic	chr9:133364483-133364983
47	1812678	ABO	0.471977	1812678	Intronic	chr9:133768828-133769328
48	3239925	ABR	0.527475	3239925	Intronic	chr17:1153708-1154208
49	1180415	ABT1	0.402291	1180415	Distal	chr6:26318869-26319369
50	816762	ABTB1	0.61123	816762	Distal	chr3:127551909-127552409
51	1473165	AC000099.1	0.472229	1473165	Intronic	chr7:127245637-127246137
52	1470444	AC002066.1	0.538256	1470444	Exonic	chr7:116499386-116499886
53	4565753	AC002407.1	0.413918	4565753	Intronic	chrX:133812316-133812816
54	3429165	AC003102.1	0.424861	3429165	Distal	chr17:43930930-43931430
55	1382540	AC003986.2	0.717501	1382540	Intronic	chr7:19110167-19110667
56	1382536	AC003986.3	0.707031	1382536	Intronic	chr7:19110167-19110667
57	1382641	AC003986.3	0.418078	1382641	Distal	chr7:19215393-19215893
58	1393402	AC004080.4	0.561271	1393402	Distal	chr7:27372247-27372747
59	3367361	AC004147.5	0.442959	3367361	Intronic	chr17:34616112-34616612
60	2345518	AC004672.1	0.450965	2345518	Exonic	chr12:1628947-1629447
61	2345544	AC004672.1	0.462225	2345544	Intronic	chr12:1630139-1630639
62	1414357	AC004870.4	0.459246	1414357	Intronic	chr7:47357367-47357867
63	1466774	AC004884.2	0.526865	1466774	Distal	chr7:104979018-104979518
64	3166432	AC004943.2	0.524256	3166432	Intronic	chr16:73040096-73040596
65	3166666	AC004943.2	0.492226	3166666	Distal	chr16:73071156-73071656
66	1382257	AC004994.1	0.440907	1382257	Intronic	chr7:18421520-18422020
67	1382541	AC004994.1	0.517847	1382541	Intronic	chr7:19110167-19110667
68	539605	AC005041.5	0.435411	539605	Exonic	chr2:74576344-74576844
69	3443428	AC005180.2	0.638888	3443428	Intronic	chr17:45116575-45117075
70	3443542	AC005180.2	0.420558	3443542	Intronic	chr17:45120538-45121038
71	3525274	AC005208.1	0.884464	3525274	Intronic	chr17:70074958-70075458
72	2344670	AC005343.1	0.457843	2344670	Intronic	chr12:1424096-1424596
73	2345521	AC005343.1	0.488497	2345521	Exonic	chr12:1628947-1629447
74	3970126	AC005393.1	0.418828	3970126	Promoter	chr19:39498337-39498837
75	1381535	AC005550.2	0.413571	1381535	Distal	chr7:15839274-15839774
76	1088392	AC005592.2	0.407734	1088392	Exonic	chr5:142901771-142902271
77	3342185	AC005726.1	0.537265	3342185	Exonic	chr17:28398336-28398836
78	1080430	AC005740.3	0.4476	1080430	Intronic	chr5:141507559-141508059
79	1514226	AC005996.1	0.48003	1514226	Intronic	chr7:151700968-151701468
80	733768	AC006059.1	0.41846	733768	Intronic	chr3:43019129-43019629
81	1746399	AC006288.1	0.439443	1746399	Distal	chr9:119736730-119737230
82	1746437	AC006288.1	0.652592	1746437	Distal	chr9:119855080-119855580
83	924531	AC006296.3	0.497792	924531	Intronic	chr4:13866182-13866682
84	1468203	AC006387.1	0.472383	1468203	Distal	chr7:106841958-106842458
85	3385598	AC006441.4	0.468145	3385598	Intronic	chr17:38908309-38908809
86	3471201	AC006487.1	0.464808	3471201	Intronic	chr17:49229002-49229502
87	3472713	AC006487.1	0.521835	3472713	Intronic	chr17:49470383-49470883
88	1382537	AC007091.1	0.616963	1382537	Intronic	chr7:19110167-19110667
89	1382647	AC007091.1	0.56776	1382647	Distal	chr7:19215393-19215893
90	462321	AC007240.3	0.429393	462321	Intronic	chr2:10162752-10163252
91	607750	AC007277.1	0.494026	607750	Intronic	chr2:170823412-170823912
92	3777805	AC007292.2	0.41689	3777805	Promoter	chr19:3985261-3985761
93	3778252	AC007292.2	0.430315	3778252	Intronic	chr19:4009817-4010317
94	3777792	AC007292.3	0.617974	3777792	Promoter	chr19:3985261-3985761
95	3778243	AC007292.3	0.658883	3778243	Intronic	chr19:4009817-4010317
96	3779442	AC007292.3	0.528856	3779442	Intronic	chr19:4064896-4065396
97	3780642	AC007292.3	0.446436	3780642	Intronic	chr19:4112838-4113338
98	3787595	AC007292.3	0.472885	3787595	Distal	chr19:4571463-4571963
99	621239	AC007319.1	0.545185	621239	Intronic	chr2:187403903-187404403
100	4347144	AC007326.5	0.604306	4347144	Intronic	chr22:18994704-18995204
101	3109920	AC007344.1	0.421076	3109920	Distal	chr16:51535637-51536137
102	3111269	AC007347.1	0.447654	3111269	Intronic	chr16:53611174-53611674
103	1402765	AC007349.2	0.580968	1402765	Distal	chr7:36789647-36790147
104	607753	AC007405.1	0.450591	607753	Intronic	chr2:170823412-170823912
105	638494	AC007557.4	0.451422	638494	Intronic	chr2:216690371-216690871
106	3106629	AC007608.1	0.593083	3106629	Distal	chr16:50520392-50520892
107	3106650	AC007608.2	0.530093	3106650	Distal	chr16:50520392-50520892
108	3106645	AC007608.3	0.482274	3106645	Distal	chr16:50520392-50520892
109	2512566	AC007637.1	0.410935	2512566	Promoter	chr12:109115754-109116254
110	3524120	AC007780.1	0.408486	3524120	Intronic	chr17:68456590-68457090
111	3274174	AC007846.1	0.548639	3274174	Intronic	chr17:5785320-5785820
112	3274421	AC007846.1	0.416567	3274421	Intronic	chr17:5901963-5902463
113	3360746	AC007923.4	0.441564	3360746	Intronic	chr17:31425741-31426241
114	3361598	AC007923.4	0.583664	3361598	Distal	chr17:31561343-31561843
115	2399233	AC008083.2	0.429636	2399233	Distal	chr12:47384711-47385211
116	2501136	AC008149.2	0.483528	2501136	Promoter	chr12:96194085-96194585
117	553582	AC008268.1	0.423954	553582	Intronic	chr2:95303259-95303759
118	4033299	AC008403.2	0.431942	4033299	Intronic	chr19:48329469-48329969
119	4035277	AC008403.2	0.455736	4035277	Intronic	chr19:48424688-48425188
120	1098611	AC008453.2	0.528015	1098611	Distal	chr5:150575101-150575601
121	1033721	AC008496.2	0.400471	1033721	Intronic	chr5:79692533-79693033
122	3981331	AC008537.2	0.567696	3981331	Intronic	chr19:41324925-41325425
123	3840624	AC008543.1	0.447989	3840624	Promoter	chr19:11355134-11355634
124	1102882	AC008571.2	0.616468	1102882	Intronic	chr5:152087198-152087698
125	3958355	AC008649.2	0.440804	3958355	Distal	chr19:38640305-38640805
126	1069047	AC008667.1	0.439097	1069047	Exonic	chr5:139475320-139475820
127	1070113	AC008667.1	0.414874	1070113	Intronic	chr5:139649120-139649620
128	1073083	AC008667.1	0.726869	1073083	Distal	chr5:139764325-139764825
129	1073927	AC008667.1	0.569583	1073927	Intronic	chr5:139904215-139904715
130	1073100	AC008667.4	0.503684	1073100	Distal	chr5:139764325-139764825
131	1107580	AC008691.1	0.478507	1107580	Intronic	chr5:159022192-159022692
132	4107458	AC008735.2	0.514056	4107458	Intronic	chr19:55209014-55209514
133	4110338	AC008735.2	0.428921	4110338	Exonic	chr19:55344432-55344932
134	4116416	AC008735.2	0.496805	4116416	Distal	chr19:55525715-55526215
135	3928508	AC008738.4	0.541453	3928508	Intronic	chr19:33388932-33389432
136	3894012	AC008761.2	0.408386	3894012	Promoter	chr19:18098944-18099444
137	1034512	AC008771.1	0.534726	1034512	Intronic	chr5:80227170-80227670
138	1080426	AC008781.2	0.438433	1080426	Intronic	chr5:141507559-141508059
139	1022087	AC008786.1	0.415283	1022087	Distal	chr5:57676149-57676649
140	1021253	AC008937.2	0.453141	1021253	Intronic	chr5:56565199-56565699
141	3167481	AC009053.2	0.460528	3167481	Intronic	chr16:74073421-74073921
142	3168014	AC009053.2	0.410575	3168014	Exonic	chr16:74452214-74452714
143	3167483	AC009120.2	0.687273	3167483	Intronic	chr16:74073421-74073921
144	3167932	AC009120.2	0.528998	3167932	Intronic	chr16:74419762-74420262
145	3168026	AC009120.2	0.581268	3168026	Exonic	chr16:74452214-74452714
146	3068906	AC009133.1	0.412174	3068906	Intronic	chr16:29313689-29314189
147	3046761	AC009134.1	0.675895	3046761	Intronic	chr16:13436645-13437145
148	3050881	AC009152.3	0.448329	3050881	Intronic	chr16:17313052-17313552
149	3051189	AC009152.3	0.469405	3051189	Distal	chr16:17949343-17949843
150	3200454	AC009154.1	0.557317	3200454	Distal	chr16:86925430-86925930
151	3201049	AC009154.1	0.707805	3201049	Distal	chr16:86994738-86995238
152	3109687	AC009166.1	0.441696	3109687	Distal	chr16:51324143-51324643
153	3109696	AC009166.1	0.469114	3109696	Distal	chr16:51326393-51326893
154	508643	AC009236.2	0.42982	508643	Distal	chr2:45053888-45054388
155	497745	AC009301.1	0.621244	497745	Intronic	chr2:31083521-31084021
156	497784	AC009301.1	0.413776	497784	Exonic	chr2:31137901-31138401
157	497793	AC009301.1	0.505074	497793	Intronic	chr2:31138549-31139049
158	2730328	AC009396.3	0.437139	2730328	Intronic	chr14:78297974-78298474
159	1485716	AC009542.1	0.839605	1485716	Promoter	chr7:135207936-135208436
160	2522564	AC009731.1	0.48152	2522564	Distal	chr12:113582548-113583048
161	2522880	AC009731.1	0.407841	2522880	Intronic	chr12:113770289-113770789
162	2496045	AC010201.1	0.413785	2496045	Promoter	chr12:89353207-89353707
163	2496046	AC010201.2	0.51157	2496046	Promoter	chr12:89353207-89353707
164	2496053	AC010201.3	0.697248	2496053	Promoter	chr12:89353207-89353707
165	4079148	AC010325.1	0.515767	4079148	Intronic	chr19:50717248-50717748
166	4080243	AC010325.1	0.63826	4080243	Intronic	chr19:50780013-50780513
167	4079159	AC010325.2	0.503974	4079159	Intronic	chr19:50717248-50717748
168	4080228	AC010325.2	0.423924	4080228	Intronic	chr19:50780013-50780513
169	4107464	AC010327.5	0.47046	4107464	Intronic	chr19:55209014-55209514
170	4107527	AC010327.5	0.425577	4107527	Promoter	chr19:55209609-55210109
171	4110306	AC010327.5	0.460778	4110306	Exonic	chr19:55344432-55344932
172	4110602	AC010327.5	0.400059	4110602	Distal	chr19:55348255-55348755
173	4116370	AC010327.5	0.525838	4116370	Distal	chr19:55525715-55526215
174	4107453	AC010327.7	0.52262	4107453	Intronic	chr19:55209014-55209514
175	4110335	AC010327.7	0.465451	4110335	Exonic	chr19:55344432-55344932
176	4110613	AC010327.7	0.431936	4110613	Distal	chr19:55348255-55348755
177	4116397	AC010327.7	0.602287	4116397	Distal	chr19:55525715-55526215
178	3812995	AC010336.3	0.485241	3812995	Exonic	chr19:7870570-7871070
179	3816293	AC010336.3	0.449415	3816293	Intronic	chr19:8050479-8050979
180	3849969	AC010422.2	0.628061	3849969	Intronic	chr19:12783866-12784366
181	3858612	AC010422.2	0.493488	3858612	Distal	chr19:13155463-13155963
182	3802427	AC010503.4	0.477639	3802427	Intronic	chr19:6223745-6224245
183	3804925	AC010503.4	0.597641	3804925	Exonic	chr19:6502135-6502635
184	3805052	AC010503.4	0.521785	3805052	Distal	chr19:6514119-6514619
185	3806373	AC010503.4	0.502648	3806373	Intronic	chr19:6725375-6725875
186	3205660	AC010531.5	0.434753	3205660	Promoter	chr16:87779032-87779532
187	3051175	AC010601.1	0.446424	3051175	Distal	chr16:17939079-17939579
188	3051192	AC010601.1	0.58776	3051192	Distal	chr16:17949343-17949843
189	3705129	AC010641.2	0.566902	3705129	Promoter	chr19:408975-409475
190	454625	AC010729.2	0.486541	454625	Distal	chr2:5538662-5539162
191	1978451	AC010789.2	0.482013	1978451	Intronic	chr10:101829403-101829903
192	568577	AC010884.1	0.50359	568577	Intronic	chr2:104852539-104853039
193	532698	AC010913.1	0.409053	532698	Intronic	chr2:73091192-73091692
194	532763	AC010913.1	0.569587	532763	Intronic	chr2:73093565-73094065
195	2868864	AC010931.3	0.486512	2868864	Exonic	chr15:74175839-74176339
196	2869113	AC010931.3	0.63842	2869113	Intronic	chr15:74200975-74201475
197	2869220	AC010931.3	0.639273	2869220	Intronic	chr15:74203965-74204465
198	2869742	AC010931.3	0.687164	2869742	Distal	chr15:74224837-74225337
199	2874096	AC010931.3	0.434459	2874096	Exonic	chr15:74630962-74631462
200	596799	AC010974.1	0.549829	596799	Intronic	chr2:132563962-132564462
201	596819	AC010974.1	0.419459	596819	Intronic	chr2:132589031-132589531
202	587430	AC011246.1	0.464882	587430	Distal	chr2:121888086-121888586
203	1381149	AC011287.1	0.451002	1381149	Promoter	chr7:12686581-12687081
204	687691	AC011298.1	0.42733	687691	Distal	chr2:240233182-240233682
205	1096852	AC011383.1	0.494086	1096852	Intronic	chr5:150307756-150308256
206	1098626	AC011383.1	0.533668	1098626	Distal	chr5:150575101-150575601
207	1111823	AC011389.1	0.406732	1111823	Intronic	chr5:168844005-168844505
208	1112237	AC011389.1	0.472814	1112237	Intronic	chr5:169083384-169083884
209	1111824	AC011389.2	0.402096	1111824	Intronic	chr5:168844005-168844505
210	1112239	AC011389.2	0.42178	1112239	Intronic	chr5:169083384-169083884
211	3799104	AC011444.2	0.540342	3799104	Intronic	chr19:5925556-5926056
212	3849970	AC011446.1	0.421344	3849970	Intronic	chr19:12783866-12784366
213	4056887	AC011450.1	0.564728	4056887	Intronic	chr19:49390265-49390765
214	4061989	AC011450.1	0.401768	4061989	Intronic	chr19:49533026-49533526
215	3981330	AC011462.5	0.66889	3981330	Intronic	chr19:41324925-41325425
216	3981872	AC011462.5	0.537386	3981872	Intronic	chr19:41357493-41357993
217	3982552	AC011462.5	0.432181	3982552	Exonic	chr19:41426518-41427018
218	3834725	AC011472.1	0.456203	3834725	Intronic	chr19:10764247-10764747
219	3841475	AC011472.1	0.479247	3841475	Intronic	chr19:11418365-11418865
220	3841460	AC011472.2	0.435874	3841460	Intronic	chr19:11418365-11418865
221	4084958	AC011483.1	0.662742	4084958	Distal	chr19:51137759-51138259
222	4085492	AC011483.1	0.44709	4085492	Distal	chr19:51295547-51296047
223	4085793	AC011483.1	0.545655	4085793	Intronic	chr19:51319507-51320007
224	3861512	AC011509.3	0.456661	3861512	Distal	chr19:13851090-13851590
225	3830784	AC011511.2	0.424723	3830784	Intronic	chr19:10419098-10419598
226	1538583	AC011586.1	0.474543	1538583	Distal	chr8:16755647-16756147
227	1538581	AC011586.2	0.488861	1538581	Distal	chr8:16755647-16756147
228	1483970	AC011625.1	0.482389	1483970	Intronic	chr7:132234821-132235321
229	405122	AC011700.1	0.650853	405122	Distal	chr1:213737570-213738070
230	1591992	AC011853.2	0.494876	1591992	Exonic	chr8:68330705-68331205
231	451297	AC011995.2	0.583472	451297	Distal	chr2:2503803-2504303
232	3162948	AC012184.1	0.433568	3162948	Intronic	chr16:70778913-70779413
233	2838165	AC012404.1	0.541992	2838165	Intronic	chr15:61048319-61048819
234	2838208	AC012404.1	0.727536	2838208	Intronic	chr15:61084833-61085333
235	682925	AC012485.1	0.420674	682925	Intronic	chr2:238529767-238530267
236	663041	AC012507.3	0.43452	663041	Distal	chr2:230905339-230905839
237	2446153	AC012531.1	0.537773	2446153	Promoter	chr12:54007342-54007842
238	2447962	AC012531.1	0.468265	2447962	Intronic	chr12:54035918-54036418
239	2448005	AC012531.1	0.477177	2448005	Intronic	chr12:54036719-54037219
240	2448251	AC012531.1	0.418226	2448251	Intronic	chr12:54040044-54040544
241	3740267	AC012615.2	0.405476	3740267	Exonic	chr19:1474228-1474728
242	3744532	AC012615.2	0.488202	3744532	Distal	chr19:1674165-1674665
243	3745427	AC012615.2	0.558132	3745427	Exonic	chr19:1753311-1753811
244	3747901	AC012615.2	0.462018	3747901	Intronic	chr19:1847596-1848096
245	1003693	AC012640.3	0.471347	1003693	Intronic	chr5:9861603-9862103
246	584125	AC013275.1	0.414322	584125	Exonic	chr2:119438130-119438630
247	584335	AC013275.1	0.400834	584335	Intronic	chr2:119488216-119488716
248	2718787	AC013451.1	0.533928	2718787	Promoter	chr14:74956658-74957158
249	2718803	AC013451.2	0.430197	2718803	Promoter	chr14:74956658-74957158
250	455842	AC013460.1	0.566452	455842	Intronic	chr2:6922318-6922818
251	456171	AC013460.1	0.433844	456171	Distal	chr2:7109426-7109926
252	2847158	AC013553.4	0.429459	2847158	Distal	chr15:65091973-65092473
253	2848618	AC013553.4	0.497569	2848618	Intronic	chr15:65329022-65329522
254	2922071	AC015712.2	0.423886	2922071	Exonic	chr15:100879126-100879626
255	3558115	AC015802.6	0.493603	3558115	Intronic	chr17:76394075-76394575
256	3500075	AC015813.1	0.442133	3500075	Intronic	chr17:57532101-57532601
257	3503418	AC015813.1	0.424094	3503418	Intronic	chr17:57950767-57951267
258	3505667	AC015813.1	0.631284	3505667	Intronic	chr17:58364539-58365039
259	578932	AC016745.1	0.516372	578932	Exonic	chr2:113203845-113204345
260	579138	AC016745.1	0.596218	579138	Intronic	chr2:113212435-113212935
261	579335	AC016745.1	0.491495	579335	Exonic	chr2:113217520-113218020
262	579393	AC016745.1	0.505669	579393	Intronic	chr2:113219028-113219528
263	579846	AC016745.1	0.451587	579846	Intronic	chr2:113231251-113231751
264	581108	AC016745.1	0.551433	581108	Promoter	chr2:113278757-113279257
265	581672	AC016745.1	0.459286	581672	Distal	chr2:113352007-113352507
266	578927	AC016745.2	0.403315	578927	Exonic	chr2:113203845-113204345
267	1922659	AC016821.1	0.645015	1922659	Intronic	chr10:69337759-69338259
268	613967	AC017048.3	0.594567	613967	Promoter	chr2:176128932-176129432
269	3456237	AC018521.4	0.420529	3456237	Distal	chr17:47996116-47996616
270	1541316	AC018541.1	0.47045	1541316	Distal	chr8:20699912-20700412
271	1476513	AC018638.6	0.664499	1476513	Distal	chr7:128827379-128827879
272	1476505	AC018638.7	0.479937	1476505	Distal	chr7:128827379-128827879
273	1483969	AC018643.1	0.473621	1483969	Intronic	chr7:132234821-132235321
274	451295	AC018685.2	0.454525	451295	Distal	chr2:2503803-2504303
275	568166	AC018730.1	0.424239	568166	Promoter	chr2:104758247-104758747
276	568457	AC018730.1	0.618743	568457	Intronic	chr2:104846942-104847442
277	568589	AC018730.1	0.602703	568589	Intronic	chr2:104852539-104853039
278	568693	AC018730.1	0.417693	568693	Exonic	chr2:104855720-104856220
279	569107	AC018730.1	0.598695	569107	Distal	chr2:104900554-104901054
280	569176	AC018730.1	0.644392	569176	Intronic	chr2:104938323-104938823
281	675667	AC019068.1	0.538003	675667	Exonic	chr2:236128162-236128662
282	675751	AC019068.1	0.418317	675751	Distal	chr2:236162978-236163478
283	675910	AC019068.1	0.455391	675910	Intronic	chr2:236211147-236211647
284	676058	AC019068.1	0.626141	676058	Intronic	chr2:236417126-236417626
285	979757	AC019163.1	0.405831	979757	Intronic	chr4:176226636-176227136
286	605072	AC019197.1	0.640382	605072	Distal	chr2:164644345-164644845
287	1524978	AC019257.1	0.495675	1524978	Promoter	chr8:1973572-1974072
288	1538393	AC019270.1	0.760624	1538393	Intronic	chr8:13515756-13516256
289	2413391	AC020612.3	0.445116	2413391	Promoter	chr12:49566186-49566686
290	2815740	AC020659.1	0.422182	2815740	Intronic	chr15:41855517-41856017
291	2816602	AC020659.1	0.518909	2816602	Intronic	chr15:41891952-41892452
292	2816626	AC020659.1	0.753985	2816626	Intronic	chr15:41892552-41893052
293	973772	AC020703.1	0.603681	973772	Distal	chr4:153929677-153930177
294	2916915	AC020704.1	0.483801	2916915	Distal	chr15:97082769-97083269
295	2828817	AC020892.2	0.485604	2828817	Intronic	chr15:51718141-51718641
296	3861351	AC020916.1	0.459327	3861351	Distal	chr19:13846501-13847001
297	3861378	AC020916.1	0.497319	3861378	Distal	chr19:13847565-13848065
298	1041715	AC021086.1	0.445196	1041715	Distal	chr5:100644251-100644751
299	1041748	AC021086.1	0.446222	1041748	Distal	chr5:100791324-100791824
300	1508192	AC021097.2	0.436162	1508192	Exonic	chr7:151039251-151039751
301	3570268	AC021683.2	0.485578	3570268	Intronic	chr17:78017222-78017722
302	2381341	AC022075.1	0.47598	2381341	Intronic	chr12:10368324-10368824
303	3954626	AC022144.1	0.486143	3954626	Intronic	chr19:38253221-38253721
304	3954804	AC022144.1	0.482212	3954804	Intronic	chr19:38266936-38267436
305	3037103	AC022168.1	0.472414	3037103	Intronic	chr16:9908557-9909057
306	2869725	AC022188.1	0.428273	2869725	Distal	chr15:74224837-74225337
307	2000161	AC022395.1	0.423931	2000161	Distal	chr10:117899048-117899548
308	1001338	AC022424.1	0.463358	1001338	Promoter	chr5:5139323-5139823
309	1001330	AC022424.2	0.414245	1001330	Promoter	chr5:5139323-5139823
310	1009776	AC022447.1	0.529031	1009776	Intronic	chr5:31731026-31731526
311	2481490	AC022506.2	0.433759	2481490	Promoter	chr12:57770607-57771107
312	1585578	AC022679.2	0.418517	1585578	Promoter	chr8:55101760-55102260
313	1582615	AC022915.2	0.570138	1582615	Distal	chr8:48428232-48428732
314	1595884	AC023200.1	0.411787	1595884	Distal	chr8:76883327-76883827
315	2003645	AC023282.1	0.578839	2003645	Intronic	chr10:120580783-120581283
316	2003662	AC023282.1	0.521085	2003662	Exonic	chr10:120598441-120598941
317	3355821	AC023389.1	0.426886	3355821	Intronic	chr17:29597331-29597831
318	3357113	AC023389.1	0.483122	3357113	Distal	chr17:30113172-30113672
319	4347138	AC023490.4	0.418639	4347138	Intronic	chr22:18994704-18995204
320	2433022	AC023509.6	0.453848	2433022	Promoter	chr12:53055400-53055900
321	2435214	AC023509.6	0.466041	2435214	Intronic	chr12:53219190-53219690
322	2435362	AC023509.6	0.464042	2435362	Intronic	chr12:53222281-53222781
323	2441966	AC023509.6	0.452427	2441966	Promoter	chr12:53757058-53757558
324	2446155	AC023509.6	0.536733	2446155	Promoter	chr12:54007342-54007842
325	2447180	AC023509.6	0.479439	2447180	Intronic	chr12:54024061-54024561
326	2896062	AC024270.5	0.449755	2896062	Exonic	chr15:82952457-82952957
327	2896630	AC024270.5	0.424426	2896630	Intronic	chr15:83283354-83283854
328	883096	AC024560.4	0.44672	883096	Intronic	chr3:197516483-197516983
329	1007987	AC024588.1	0.44505	1007987	Distal	chr5:16994540-16995040
330	3796413	AC024592.2	0.548275	3796413	Intronic	chr19:5697589-5698089
331	3796497	AC024592.2	0.491082	3796497	Intronic	chr19:5700354-5700854
332	3799239	AC024592.2	0.52179	3799239	Exonic	chr19:5933985-5934485
333	2495734	AC024909.1	0.496425	2495734	Distal	chr12:89230914-89231414
334	2827164	AC025040.1	0.465664	2827164	Intronic	chr15:50190231-50190731
335	2423613	AC025259.1	0.481811	2423613	Intronic	chr12:51910575-51911075
336	2425817	AC025259.1	0.498117	2425817	Distal	chr12:52063903-52064403
337	2429844	AC025259.1	0.416007	2429844	Intronic	chr12:52566942-52567442
338	2486868	AC025419.1	0.54704	2486868	Exonic	chr12:65306683-65307183
339	2487290	AC025419.1	0.51373	2487290	Intronic	chr12:65534399-65534899
340	2488105	AC025419.1	0.430649	2488105	Intronic	chr12:65892776-65893276
341	1022100	AC025470.2	0.402557	1022100	Distal	chr5:57692976-57693476
342	1586625	AC025674.2	0.403302	1586625	Intronic	chr8:57190383-57190883
343	1121585	AC025752.1	0.439345	1121585	Intronic	chr5:174337724-174338224
344	1002377	AC025756.1	0.443907	1002377	Distal	chr5:6791145-6791645
345	3669040	AC025887.2	0.414496	3669040	Intronic	chr18:32276850-32277350
346	2486859	AC026124.1	0.822281	2486859	Exonic	chr12:65306683-65307183
347	2487289	AC026124.1	0.709093	2487289	Intronic	chr12:65534399-65534899
348	4057990	AC026803.2	0.423882	4057990	Promoter	chr19:49423295-49423795
349	4035562	AC026803.3	0.419544	4035562	Promoter	chr19:48454116-48454616
350	1539003	AC027117.2	0.435922	1539003	Intronic	chr8:17537266-17537766
351	2859107	AC027237.3	0.451605	2859107	Intronic	chr15:69530164-69530664
352	2859353	AC027237.3	0.42141	2859353	Intronic	chr15:69664692-69665192
353	2880932	AC027243.3	0.439769	2880932	Distal	chr15:75775986-75776486
354	2882452	AC027243.3	0.459359	2882452	Distal	chr15:76342928-76343428
355	3720670	AC027307.3	0.411239	3720670	Distal	chr19:980449-980949
356	3732309	AC027307.3	0.406492	3732309	Promoter	chr19:1259091-1259591
357	3732382	AC027307.3	0.451903	3732382	Intronic	chr19:1260031-1260531
358	3740252	AC027307.3	0.443445	3740252	Exonic	chr19:1474228-1474728
359	3590938	AC027601.1	0.424794	3590938	Intronic	chr17:81136605-81137105
360	3599800	AC027601.1	0.554053	3599800	Intronic	chr17:81423071-81423571
361	3599869	AC027601.1	0.411584	3599869	Intronic	chr17:81423715-81424215
362	3606516	AC027601.1	0.590194	3606516	Exonic	chr17:81558990-81559490
363	3610891	AC027601.1	0.451448	3610891	Intronic	chr17:81806265-81806765
364	3605088	AC027601.6	0.418647	3605088	Intronic	chr17:81523046-81523546
365	3140992	AC027682.4	0.423234	3140992	Promoter	chr16:67277268-67277768
366	3138457	AC027682.6	0.409962	3138457	Promoter	chr16:67168876-67169376
367	3140229	AC027682.6	0.470983	3140229	Intronic	chr16:67241101-67241601
368	3140969	AC027682.6	0.483377	3140969	Promoter	chr16:67277268-67277768
369	3146061	AC027682.6	0.457953	3146061	Intronic	chr16:67563119-67563619
370	1587220	AC027698.1	0.563216	1587220	Intronic	chr8:58156129-58156629
371	1587348	AC027698.1	0.440478	1587348	Distal	chr8:58321831-58322331
372	2816678	AC036103.1	0.424653	2816678	Promoter	chr15:41894667-41895167
373	1546459	AC037459.2	0.555435	1546459	Intronic	chr8:22552528-22553028
374	1546972	AC037459.2	0.405195	1546972	Exonic	chr8:22574991-22575491
375	1548227	AC037459.2	0.435281	1548227	Intronic	chr8:22628154-22628654
376	1550715	AC037459.2	0.498244	1550715	Intronic	chr8:22911709-22912209
377	3101694	AC044798.3	0.463851	3101694	Distal	chr16:49275075-49275575
378	870336	AC046143.1	0.418388	870336	Intronic	chr3:194212862-194213362
379	2484191	AC048341.1	0.477222	2484191	Exonic	chr12:62647504-62648004
380	2484193	AC048341.2	0.479383	2484193	Exonic	chr12:62647504-62648004
381	2395153	AC048344.4	0.443891	2395153	Distal	chr12:32039347-32039847
382	2823785	AC051619.6	0.596202	2823785	Intronic	chr15:45200210-45200710
383	3319009	AC055811.1	0.420933	3319009	Distal	chr17:17367398-17367898
384	3671385	AC055840.1	0.426957	3671385	Intronic	chr18:36303135-36303635
385	1915953	AC060234.2	0.526968	1915953	Intronic	chr10:49143986-49144486
386	3421354	AC060780.1	0.479506	3421354	Intronic	chr17:42878087-42878587
387	4084932	AC063977.6	0.468462	4084932	Distal	chr19:51137759-51138259
388	4085490	AC063977.6	0.420644	4085490	Distal	chr19:51295547-51296047
389	4085808	AC063977.6	0.552131	4085808	Intronic	chr19:51319507-51320007
390	469118	AC064875.1	0.58943	469118	Distal	chr2:12921258-12921758
391	469144	AC064875.1	0.501518	469144	Distal	chr2:12948406-12948906
392	2828809	AC066613.2	0.448411	2828809	Intronic	chr15:51718141-51718641
393	3954637	AC067969.1	0.551302	3954637	Intronic	chr19:38253221-38253721
394	3954807	AC067969.1	0.434655	3954807	Intronic	chr19:38266936-38267436
395	2880943	AC068338.3	0.461213	2880943	Distal	chr15:75775986-75776486
396	805297	AC068633.1	0.571309	805297	Distal	chr3:118804965-118805465
397	2823951	AC068722.1	0.507619	2823951	Promoter	chr15:45279075-45279575
398	2435218	AC068888.1	0.500687	2435218	Intronic	chr12:53219190-53219690
399	2435366	AC068888.1	0.492312	2435366	Intronic	chr12:53222281-53222781
400	2423642	AC068987.1	0.445083	2423642	Intronic	chr12:51910575-51911075
401	2423637	AC068987.2	0.481055	2423637	Intronic	chr12:51910575-51911075
402	2423638	AC068987.3	0.476052	2423638	Intronic	chr12:51910575-51911075
403	1573852	AC069120.1	0.493685	1573852	Distal	chr8:38505084-38505584
404	629568	AC069148.1	0.434337	629568	Intronic	chr2:202169787-202170287
405	2031884	AC069287.3	0.442603	2031884	Intronic	chr11:312195-312695
406	2041234	AC069287.3	0.503498	2041234	Distal	chr11:563876-564376
407	2042302	AC069287.3	0.473652	2042302	Exonic	chr11:608068-608568
408	866022	AC072022.1	0.447081	866022	Distal	chr3:188052228-188052728
409	865832	AC072022.2	0.429785	865832	Distal	chr3:187931043-187931543
410	866013	AC072022.2	0.543759	866013	Distal	chr3:188052228-188052728
411	1469257	AC073114.1	0.665447	1469257	Distal	chr7:110418518-110419018
412	4030008	AC073548.2	0.488286	4030008	Exonic	chr19:47742859-47743359
413	4030521	AC073548.2	0.475914	4030521	Promoter	chr19:47819695-47820195
414	2461918	AC073896.2	0.651605	2461918	Promoter	chr12:55842782-55843282
415	2461960	AC073896.3	0.428159	2461960	Promoter	chr12:55842782-55843282
416	495208	AC074011.1	0.415479	495208	Intronic	chr2:28583871-28584371
417	2416661	AC074032.1	0.559196	2416661	Intronic	chr12:49902791-49903291
418	846675	AC074033.1	0.426235	846675	Promoter	chr3:169664131-169664631
419	4015294	AC074212.1	0.55333	4015294	Distal	chr19:45881844-45882344
420	2493427	AC078923.1	0.568142	2493427	Distal	chr12:76012564-76013064
421	2493479	AC078923.1	0.503897	2493479	Exonic	chr12:76031476-76031976
422	980528	AC079226.2	0.573808	980528	Intronic	chr4:182384485-182384985
423	980736	AC079226.2	0.572414	980736	Distal	chr4:182806843-182807343
424	2090872	AC079296.1	0.763176	2090872	Exonic	chr11:8717792-8718292
425	562557	AC079447.1	0.528183	562557	Promoter	chr2:98936815-98937315
426	563164	AC079447.1	0.493176	563164	Intronic	chr2:99601433-99601933
427	3920625	AC079466.1	0.404681	3920625	Promoter	chr19:29000935-29001435
428	1438765	AC079781.5	0.442113	1438765	Intronic	chr7:98229298-98229798
429	1438901	AC079781.5	0.539028	1438901	Intronic	chr7:98280697-98281197
430	977121	AC080188.1	0.509599	977121	Distal	chr4:169042610-169043110
431	1626368	AC083843.3	0.699141	1626368	Distal	chr8:134765600-134766100
432	954814	AC083902.1	0.581654	954814	Distal	chr4:99652781-99653281
433	851951	AC084211.1	0.42233	851951	Distal	chr3:182023647-182024147
434	1601941	AC084346.1	0.670046	1601941	Distal	chr8:94234323-94234823
435	1601989	AC084346.1	0.481053	1601989	Distal	chr8:94242071-94242571
436	2830930	AC084759.2	0.408332	2830930	Intronic	chr15:54208764-54209264
437	2389081	AC087260.1	0.422971	2389081	Intronic	chr12:23707148-23707648
438	2899415	AC087286.2	0.510257	2899415	Intronic	chr15:85584032-85584532
439	3108820	AC087564.1	0.424815	3108820	Distal	chr16:51119522-51120022
440	3109000	AC087564.1	0.450007	3109000	Distal	chr16:51131263-51131763
441	3109689	AC087564.1	0.632393	3109689	Distal	chr16:51326393-51326893
442	3109873	AC087564.1	0.407235	3109873	Distal	chr16:51491071-51491571
443	1550714	AC090197.1	0.407654	1550714	Intronic	chr8:22911709-22912209
444	2129492	AC090589.2	0.449091	2129492	Distal	chr11:46920649-46921149
445	3250305	AC090617.4	0.414188	3250305	Exonic	chr17:2062490-2062990
446	3251375	AC090617.4	0.507921	3251375	Intronic	chr17:2233460-2233960
447	3250331	AC090617.5	0.482415	3250331	Exonic	chr17:2062490-2062990
448	3251392	AC090617.5	0.58903	3251392	Intronic	chr17:2233460-2233960
449	3497111	AC090618.1	0.472636	3497111	Intronic	chr17:55773832-55774332
450	2487297	AC090673.1	0.608076	2487297	Intronic	chr12:65534399-65534899
451	2488098	AC090673.1	0.660905	2488098	Intronic	chr12:65892776-65893276
452	2488782	AC090673.1	0.402487	2488782	Exonic	chr12:66189140-66189640
453	1565253	AC090809.1	0.422075	1565253	Distal	chr8:37224773-37225273
454	3391603	AC090844.2	0.404476	3391603	Intronic	chr17:39695010-39695510
455	1619383	AC090921.1	0.481004	1619383	Distal	chr8:124422236-124422736
456	719797	AC090945.1	0.440643	719797	Intronic	chr3:15606520-15607020
457	2828800	AC090971.2	0.719796	2828800	Intronic	chr15:51718141-51718641
458	2828798	AC090971.5	0.538159	2828798	Intronic	chr15:51718141-51718641
459	2811276	AC091045.1	0.425725	2811276	Distal	chr15:40909618-40910118
460	3507673	AC091059.1	0.432722	3507673	Intronic	chr17:59370633-59371133
461	3464743	AC091133.1	0.477751	3464743	Intronic	chr17:48619517-48620017
462	3464921	AC091133.1	0.459098	3464921	Intronic	chr17:48623226-48623726
463	3465216	AC091133.1	0.42632	3465216	Intronic	chr17:48630747-48631247
464	3469344	AC091133.1	0.521067	3469344	Distal	chr17:48972295-48972795
465	3471186	AC091133.1	0.447638	3471186	Intronic	chr17:49229002-49229502
466	3263870	AC091153.2	0.401661	3263870	Intronic	chr17:4554502-4555002
467	3265421	AC091153.2	0.534215	3265421	Intronic	chr17:4599809-4600309
468	3270095	AC091153.2	0.63297	3270095	Promoter	chr17:4950520-4951020
469	3469362	AC091180.5	0.581298	3469362	Distal	chr17:48972295-48972795
470	2084249	AC091564.5	0.474622	2084249	Exonic	chr11:6320285-6320785
471	400925	AC092017.4	0.519265	400925	Intronic	chr1:210905852-210906352
472	3849973	AC092069.1	0.486344	3849973	Intronic	chr19:12783866-12784366
473	3857121	AC092069.1	0.409664	3857121	Exonic	chr19:13094678-13095178
474	3157661	AC092115.3	0.402647	3157661	Intronic	chr16:69311524-69312024
475	3221002	AC092120.3	0.463742	3221002	Promoter	chr16:88976928-88977428
476	3222228	AC092120.3	0.419534	3222228	Distal	chr16:89071338-89071838
477	3229381	AC092120.3	0.489019	3229381	Intronic	chr16:89582074-89582574
478	3231605	AC092120.3	0.457731	3231605	Promoter	chr16:89709665-89710165
479	3233097	AC092120.3	0.585132	3233097	Intronic	chr16:89922298-89922798
480	496173	AC092164.1	0.429401	496173	Promoter	chr2:28981019-28981519
481	1371472	AC092428.1	0.46837	1371472	Intronic	chr7:4743602-4744102
482	928717	AC092436.3	0.427989	928717	Distal	chr4:25970088-25970588
483	891428	AC092535.4	0.620691	891428	Distal	chr4:1041270-1041770
484	563571	AC092667.1	0.445366	563571	Intronic	chr2:100013772-100014272
485	560191	AC092683.1	0.435759	560191	Intronic	chr2:96951061-96951561
486	805240	AC092691.1	0.540016	805240	Distal	chr3:117762282-117762782
487	805241	AC092691.3	0.542772	805241	Distal	chr3:117762282-117762782
488	2379376	AC092821.3	0.414255	2379376	Distal	chr12:9404360-9404860
489	1002891	AC093305.1	0.57306	1002891	Intronic	chr5:7575986-7576486
490	636557	AC093382.1	0.403098	636557	Exonic	chr2:216283463-216283963
491	231246	AC093425.1	0.434007	231246	Promoter	chr1:58783929-58784429
492	716950	AC093495.1	0.6967	716950	Intronic	chr3:14432136-14432636
493	716970	AC093495.1	0.434295	716970	Intronic	chr3:14432719-14433219
494	3200446	AC093519.2	0.402485	3200446	Distal	chr16:86925430-86925930
495	3201062	AC093519.2	0.42617	3201062	Distal	chr16:86994738-86995238
496	2994666	AC093525.4	0.42891	2994666	Promoter	chr16:2197200-2197700
497	2994723	AC093525.6	0.488936	2994723	Promoter	chr16:2197200-2197700
498	2996049	AC093525.6	0.525656	2996049	Exonic	chr16:2231614-2232114
499	3004563	AC093525.6	0.404347	3004563	Intronic	chr16:2698804-2699304
500	3004613	AC093525.7	0.437691	3004613	Intronic	chr16:2698804-2699304
501	1049135	AC093535.1	0.670758	1049135	Exonic	chr5:126423174-126423674
502	927267	AC093607.1	0.563809	927267	Intronic	chr4:23869102-23869602
503	686555	AC093802.1	0.640848	686555	Intronic	chr2:239770162-239770662
504	686593	AC093802.1	0.738748	686593	Intronic	chr2:239778493-239778993
505	686681	AC093802.1	0.559576	686681	Exonic	chr2:239801571-239802071
506	687924	AC093802.1	0.479826	687924	Distal	chr2:240255875-240256375
507	980223	AC093840.2	0.419478	980223	Distal	chr4:181418483-181418983
508	226947	AC096536.3	0.41434	226947	Intronic	chr1:54619419-54619919
509	405123	AC096639.1	0.493402	405123	Distal	chr1:213737570-213738070
510	965646	AC097376.3	0.457551	965646	Intronic	chr4:139558183-139558683
511	646259	AC097468.4	0.465515	646259	Promoter	chr2:218878899-218879399
512	926063	AC097515.1	0.426149	926063	Promoter	chr4:16898472-16898972
513	936265	AC097522.2	0.455292	936265	Distal	chr4:52106623-52107123
514	596753	AC097532.3	0.485596	596753	Promoter	chr2:132416305-132416805
515	958691	AC098798.1	0.431918	958691	Distal	chr4:110610496-110610996
516	958694	AC098798.1	0.47972	958694	Distal	chr4:110611046-110611546
517	413271	AC099066.1	0.430648	413271	Intronic	chr1:225815160-225815660
518	3156353	AC099314.1	0.464015	3156353	Promoter	chr16:68736958-68737458
519	3052411	AC099518.1	0.407656	3052411	Distal	chr16:19348790-19349290
520	3156338	AC099521.3	0.480771	3156338	Promoter	chr16:68736958-68737458
521	722748	AC099754.1	0.620409	722748	Distal	chr3:27086152-27086652
522	3678511	AC100778.3	0.403177	3678511	Distal	chr18:49017014-49017514
523	2839452	AC100839.1	0.548694	2839452	Intronic	chr15:62760387-62760887
524	2839413	AC100839.2	0.403767	2839413	Intronic	chr15:62743973-62744473
525	2839449	AC100839.2	0.502538	2839449	Intronic	chr15:62760387-62760887
526	552699	AC103563.7	0.533836	552699	Intronic	chr2:95025731-95026231
527	552907	AC103563.7	0.566485	552907	Distal	chr2:95058981-95059481
528	553412	AC103563.7	0.727532	553412	Intronic	chr2:95277046-95277546
529	3461741	AC103702.1	0.432962	3461741	Exonic	chr17:48552346-48552846
530	3465239	AC103702.1	0.436226	3465239	Intronic	chr17:48630747-48631247
531	3460870	AC103702.2	0.462713	3460870	Exonic	chr17:48528993-48529493
532	3464244	AC103702.2	0.55678	3464244	Intronic	chr17:48609026-48609526
533	3464737	AC103702.2	0.523293	3464737	Intronic	chr17:48619517-48620017
534	3464932	AC103702.2	0.436588	3464932	Intronic	chr17:48623226-48623726
535	3465233	AC103702.2	0.659084	3465233	Intronic	chr17:48630747-48631247
536	3469383	AC103702.2	0.453831	3469383	Distal	chr17:48972295-48972795
537	2839450	AC103740.1	0.534145	2839450	Intronic	chr15:62760387-62760887
538	2100031	AC103794.1	0.608657	2100031	Intronic	chr11:16011449-16011949
539	2108024	AC103796.1	0.420037	2108024	Distal	chr11:27859866-27860366
540	2896629	AC103876.1	0.436189	2896629	Intronic	chr15:83283354-83283854
541	2896980	AC103876.1	0.50983	2896980	Distal	chr15:83439793-83440293
542	2793551	AC104002.3	0.419753	2793551	Intronic	chr15:28017381-28017881
543	2894511	AC104041.1	0.428583	2894511	Promoter	chr15:81374032-81374532
544	1139944	AC104117.3	0.405524	1139944	Promoter	chr5:179345303-179345803
545	238907	AC104458.1	0.429049	238907	Intronic	chr1:76294424-76294924
546	841823	AC104472.1	0.511049	841823	Intronic	chr3:155744042-155744542
547	926066	AC104656.1	0.591269	926066	Promoter	chr4:16898472-16898972
548	495200	AC104695.2	0.474807	495200	Intronic	chr2:28583871-28584371
549	462320	AC104794.2	0.441322	462320	Intronic	chr2:10162752-10163252
550	3358194	AC104984.1	0.437472	3358194	Distal	chr17:30550400-30550900
551	546934	AC105053.1	0.605394	546934	Distal	chr2:85717685-85718185
552	547222	AC105053.1	0.440794	547222	Distal	chr2:85748849-85749349
553	547934	AC105053.1	0.463706	547934	Promoter	chr2:85785087-85785587
554	3676590	AC105101.2	0.491405	3676590	Intronic	chr18:48036768-48037268
555	3676696	AC105101.2	0.416011	3676696	Intronic	chr18:48151859-48152359
556	1542295	AC105206.2	0.564696	1542295	Intronic	chr8:21920263-21920763
557	1543629	AC105206.2	0.403156	1543629	Exonic	chr8:22117728-22118228
558	1543831	AC105206.2	0.473494	1543831	Exonic	chr8:22130726-22131226
559	1546466	AC105206.2	0.474914	1546466	Intronic	chr8:22552528-22553028
560	1548225	AC105206.2	0.418311	1548225	Intronic	chr8:22628154-22628654
561	753782	AC105935.1	0.473608	753782	Intronic	chr3:49805397-49805897
562	3113415	AC106738.1	0.424206	3113415	Promoter	chr16:54930449-54930949
563	1130979	AC106795.3	0.406591	1130979	Intronic	chr5:177449595-177450095
564	1136423	AC106795.3	0.443458	1136423	Intronic	chr5:178350773-178351273
565	1538392	AC106845.1	0.893875	1538392	Intronic	chr8:13515756-13516256
566	3080453	AC106886.3	0.423663	3080453	Intronic	chr16:30395707-30396207
567	3092965	AC106886.3	0.565843	3092965	Intronic	chr16:31090560-31091060
568	836498	AC107021.1	0.525591	836498	Intronic	chr3:146161615-146162115
569	836496	AC107021.2	0.406779	836496	Intronic	chr3:146161615-146162115
570	946261	AC107072.2	0.624036	946261	Distal	chr4:76830829-76831329
571	676689	AC107079.1	0.473072	676689	Distal	chr2:236853444-236853944
572	891408	AC107464.1	0.430017	891408	Distal	chr4:1041270-1041770
573	891424	AC107464.3	0.53593	891424	Distal	chr4:1041270-1041770
574	1533499	AC107918.6	0.408436	1533499	Intronic	chr8:11467457-11467957
575	1614492	AC107953.2	0.428138	1614492	Distal	chr8:118867956-118868456
576	1546468	AC107959.1	0.46416	1546468	Intronic	chr8:22552528-22553028
577	1548238	AC107959.1	0.421217	1548238	Intronic	chr8:22628154-22628654
578	1552972	AC107959.1	0.42062	1552972	Intronic	chr8:23294663-23295163
579	1553698	AC107959.2	0.42013	1553698	Intronic	chr8:23427674-23428174
580	622022	AC108047.1	0.413431	622022	Intronic	chr2:190180106-190180606
581	3004585	AC108134.1	0.456507	3004585	Intronic	chr16:2698804-2699304
582	3010569	AC108134.1	0.444056	3010569	Promoter	chr16:2963037-2963537
583	3004599	AC108134.2	0.447855	3004599	Intronic	chr16:2698804-2699304
584	3004726	AC108134.2	0.436026	3004726	Intronic	chr16:2710780-2711280
585	3010473	AC108134.2	0.414939	3010473	Promoter	chr16:2962501-2963001
586	3010546	AC108134.2	0.503093	3010546	Promoter	chr16:2963037-2963537
587	3021502	AC108134.2	0.637364	3021502	Exonic	chr16:3642646-3643146
588	3004618	AC108134.3	0.503777	3004618	Intronic	chr16:2698804-2699304
589	934602	AC108210.1	0.426966	934602	Intronic	chr4:42398301-42398801
590	833797	AC108727.2	0.423269	833797	Intronic	chr3:141076786-141077286
591	1644445	AC109322.2	0.406111	1644445	Distal	chr8:143406181-143406681
592	1647775	AC109322.2	0.599423	1647775	Intronic	chr8:143532618-143533118
593	1651048	AC109322.2	0.447801	1651048	Intronic	chr8:143636277-143636777
594	1656921	AC109322.2	0.402992	1656921	Intronic	chr8:143944710-143945210
595	1661967	AC109322.2	0.411966	1661967	Exonic	chr8:144095221-144095721
596	1664858	AC109322.2	0.408786	1664858	Intronic	chr8:144256773-144257273
597	3113422	AC109462.1	0.486784	3113422	Promoter	chr16:54930449-54930949
598	3046325	AC109597.1	0.425515	3046325	Intronic	chr16:12580665-12581165
599	3606535	AC110285.1	0.411133	3606535	Exonic	chr17:81558990-81559490
600	3602097	AC110285.2	0.551515	3602097	Exonic	chr17:81465811-81466311
601	3599810	AC110285.3	0.452866	3599810	Intronic	chr17:81423071-81423571
602	3606555	AC110285.3	0.456187	3606555	Exonic	chr17:81558990-81559490
603	3612723	AC110285.3	0.404838	3612723	Promoter	chr17:81835849-81836349
604	943859	AC110760.1	0.551239	943859	Intronic	chr4:74781129-74781629
605	3566812	AC111170.1	0.454615	3566812	Intronic	chr17:77372344-77372844
606	3567547	AC111170.1	0.505264	3567547	Intronic	chr17:77436012-77436512
607	3565793	AC111170.2	0.490461	3565793	Distal	chr17:77235289-77235789
608	725575	AC112220.2	0.551144	725575	Intronic	chr3:33800195-33800695
609	816122	AC112482.2	0.436278	816122	Distal	chr3:127170732-127171232
610	677917	AC112721.2	0.554845	677917	Distal	chr2:237434719-237435219
611	1136440	AC113348.3	0.400273	1136440	Intronic	chr5:178350773-178351273
612	1031526	AC113404.1	0.872881	1031526	Exonic	chr5:76332039-76332539
613	157177	AC114488.2	0.426867	157177	Distal	chr1:31397414-31397914
614	767277	AC115284.4	0.452687	767277	Distal	chr3:51538441-51538941
615	767972	AC115284.4	0.557324	767972	Exonic	chr3:51936971-51937471
616	771354	AC115284.4	0.459856	771354	Distal	chr3:52068544-52069044
617	775376	AC115284.4	0.421598	775376	Exonic	chr3:52394593-52395093
618	2911273	AC116903.2	0.418242	2911273	Intronic	chr15:91853979-91854479
619	3307986	AC118755.2	0.595155	3307986	Intronic	chr17:9636143-9636643
620	994021	AC122719.2	0.405252	994021	Distal	chr5:963990-964490
621	725679	AC123023.2	0.500621	725679	Distal	chr3:34008194-34008694
622	937366	AC124017.1	0.500442	937366	Intronic	chr4:53706369-53706869
623	1038233	AC124854.1	0.520412	1038233	Distal	chr5:92641314-92641814
624	686550	AC124861.1	0.502261	686550	Intronic	chr2:239770162-239770662
625	686595	AC124861.1	0.672259	686595	Intronic	chr2:239778493-239778993
626	686683	AC124861.1	0.501848	686683	Exonic	chr2:239801571-239802071
627	687686	AC124861.1	0.443255	687686	Distal	chr2:240233182-240233682
628	687926	AC124861.1	0.587684	687926	Distal	chr2:240255875-240256375
629	2363288	AC125494.1	0.410913	2363288	Promoter	chr12:6532410-6532910
630	3205643	AC126696.3	0.618828	3205643	Promoter	chr16:87779032-87779532
631	3206686	AC126696.3	0.612967	3206686	Intronic	chr16:87853531-87854031
632	3206762	AC126696.3	0.663961	3206762	Intronic	chr16:87860524-87861024
633	3208378	AC126696.3	0.496725	3208378	Distal	chr16:88264900-88265400
634	3358210	AC127024.6	0.462269	3358210	Distal	chr17:30550400-30550900
635	2129493	AC127035.1	0.407264	2129493	Distal	chr11:46920649-46921149
636	3590956	AC127496.1	0.423426	3590956	Intronic	chr17:81136605-81137105
637	3587629	AC127496.5	0.471125	3587629	Intronic	chr17:81003982-81004482
638	3588306	AC127496.5	0.409581	3588306	Intronic	chr17:81040178-81040678
639	3590951	AC127496.5	0.431535	3590951	Intronic	chr17:81136605-81137105
640	3597363	AC127496.5	0.424946	3597363	Distal	chr17:81388967-81389467
641	3599794	AC127496.5	0.577173	3599794	Intronic	chr17:81423071-81423571
642	2079542	AC127526.1	0.41067	2079542	Distal	chr11:3224610-3225110
643	2079559	AC127526.2	0.45976	2079559	Distal	chr11:3224610-3225110
644	2560877	AC131009.2	0.422851	2560877	Intronic	chr12:131766185-131766685
645	2041270	AC131934.1	0.476122	2041270	Distal	chr11:563876-564376
646	3065464	AC133550.2	0.47669	3065464	Exonic	chr16:28842616-28843116
647	3068882	AC133550.2	0.643397	3068882	Intronic	chr16:29313689-29314189
648	3037100	AC133565.1	0.491578	3037100	Intronic	chr16:9908557-9909057
649	3097196	AC135050.3	0.446656	3097196	Distal	chr16:31453346-31453846
650	1107243	AC136424.2	0.649703	1107243	Intronic	chr5:158754011-158754511
651	1107528	AC136424.2	0.438758	1107528	Intronic	chr5:159011052-159011552
652	2031847	AC136475.1	0.463897	2031847	Intronic	chr11:312195-312695
653	2041687	AC136475.1	0.41361	2041687	Distal	chr11:571494-571994
654	2042259	AC136475.7	0.471286	2042259	Exonic	chr11:608068-608568
655	1136426	AC136601.1	0.416775	1136426	Intronic	chr5:178350773-178351273
656	1140525	AC136628.4	0.422441	1140525	Distal	chr5:179486432-179486932
657	1140611	AC136628.4	0.613937	1140611	Distal	chr5:179515396-179515896
658	1141093	AC136628.4	0.465053	1141093	Distal	chr5:179613676-179614176
659	3108818	AC137494.1	0.422948	3108818	Distal	chr16:51119522-51120022
660	3108998	AC137494.1	0.491586	3108998	Distal	chr16:51131263-51131763
661	3109625	AC137494.1	0.438839	3109625	Distal	chr16:51245112-51245612
662	3109680	AC137494.1	0.47989	3109680	Distal	chr16:51324143-51324643
663	3109693	AC137494.1	0.733922	3109693	Distal	chr16:51326393-51326893
664	3109874	AC137494.1	0.425621	3109874	Distal	chr16:51491071-51491571
665	2472731	AC137834.2	0.718712	2472731	Intronic	chr12:57093829-57094329
666	2474908	AC137834.2	0.509181	2474908	Intronic	chr12:57220060-57220560
667	2475656	AC137834.2	0.535796	2475656	Exonic	chr12:57237652-57238152
668	3221018	AC137932.3	0.453211	3221018	Promoter	chr16:88976928-88977428
669	3222216	AC137932.3	0.402848	3222216	Distal	chr16:89071338-89071838
670	3208692	AC138028.1	0.558566	3208692	Distal	chr16:88315615-88316115
671	3220984	AC138028.1	0.446218	3220984	Promoter	chr16:88976928-88977428
672	3208715	AC138028.2	0.529418	3208715	Distal	chr16:88315615-88316115
673	2498020	AC138123.1	0.617492	2498020	Intronic	chr12:93138892-93139392
674	2498019	AC138123.2	0.506017	2498019	Intronic	chr12:93138892-93139392
675	3445117	AC138150.1	0.465941	3445117	Distal	chr17:45190835-45191335
676	3445734	AC138150.1	0.426605	3445734	Intronic	chr17:45234606-45235106
677	3167484	AC138627.1	0.671904	3167484	Intronic	chr16:74073421-74073921
678	3637693	AC139099.2	0.406264	3637693	Intronic	chr17:82781726-82782226
679	3640443	AC139099.2	0.591716	3640443	Intronic	chr17:83080986-83081486
680	3640959	AC139099.2	0.467551	3640959	Distal	chr17:83118837-83119337
681	3588325	AC139149.1	0.411173	3588325	Intronic	chr17:81040178-81040678
682	3597372	AC139149.1	0.443414	3597372	Distal	chr17:81388967-81389467
683	3599778	AC139149.1	0.555828	3599778	Intronic	chr17:81423071-81423571
684	3599859	AC139149.1	0.471489	3599859	Intronic	chr17:81423715-81424215
685	3606558	AC139149.1	0.502676	3606558	Exonic	chr17:81558990-81559490
686	3617928	AC139149.1	0.549914	3617928	Distal	chr17:81967840-81968340
687	968027	AC139720.1	0.479071	968027	Distal	chr4:142983450-142983950
688	1131733	AC145098.1	0.436207	1131733	Promoter	chr5:177474959-177475459
689	3617930	AC145207.1	0.436263	3617930	Distal	chr17:81967840-81968340
690	3599788	AC145207.6	0.416874	3599788	Intronic	chr17:81423071-81423571
691	1347399	AC147651.1	0.576151	1347399	Distal	chr7:321473-321973
692	1347450	AC147651.1	0.653822	1347450	Distal	chr7:326786-327286
693	1347890	AC147651.1	0.451836	1347890	Distal	chr7:373468-373968
694	1349332	AC147651.1	0.716128	1349332	Intronic	chr7:503513-504013
695	1350043	AC147651.1	0.596047	1350043	Intronic	chr7:552667-553167
696	2544230	AC156455.1	0.599673	2544230	Intronic	chr12:122064810-122065310
697	1428076	AC211433.1	0.455653	1428076	Intronic	chr7:74306743-74307243
698	1428209	AC211433.1	0.447251	1428209	Intronic	chr7:74373468-74373968
699	3577667	AC233701.1	0.411852	3577667	Distal	chr17:79608510-79609010
700	3378481	AC243571.2	0.407261	3378481	Intronic	chr17:37676359-37676859
701	3376948	AC243773.1	0.46945	3376948	Intronic	chr17:36946037-36946537
702	394210	AC244035.1	0.523407	394210	Intronic	chr1:206415915-206416415
703	1525906	AC245123.1	0.506601	1525906	Distal	chr8:2484696-2485196
704	1525913	AC245187.2	0.475229	1525913	Distal	chr8:2484696-2485196
705	3679653	ACAA2	0.601143	3679653	Distal	chr18:49629077-49629577
706	2512571	ACACB	0.666798	2512571	Promoter	chr12:109115754-109116254
707	2338519	ACAD8	0.46083	2338519	Distal	chr11:134026647-134027147
708	2340530	ACAD8	0.466823	2340530	Distal	chr11:134736488-134736988
709	238457	ACADM	0.482887	238457	Intronic	chr1:75559065-75559565
710	2537065	ACADS	0.529008	2537065	Intronic	chr12:120980230-120980730
711	16074	ACAP3	0.420071	16074	Promoter	chr1:1247227-1247727
712	19380	ACAP3	0.412542	19380	Exonic	chr1:1320757-1321257
713	24504	ACAP3	0.424586	24504	Promoter	chr1:1433689-1434189
714	414366	ACBD3	0.431972	414366	Exonic	chr1:225941034-225941534
715	414410	ACBD3	0.456578	414410	Distal	chr1:225945400-225945900
716	415733	ACBD3	0.434848	415733	Exonic	chr1:226308991-226309491
717	676681	ACKR3	0.692404	676681	Distal	chr2:236853444-236853944
718	222736	ACOT11	0.482163	222736	Distal	chr1:54134226-54134726
719	227662	ACOT11	0.47007	227662	Intronic	chr1:54796028-54796528
720	4520351	ACOT9	0.491676	4520351	Distal	chrX:23789821-23790321
721	787941	ACOX2	0.429844	787941	Intronic	chr3:58646870-58647370
722	788019	ACOX2	0.466841	788019	Promoter	chr3:58666527-58667027
723	4079189	ACP4	0.486764	4079189	Intronic	chr19:50717248-50717748
724	4080236	ACP4	0.594803	4080236	Intronic	chr19:50780013-50780513
725	2327262	ACRV1	0.428986	2327262	Intronic	chr11:126034128-126034628
726	2886320	ACSBG1	0.539837	2886320	Distal	chr15:77979063-77979563
727	4554957	ACSL4	0.433276	4554957	Intronic	chrX:109389856-109390356
728	4165248	ACSS1	0.617236	4165248	Intronic	chr20:25339548-25340048
729	1374652	ACTB	0.489584	1374652	Distal	chr7:5526736-5527236
730	1375003	ACTB	0.449659	1375003	Intronic	chr7:5554916-5555416
731	2798436	ACTC1	0.471681	2798436	Intronic	chr15:34795244-34795744
732	3588299	ACTG1	0.459919	3588299	Intronic	chr17:81040178-81040678
733	3590968	ACTG1	0.45259	3590968	Intronic	chr17:81136605-81137105
734	3594638	ACTG1	0.418666	3594638	Intronic	chr17:81314459-81314959
735	3594799	ACTG1	0.435478	3594799	Intronic	chr17:81317394-81317894
736	3597352	ACTG1	0.402262	3597352	Distal	chr17:81387614-81388114
737	3599779	ACTG1	0.536234	3599779	Intronic	chr17:81423071-81423571
738	3599868	ACTG1	0.487638	3599868	Intronic	chr17:81423715-81424215
739	3600021	ACTG1	0.458922	3600021	Intronic	chr17:81429241-81429741
740	3601401	ACTG1	0.434658	3601401	Promoter	chr17:81451320-81451820
741	3604682	ACTG1	0.45617	3604682	Intronic	chr17:81513692-81514192
742	3606199	ACTG1	0.444248	3606199	Intronic	chr17:81551283-81551783
743	3606531	ACTG1	0.462619	3606531	Exonic	chr17:81558990-81559490
744	3607198	ACTG1	0.488769	3607198	Exonic	chr17:81642058-81642558
745	3610879	ACTG1	0.486641	3610879	Intronic	chr17:81806265-81806765
746	3611922	ACTG1	0.519353	3611922	Exonic	chr17:81822171-81822671
747	3614913	ACTG1	0.409414	3614913	Exonic	chr17:81904185-81904685
748	3617891	ACTG1	0.552155	3617891	Distal	chr17:81967840-81968340
749	2703157	ACTN1	0.460267	2703157	Intronic	chr14:68548152-68548652
750	2703250	ACTN1	0.529627	2703250	Intronic	chr14:68576361-68576861
751	2703666	ACTN1	0.477991	2703666	Distal	chr14:68691860-68692360
752	2704734	ACTN1	0.414804	2704734	Intronic	chr14:68955488-68955988
753	2704966	ACTN1	0.511466	2704966	Distal	chr14:69005657-69006157
754	2216888	ACTN3	0.489367	2216888	Intronic	chr11:66230112-66230612
755	2218939	ACTN3	0.445117	2218939	Distal	chr11:66313241-66313741
756	2219580	ACTN3	0.442165	2219580	Distal	chr11:66327024-66327524
757	2221269	ACTN3	0.517284	2221269	Distal	chr11:66408380-66408880
758	2221394	ACTN3	0.816077	2221394	Distal	chr11:66418056-66418556
759	2226117	ACTN3	0.493895	2226117	Promoter	chr11:66975101-66975601
760	3954616	ACTN4	0.650384	3954616	Intronic	chr19:38253221-38253721
761	3954812	ACTN4	0.551735	3954812	Intronic	chr19:38266936-38267436
762	3958328	ACTN4	0.411375	3958328	Distal	chr19:38640305-38640805
763	521625	ACTR2	0.576582	521625	Distal	chr2:64975169-64975669
764	522095	ACTR2	0.440001	522095	Distal	chr2:65293289-65293789
765	2426537	ACVR1B	0.419752	2426537	Distal	chr12:52125466-52125966
766	2426621	ACVR1B	0.496279	2426621	Distal	chr12:52139434-52139934
767	2427167	ACVR1B	0.507028	2427167	Distal	chr12:52163880-52164380
768	767533	ACY1	0.422814	767533	Intronic	chr3:51673910-51674410
769	767606	ACY1	0.549018	767606	Intronic	chr3:51703350-51703850
770	2718585	ACYP1	0.517286	2718585	Intronic	chr14:74950919-74951419
771	2718610	ACYP1	0.505831	2718610	Intronic	chr14:74951625-74952125
772	2834511	ADAM10	0.428404	2834511	Intronic	chr15:58264580-58265080
773	2835113	ADAM10	0.694414	2835113	Intronic	chr15:58467240-58467740
774	2835196	ADAM10	0.730331	2835196	Promoter	chr15:58498777-58499277
775	2835318	ADAM10	0.611285	2835318	Intronic	chr15:58537348-58537848
776	2835857	ADAM10	0.468171	2835857	Exonic	chr15:58988138-58988638
777	3443431	ADAM11	0.481961	3443431	Intronic	chr17:45116575-45117075
778	3443535	ADAM11	0.43169	3443535	Intronic	chr17:45120538-45121038
779	2013046	ADAM12	0.445758	2013046	Exonic	chr10:126387946-126388446
780	1573854	ADAM9	0.496966	1573854	Distal	chr8:38505084-38505584
781	2335176	ADAMTS15	0.450946	2335176	Distal	chr11:130216552-130217052
782	2335587	ADAMTS15	0.609877	2335587	Intronic	chr11:130459474-130459974
783	2336105	ADAMTS15	0.587841	2336105	Distal	chr11:130827711-130828211
784	1001343	ADAMTS16	0.494872	1001343	Promoter	chr5:5139323-5139823
785	1139234	ADAMTS2	0.6925	1139234	Intronic	chr5:179275886-179276386
786	1139954	ADAMTS2	0.409347	1139954	Promoter	chr5:179345303-179345803
787	1140577	ADAMTS2	0.440567	1140577	Distal	chr5:179498255-179498755
788	2335184	ADAMTS8	0.770263	2335184	Distal	chr11:130216552-130217052
789	2335585	ADAMTS8	0.668167	2335585	Intronic	chr11:130459474-130459974
790	2335704	ADAMTS8	0.406187	2335704	Distal	chr11:130531055-130531555
791	790377	ADAMTS9	0.517399	790377	Intronic	chr3:64417777-64418277
792	285898	ADAMTSL4-AS1	0.437991	285898	Distal	chr1:150977227-150977727
793	1876386	ADARB2	0.434081	1876386	Intronic	chr10:1572749-1573249
794	2730169	ADCK1	0.55675	2730169	Distal	chr14:77965907-77966407
795	2730330	ADCK1	0.521697	2730330	Intronic	chr14:78297974-78298474
796	1489150	ADCK2	0.568768	1489150	Promoter	chr7:140403734-140404234
797	1489628	ADCK2	0.471257	1489628	Promoter	chr7:140672636-140673136
798	353641	ADCY10	0.451182	353641	Intronic	chr1:167905183-167905683
799	1002898	ADCY2	0.554774	1002898	Intronic	chr5:7575986-7576486
800	480285	ADCY3	0.425836	480285	Distal	chr2:24435831-24436331
801	480706	ADCY3	0.426081	480706	Intronic	chr2:24855688-24856188
802	481275	ADCY3	0.458415	481275	Intronic	chr2:25131946-25132446
803	2672889	ADCY4	0.666986	2672889	Exonic	chr14:24335795-24336295
804	809945	ADCY5	0.47888	809945	Distal	chr3:123478258-123478758
805	810507	ADCY5	0.494932	810507	Intronic	chr3:123754337-123754837
806	3021980	ADCY9	0.406384	3021980	Intronic	chr16:3691767-3692267
807	3024923	ADCY9	0.554503	3024923	Promoter	chr16:4313832-4314332
808	3025003	ADCY9	0.428584	3025003	Intronic	chr16:4315644-4316144
809	3026045	ADCY9	0.548794	3026045	Intronic	chr16:4360567-4361067
810	3027522	ADCY9	0.507764	3027522	Intronic	chr16:4400931-4401431
811	3642442	ADCYAP1	0.510805	3642442	Intronic	chr18:499219-499719
812	1567081	ADGRA2	0.402505	1567081	Distal	chr8:37637328-37637828
813	1569290	ADGRA2	0.949024	1569290	Intronic	chr8:37825867-37826367
814	3868111	ADGRE5	0.430653	3868111	Intronic	chr19:14363564-14364064
815	3126639	ADGRG1	0.479533	3126639	Exonic	chr16:57816308-57816808
816	3127018	ADGRG1	0.761144	3127018	Exonic	chr16:57911511-57912011
817	4518842	ADGRG2	0.741827	4518842	Distal	chrX:19225788-19226288
818	239665	ADGRL4	0.53284	239665	Distal	chr1:79079764-79080264
819	2344665	ADIPOR2	0.561772	2344665	Intronic	chr12:1424096-1424596
820	2345523	ADIPOR2	0.664692	2345523	Exonic	chr12:1628947-1629447
821	2345550	ADIPOR2	0.490264	2345550	Intronic	chr12:1630139-1630639
822	2346217	ADIPOR2	0.437833	2346217	Intronic	chr12:1821523-1822023
823	3702979	ADNP2	0.472356	3702979	Promoter	chr18:80033921-80034421
824	2626994	ADPRHL1	0.485775	2626994	Intronic	chr13:113543347-113543847
825	2627227	ADPRHL1	0.509092	2627227	Intronic	chr13:113548974-113549474
826	1108260	ADRA1B	0.479357	1108260	Distal	chr5:159724206-159724706
827	1108477	ADRA1B	0.402025	1108477	Promoter	chr5:159916231-159916731
828	4239056	ADRM1	0.403	4239056	Intronic	chr20:61906203-61906703
829	4242965	ADRM1	0.443659	4242965	Intronic	chr20:62364340-62364840
830	4247281	ADRM1	0.522453	4247281	Distal	chr20:62523771-62524271
831	4252163	ADRM1	0.406002	4252163	Intronic	chr20:62752265-62752765
832	2730170	AF099810.1	0.437577	2730170	Distal	chr14:77965907-77966407
833	2730327	AF099810.1	0.487002	2730327	Intronic	chr14:78297974-78298474
834	1555058	AF106564.1	0.529363	1555058	Intronic	chr8:24648773-24649273
835	1555287	AF106564.1	0.419908	1555287	Distal	chr8:24941785-24942285
836	1534514	AF131215.7	0.461475	1534514	Distal	chr8:11625049-11625549
837	1625236	AF230666.1	0.471745	1625236	Intronic	chr8:133130737-133131237
838	4522917	AF241728.2	0.402049	4522917	Distal	chrX:38983994-38984494
839	1335822	AFDN	0.483054	1335822	Distal	chr6:167529923-167530423
840	1336268	AFDN	0.489776	1336268	Exonic	chr6:167677908-167678408
841	1336923	AFDN	0.459959	1336923	Exonic	chr6:167906928-167907428
842	1337524	AFDN	0.44411	1337524	Intronic	chr6:168060418-168060918
843	1337727	AFDN	0.557672	1337727	Distal	chr6:168088176-168088676
844	1337885	AFDN	0.400904	1337885	Distal	chr6:168130081-168130581
845	1338627	AFDN	0.419449	1338627	Distal	chr6:168272883-168273383
846	1335825	AFDN-DT	0.42554	1335825	Distal	chr6:167529923-167530423
847	4570931	AFF2	0.666062	4570931	Intronic	chrX:148504431-148504931
848	563572	AFF3	0.494761	563572	Intronic	chr2:100013772-100014272
849	563653	AFF3	0.690767	563653	Intronic	chr2:100108666-100109166
850	3571984	AFMID	0.49398	3571984	Promoter	chr17:78278226-78278726
851	3572225	AFMID	0.702616	3572225	Distal	chr17:78317397-78317897
852	3573329	AFMID	0.439163	3573329	Intronic	chr17:78474598-78475098
853	661447	AGFG1	0.427272	661447	Distal	chr2:227759695-227760195
854	175005	AGO4	0.665698	175005	Promoter	chr1:36223970-36224470
855	1855804	AGPAT2	0.44208	1855804	Promoter	chr9:137025553-137026053
856	4313253	AGPAT3	0.429973	4313253	Exonic	chr21:43924995-43925495
857	4315840	AGPAT3	0.40627	4315840	Intronic	chr21:44303442-44303942
858	175	AGRN	0.539701	175	Intronic	chr1:833143-833643
859	7714	AGRN	0.495766	7714	Distal	chr1:1067941-1068441
860	7926	AGRN	0.618848	7926	Distal	chr1:1070344-1070844
861	8403	AGRN	0.411816	8403	Distal	chr1:1080049-1080549
862	8778	AGRN	0.419748	8778	Exonic	chr1:1085762-1086262
863	11503	AGRN	0.746585	11503	Distal	chr1:1164714-1165214
864	16857	AGRN	0.434381	16857	Exonic	chr1:1283767-1284267
865	17581	AGRN	0.400584	17581	Intronic	chr1:1293490-1293990
866	428919	AGT	0.795443	428919	Intronic	chr1:230728850-230729350
867	257726	AHCYL1	0.622939	257726	Distal	chr1:109823744-109824244
868	260788	AHCYL1	0.414544	260788	Intronic	chr1:110098262-110098762
869	1477350	AHCYL2	0.513922	1477350	Exonic	chr7:128886263-128886763
870	1478097	AHCYL2	0.408421	1478097	Distal	chr7:129098615-129099115
871	1478185	AHCYL2	0.649145	1478185	Distal	chr7:129102496-129102996
872	142169	AHDC1	0.439803	142169	Intronic	chr1:27117644-27118144
873	143408	AHDC1	0.401766	143408	Intronic	chr1:27345425-27345925
874	143603	AHDC1	0.601897	143603	Exonic	chr1:27352912-27353412
875	143857	AHDC1	0.629581	143857	Intronic	chr1:27363057-27363557
876	146569	AHDC1	0.871175	146569	Intronic	chr1:27569722-27570222
877	147402	AHDC1	0.71245	147402	Distal	chr1:27607237-27607737
878	1312028	AHI1	0.478311	1312028	Intronic	chr6:135686773-135687273
879	2159186	AHNAK	0.416288	2159186	Intronic	chr11:62444303-62444803
880	2159259	AHNAK	0.736854	2159259	Intronic	chr11:62472315-62472815
881	2160849	AHNAK	0.636518	2160849	Promoter	chr11:62556118-62556618
882	2163848	AHNAK	0.466437	2163848	Intronic	chr11:62694641-62695141
883	1381922	AHR	0.457198	1381922	Distal	chr7:16748604-16749104
884	992756	AHRR	0.484679	992756	Distal	chr5:776679-777179
885	2727771	AHSA1	0.686431	2727771	Intronic	chr14:77158112-77158612
886	1800211	AIF1L	0.629729	1800211	Intronic	chr9:131100405-131100905
887	1801752	AIF1L	0.55184	1801752	Distal	chr9:131545262-131545762
888	4563308	AIFM1	0.472818	4563308	Intronic	chrX:130024049-130024549
889	2745873	AK7	0.599827	2745873	Promoter	chr14:96391648-96392148
890	1808170	AK8	0.633176	1808170	Intronic	chr9:133364483-133364983
891	2899489	AKAP13	0.438067	2899489	Exonic	chr15:85655443-85655943
892	3872035	AKAP8	0.472117	3872035	Intronic	chr19:15198004-15198504
893	3873597	AKAP8	0.457127	3873597	Exonic	chr19:15421736-15422236
894	2777187	AKT1	0.439121	2777187	Intronic	chr14:104781373-104781873
895	2777343	AKT1	0.412581	2777343	Exonic	chr14:104786070-104786570
896	3973968	AKT2	0.41029	3973968	Exonic	chr19:40394774-40395274
897	3976681	AKT2	0.451525	3976681	Exonic	chr19:40613584-40614084
898	168899	AL020995.1	0.467676	168899	Distal	chr1:33120394-33120894
899	169990	AL020995.1	0.435758	169990	Exonic	chr1:33323673-33324173
900	4443161	AL021707.1	0.481939	4443161	Intronic	chr22:38295841-38296341
901	4390754	AL022323.4	0.516681	4390754	Intronic	chr22:25369012-25369512
902	1312446	AL023284.4	0.461098	1312446	Intronic	chr6:136466777-136467277
903	2939099	AL023882.1	0.545876	2939099	Promoter	chr16:629636-630136
904	2943286	AL023882.1	0.415403	2943286	Intronic	chr16:704309-704809
905	2956401	AL023882.1	0.546479	2956401	Distal	chr16:1036938-1037438
906	2962341	AL023882.1	0.493818	2962341	Distal	chr16:1125335-1125835
907	2964562	AL023882.1	0.427157	2964562	Intronic	chr16:1163388-1163888
908	4210406	AL031055.1	0.445255	4210406	Promoter	chr20:46894469-46894969
909	4398096	AL031186.1	0.65974	4398096	Distal	chr22:28813624-28814124
910	4400615	AL031186.1	0.589064	4400615	Intronic	chr22:29208920-29209420
911	85323	AL031293.1	0.54256	85323	Intronic	chr1:15028026-15028526
912	118977	AL031428.1	0.466232	118977	Distal	chr1:23215253-23215753
913	4437800	AL031587.4	0.431341	4437800	Exonic	chr22:37943322-37943822
914	4169839	AL031658.1	0.452222	4169839	Intronic	chr20:31852615-31853115
915	4170559	AL031658.1	0.605145	4170559	Intronic	chr20:31923428-31923928
916	4203406	AL031663.3	0.485383	4203406	Exonic	chr20:45325299-45325799
917	4203751	AL031663.3	0.486384	4203751	Intronic	chr20:45346133-45346633
918	1150724	AL031768.2	0.488805	1150724	Intronic	chr6:2447245-2447745
919	237029	AL033530.1	0.409562	237029	Intronic	chr1:68211647-68212147
920	4562679	AL034405.1	0.534889	4562679	Distal	chrX:129932706-129933206
921	4562965	AL034405.1	0.474065	4562965	Distal	chrX:129959405-129959905
922	64741	AL034417.3	0.430446	64741	Exonic	chr1:8424720-8425220
923	4175069	AL034550.2	0.443871	4175069	Intronic	chr20:32581952-32582452
924	4176187	AL034550.2	0.462182	4176187	Exonic	chr20:32703096-32703596
925	1326956	AL035530.2	0.543789	1326956	Promoter	chr6:158869541-158870041
926	4156872	AL049647.1	0.712402	4156872	Intronic	chr20:19423741-19424241
927	4198311	AL049812.2	0.644201	4198311	Distal	chr20:41776349-41776849
928	2681619	AL049828.1	0.637097	2681619	Distal	chr14:39755458-39755958
929	2692508	AL049838.1	0.443076	2692508	Distal	chr14:57560108-57560608
930	2692656	AL049838.1	0.407626	2692656	Intronic	chr14:57865319-57865819
931	2109537	AL078612.1	0.400083	2109537	Distal	chr11:32178061-32178561
932	2109663	AL078612.2	0.526914	2109663	Distal	chr11:32311652-32312152
933	2110042	AL078612.2	0.450149	2110042	Exonic	chr11:32428300-32428800
934	1302598	AL080317.1	0.424013	1302598	Intronic	chr6:111552190-111552690
935	1302058	AL080317.2	0.432078	1302058	Distal	chr6:110952204-110952704
936	4149546	AL096799.1	0.792066	4149546	Distal	chr20:6660402-6660902
937	211980	AL109659.1	0.403261	211980	Distal	chr1:48077542-48078042
938	4227323	AL109806.2	0.447419	4227323	Distal	chr20:56924973-56925473
939	4136220	AL109809.5	0.402376	4136220	Intronic	chr20:1328715-1329215
940	4137418	AL109809.5	0.434135	4137418	Distal	chr20:1881153-1881653
941	4138039	AL109809.5	0.465829	4138039	Exonic	chr20:2103000-2103500
942	4224545	AL109930.1	0.556001	4224545	Intronic	chr20:53133057-53133557
943	4224587	AL109930.1	0.574377	4224587	Intronic	chr20:53148980-53149480
944	4554132	AL109946.1	0.465791	4554132	Distal	chrX:107701372-107701872
945	4227321	AL109955.1	0.621842	4227321	Distal	chr20:56924973-56925473
946	4228047	AL109955.1	0.422918	4228047	Distal	chr20:57094161-57094661
947	2761988	AL117209.1	0.408456	2761988	Distal	chr14:102514381-102514881
948	2762425	AL117209.1	0.55576	2762425	Promoter	chr14:102591280-102591780
949	2762919	AL117209.1	0.453976	2762919	Promoter	chr14:102776064-102776564
950	4550967	AL117327.1	0.58032	4550967	Distal	chrX:103400892-103401392
951	4265289	AL121827.1	0.403991	4265289	Exonic	chr20:63346414-63346914
952	4266088	AL121827.1	0.511601	4266088	Intronic	chr20:63374483-63374983
953	4274138	AL121827.1	0.457959	4274138	Intronic	chr20:63740769-63741269
954	4258090	AL121827.2	0.454536	4258090	Promoter	chr20:63006707-63007207
955	4262015	AL121827.2	0.468871	4262015	Promoter	chr20:63235433-63235933
956	4262021	AL121829.2	0.493025	4262021	Promoter	chr20:63235433-63235933
957	4156876	AL121830.1	0.529388	4156876	Intronic	chr20:19423741-19424241
958	4262577	AL121845.1	0.538511	4262577	Intronic	chr20:63246985-63247485
959	4273439	AL121845.1	0.488518	4273439	Exonic	chr20:63699721-63700221
960	4276511	AL121845.1	0.401916	4276511	Distal	chr20:63857821-63858321
961	4279636	AL121845.1	0.415147	4279636	Intronic	chr20:64051961-64052461
962	4261987	AL121845.4	0.552211	4261987	Promoter	chr20:63235433-63235933
963	4236320	AL121908.1	0.541212	4236320	Distal	chr20:59346034-59346534
964	1986511	AL121929.2	0.556307	1986511	Promoter	chr10:103491924-103492424
965	1989717	AL121929.2	0.49676	1989717	Intronic	chr10:103854374-103854874
966	1986494	AL121929.3	0.589161	1986494	Promoter	chr10:103491924-103492424
967	1989726	AL121929.3	0.541024	1989726	Intronic	chr10:103854374-103854874
968	1989841	AL121929.3	0.432162	1989841	Distal	chr10:103870345-103870845
969	1284062	AL132799.1	0.479037	1284062	Distal	chr6:50850864-50851364
970	1284067	AL132799.1	0.405693	1284067	Distal	chr6:50853857-50854357
971	2762437	AL132801.1	0.421793	2762437	Promoter	chr14:102591280-102591780
972	1166797	AL133259.1	0.721105	1166797	Distal	chr6:14306335-14306835
973	1166987	AL133259.1	0.691618	1166987	Distal	chr6:14513950-14514450
974	1281055	AL133334.1	0.420064	1281055	Exonic	chr6:44275911-44276411
975	4175070	AL133343.2	0.436714	4175070	Intronic	chr20:32581952-32582452
976	4176190	AL133343.2	0.435518	4176190	Exonic	chr20:32703096-32703596
977	1703129	AL133410.1	0.506124	1703129	Promoter	chr9:35756491-35756991
978	2689707	AL133444.1	0.552149	2689707	Intronic	chr14:54673520-54674020
979	1330962	AL133538.1	0.568043	1330962	Distal	chr6:164997480-164997980
980	1700940	AL135841.1	0.476373	1700940	Intronic	chr9:35516940-35517440
981	4156870	AL136090.2	0.50569	4156870	Intronic	chr20:19423741-19424241
982	1721361	AL136097.2	0.440452	1721361	Intronic	chr9:91847581-91848081
983	1721922	AL136097.2	0.569316	1721922	Intronic	chr9:92147208-92147708
984	1886784	AL136320.1	0.42486	1886784	Distal	chr10:11341922-11342422
985	2602534	AL136441.1	0.653297	2602534	Distal	chr13:76769231-76769731
986	1679305	AL136979.1	0.488993	1679305	Intronic	chr9:649351-649851
987	95081	AL137798.2	0.421958	95081	Promoter	chr1:16212439-16212939
988	2688787	AL138479.2	0.428289	2688787	Promoter	chr14:53950027-53950527
989	1167268	AL138720.1	0.415182	1167268	Distal	chr6:14816920-14817420
990	1739444	AL138756.1	0.597018	1739444	Intronic	chr9:112170209-112170709
991	1312036	AL138828.1	0.65153	1312036	Intronic	chr6:135686773-135687273
992	2610899	AL139035.2	0.434644	2610899	Distal	chr13:99979335-99979835
993	181318	AL139260.1	0.728248	181318	Distal	chr1:38451519-38452019
994	182495	AL139260.1	0.522145	182495	Intronic	chr1:39098511-39099011
995	1986490	AL139339.1	0.535947	1986490	Promoter	chr10:103491924-103492424
996	1989721	AL139339.1	0.400733	1989721	Intronic	chr10:103854374-103854874
997	75054	AL139424.2	0.455658	75054	Distal	chr1:10890352-10890852
998	1164709	AL157373.2	0.436127	1164709	Distal	chr6:12339897-12340397
999	1683041	AL157703.1	0.455033	1683041	Distal	chr9:7267108-7267608
1000	1874758	AL157709.1	0.412836	1874758	Distal	chr10:784654-785154
1001	1721930	AL157827.2	0.703457	1721930	Intronic	chr9:92147208-92147708
1002	1722568	AL157827.2	0.412117	1722568	Intronic	chr9:92664640-92665140
1003	2755062	AL157871.4	0.432303	2755062	Distal	chr14:100592959-100593459
1004	1715425	AL157886.1	0.55777	1715425	Distal	chr9:84485637-84486137
1005	1686415	AL158077.2	0.420125	1686415	Distal	chr9:19464582-19465082
1006	1786148	AL158151.1	0.512255	1786148	Distal	chr9:129278308-129278808
1007	1738114	AL158829.1	0.567852	1738114	Intronic	chr9:109483644-109484144
1008	1738314	AL158829.1	0.42655	1738314	Intronic	chr9:109907324-109907824
1009	2600641	AL159156.1	0.416228	2600641	Distal	chr13:59349901-59350401
1010	1730313	AL160269.1	0.400717	1730313	Intronic	chr9:96391295-96391795
1011	435567	AL160408.1	0.405473	435567	Intronic	chr1:234961998-234962498
1012	4238346	AL160412.1	0.534614	4238346	Intronic	chr20:61461451-61461951
1013	2606361	AL161430.1	0.425923	2606361	Intronic	chr13:97225460-97225960
1014	2635337	AL161668.1	0.510994	2635337	Distal	chr14:20812039-20812539
1015	2602532	AL161717.1	0.721025	2602532	Distal	chr13:76769231-76769731
1016	1797558	AL161733.1	0.423558	1797558	Intronic	chr9:130628076-130628576
1017	1758163	AL161908.1	0.445666	1758163	Distal	chr9:126224222-126224722
1018	1759238	AL161908.1	0.533192	1759238	Promoter	chr9:126613066-126613566
1019	1759338	AL161908.1	0.415568	1759338	Intronic	chr9:126621009-126621509
1020	1759410	AL161908.1	0.417995	1759410	Intronic	chr9:126626050-126626550
1021	355252	AL162399.1	0.421774	355252	Distal	chr1:170134592-170135092
1022	4238347	AL162457.2	0.473191	4238347	Intronic	chr20:61461451-61461951
1023	1762108	AL162586.2	0.406793	1762108	Promoter	chr9:127451202-127451702
1024	1763079	AL162586.2	0.445926	1763079	Promoter	chr9:127578893-127579393
1025	1768574	AL162586.2	0.419529	1768574	Distal	chr9:127934733-127935233
1026	1774276	AL162586.2	0.464052	1774276	Exonic	chr9:128251525-128252025
1027	2745866	AL163051.1	0.430424	2745866	Promoter	chr14:96391648-96392148
1028	419166	AL353593.1	0.403835	419166	Distal	chr1:227891305-227891805
1029	2108730	AL353699.1	0.599229	2108730	Distal	chr11:30759116-30759616
1030	1335003	AL353747.3	0.559316	1335003	Distal	chr6:167242190-167242690
1031	1911210	AL353801.1	0.467128	1911210	Intronic	chr10:44863242-44863742
1032	1911397	AL353801.3	0.412573	1911397	Intronic	chr10:44907509-44908009
1033	318973	AL353807.5	0.428791	318973	Exonic	chr1:156076709-156077209
1034	320061	AL353807.5	0.503235	320061	Intronic	chr1:156119485-156119985
1035	182594	AL354702.2	0.403502	182594	Intronic	chr1:39106206-39106706
1036	182865	AL354702.2	0.709101	182865	Intronic	chr1:39178711-39179211
1037	1714640	AL354733.3	0.42027	1714640	Intronic	chr9:83491496-83491996
1038	1239695	AL354740.1	0.406033	1239695	Promoter	chr6:33803821-33804321
1039	1240293	AL354740.1	0.629428	1240293	Intronic	chr6:33886467-33886967
1040	1242169	AL354740.1	0.508894	1242169	Intronic	chr6:34248318-34248818
1041	1242846	AL354740.1	0.418741	1242846	Intronic	chr6:34525199-34525699
1042	4238833	AL354836.1	0.421928	4238833	Intronic	chr20:61821644-61822144
1043	2000156	AL354863.1	0.41302	2000156	Distal	chr10:117899048-117899548
1044	2014977	AL354950.3	0.526613	2014977	Intronic	chr10:129606018-129606518
1045	2015345	AL354950.3	0.736949	2015345	Intronic	chr10:129909658-129910158
1046	365307	AL354953.1	0.423422	365307	Intronic	chr1:183226924-183227424
1047	1699451	AL355377.3	0.485206	1699451	Intronic	chr9:34993832-34994332
1048	1699787	AL355377.3	0.437326	1699787	Exonic	chr9:35078466-35078966
1049	1699449	AL355377.4	0.419279	1699449	Intronic	chr9:34993832-34994332
1050	1993464	AL355512.1	0.418648	1993464	Intronic	chr10:110786440-110786940
1051	406451	AL355526.1	0.587639	406451	Intronic	chr1:218048775-218049275
1052	406433	AL355526.2	0.494546	406433	Distal	chr1:217946524-217947024
1053	406456	AL355526.2	0.693429	406456	Intronic	chr1:218048775-218049275
1054	408548	AL356108.1	0.415456	408548	Distal	chr1:222104559-222105059
1055	1335099	AL356123.2	0.457792	1335099	Distal	chr6:167265765-167266265
1056	1337905	AL356123.2	0.435229	1337905	Distal	chr6:168130081-168130581
1057	1308845	AL356124.1	0.432524	1308845	Exonic	chr6:129353018-129353518
1058	210394	AL356289.1	0.510685	210394	Distal	chr1:47651227-47651727
1059	211990	AL356289.1	0.6979	211990	Distal	chr1:48077542-48078042
1060	1326981	AL356417.2	0.434377	1326981	Distal	chr6:158910610-158911110
1061	196454	AL357079.2	0.456878	196454	Intronic	chr1:43582163-43582663
1062	1295990	AL357522.1	0.64824	1295990	Distal	chr6:104597585-104598085
1063	84522	AL357873.1	0.434611	84522	Distal	chr1:14129297-14129797
1064	1802754	AL358781.1	0.42079	1802754	Intronic	chr9:131869300-131869800
1065	1802745	AL358781.2	0.501359	1802745	Intronic	chr9:131869300-131869800
1066	2695952	AL359220.1	0.61638	2695952	Intronic	chr14:61264520-61265020
1067	2696105	AL359220.1	0.448	2696105	Intronic	chr14:61406113-61406613
1068	1274029	AL359813.1	0.495142	1274029	Intronic	chr6:43673561-43674061
1069	1312035	AL360178.1	0.630074	1312035	Intronic	chr6:135686773-135687273
1070	1312038	AL360178.2	0.589234	1312038	Intronic	chr6:135686773-135687273
1071	1302057	AL360227.1	0.401072	1302057	Distal	chr6:110952204-110952704
1072	1302599	AL360227.1	0.590468	1302599	Intronic	chr6:111552190-111552690
1073	159	AL390719.2	0.590816	159	Intronic	chr1:833143-833643
1074	3618	AL390719.2	0.454507	3618	Intronic	chr1:970417-970917
1075	5305	AL390719.2	0.464594	5305	Promoter	chr1:1019287-1019787
1076	7700	AL390719.2	0.552637	7700	Distal	chr1:1067941-1068441
1077	7957	AL390719.2	0.4494	7957	Distal	chr1:1070344-1070844
1078	11499	AL390719.2	0.760896	11499	Distal	chr1:1164714-1165214
1079	17564	AL390719.2	0.456717	17564	Intronic	chr1:1293490-1293990
1080	1753508	AL390774.2	0.452631	1753508	Intronic	chr9:123775596-123776096
1081	1753756	AL390774.2	0.486901	1753756	Exonic	chr9:124007646-124008146
1082	1753854	AL390774.2	0.453411	1753854	Intronic	chr9:124013195-124013695
1083	1753860	AL390774.2	0.520975	1753860	Exonic	chr9:124013717-124014217
1084	4224343	AL391097.1	0.514044	4224343	Distal	chr20:52767013-52767513
1085	4224547	AL391097.1	0.455079	4224547	Intronic	chr20:53133057-53133557
1086	4224588	AL391097.1	0.577467	4224588	Intronic	chr20:53148980-53149480
1087	4224342	AL391097.2	0.477425	4224342	Distal	chr20:52767013-52767513
1088	4224581	AL391097.2	0.557653	4224581	Intronic	chr20:53148980-53149480
1089	4224584	AL391097.3	0.507068	4224584	Intronic	chr20:53148980-53149480
1090	435568	AL391832.2	0.462348	435568	Intronic	chr1:234961998-234962498
1091	1686152	AL391834.1	0.481797	1686152	Distal	chr9:19184147-19184647
1092	1917025	AL442003.1	0.404128	1917025	Promoter	chr10:49941768-49942268
1093	2606582	AL442067.3	0.546454	2606582	Distal	chr13:97418898-97419398
1094	2606774	AL442067.3	0.551207	2606774	Distal	chr13:97695466-97695966
1095	218912	AL445183.1	0.440635	218912	Distal	chr1:53499521-53500021
1096	2607209	AL445223.1	0.476461	2607209	Intronic	chr13:98233045-98233545
1097	271132	AL445231.1	0.452539	271132	Intronic	chr1:116648244-116648744
1098	159229	AL445248.1	0.457862	159229	Exonic	chr1:31739189-31739689
1099	819501	AL449214.1	0.42219	819501	Intronic	chr3:128343508-128344008
1100	348797	AL450163.1	0.413016	348797	Intronic	chr1:162235288-162235788
1101	1760158	AL450263.1	0.498914	1760158	Distal	chr9:126722349-126722849
1102	1760515	AL450263.1	0.624157	1760515	Intronic	chr9:126915131-126915631
1103	1761355	AL450263.1	0.450461	1761355	Intronic	chr9:127345427-127345927
1104	1940980	AL450306.1	0.605663	1940980	Intronic	chr10:77849036-77849536
1105	1941009	AL450306.1	0.431668	1941009	Intronic	chr10:77863559-77864059
1106	1941412	AL450306.1	0.595382	1941412	Intronic	chr10:77971167-77971667
1107	89407	AL450998.3	0.440286	89407	Intronic	chr1:15758949-15759449
1108	197781	AL451062.1	0.610695	197781	Intronic	chr1:43979547-43980047
1109	198303	AL451062.1	0.454244	198303	Promoter	chr1:44031322-44031822
1110	156928	AL451070.1	0.468187	156928	Distal	chr1:31243898-31244398
1111	157174	AL451070.1	0.452229	157174	Distal	chr1:31397414-31397914
1112	1171199	AL451080.1	0.500908	1171199	Exonic	chr6:21596589-21597089
1113	148818	AL512288.1	0.435313	148818	Promoter	chr1:27934722-27935222
1114	2000496	AL513324.1	0.434823	2000496	Distal	chr10:118265036-118265536
1115	168900	AL513327.1	0.552694	168900	Distal	chr1:33120394-33120894
1116	169994	AL513327.1	0.530206	169994	Exonic	chr1:33323673-33324173
1117	170756	AL513327.1	0.492524	170756	Distal	chr1:33443709-33444209
1118	170827	AL513327.1	0.544439	170827	Intronic	chr1:33517728-33518228
1119	167893	AL513327.2	0.470702	167893	Distal	chr1:32918117-32918617
1120	168848	AL513327.2	0.464253	168848	Exonic	chr1:33118609-33119109
1121	168891	AL513327.2	0.631752	168891	Distal	chr1:33120394-33120894
1122	169984	AL513327.2	0.599228	169984	Exonic	chr1:33323673-33324173
1123	170823	AL513327.2	0.620483	170823	Intronic	chr1:33517728-33518228
1124	1287964	AL589935.1	0.752984	1287964	Exonic	chr6:71414458-71414958
1125	1287966	AL589935.3	0.491917	1287966	Exonic	chr6:71414458-71414958
1126	1838358	AL590226.1	0.403934	1838358	Exonic	chr9:136614236-136614736
1127	1839798	AL590226.1	0.444725	1839798	Distal	chr9:136644806-136645306
1128	1850878	AL590226.1	0.401898	1850878	Intronic	chr9:136882488-136882988
1129	1858137	AL590226.1	0.481262	1858137	Exonic	chr9:137083362-137083862
1130	1859033	AL590226.1	0.406522	1859033	Distal	chr9:137128880-137129380
1131	905756	AL590235.2	0.582707	905756	Distal	chr4:3449756-3450256
1132	906584	AL590235.2	0.438596	906584	Distal	chr4:3625125-3625625
1133	907027	AL590235.2	0.425292	907027	Distal	chr4:3707958-3708458
1134	1314214	AL590617.2	0.462616	1314214	Intronic	chr6:138577319-138577819
1135	324005	AL590666.4	0.440977	324005	Distal	chr1:156391904-156392404
1136	329233	AL590666.4	0.579895	329233	Distal	chr1:156696616-156697116
1137	332379	AL590666.4	0.452572	332379	Promoter	chr1:156858859-156859359
1138	333321	AL590666.4	0.489979	333321	Promoter	chr1:156893441-156893941
1139	333546	AL590666.4	0.581198	333546	Intronic	chr1:156899994-156900494
1140	1686422	AL591222.1	0.406081	1686422	Distal	chr9:19464582-19465082
1141	1686751	AL591222.1	0.401501	1686751	Distal	chr9:19940785-19941285
1142	2025369	AL592071.1	0.402672	2025369	Intronic	chr10:133186645-133187145
1143	383977	AL606489.1	0.454979	383977	Distal	chr1:204026155-204026655
1144	387611	AL606489.1	0.480398	387611	Distal	chr1:204702554-204703054
1145	405118	AL606537.1	0.434015	405118	Distal	chr1:213737570-213738070
1146	217591	AL606760.1	0.408039	217591	Intronic	chr1:53309750-53310250
1147	1296	AL645608.6	0.450014	1296	Promoter	chr1:920920-921420
1148	7695	AL645608.7	0.471032	7695	Distal	chr1:1067941-1068441
1149	7927	AL645608.7	0.447959	7927	Distal	chr1:1070344-1070844
1150	11526	AL645608.7	0.51979	11526	Distal	chr1:1164714-1165214
1151	15810	AL645608.7	0.410588	15810	Exonic	chr1:1244434-1244934
1152	153551	AL645944.2	0.402565	153551	Distal	chr1:29444860-29445360
1153	153573	AL645944.2	0.48613	153573	Distal	chr1:29452690-29453190
1154	153605	AL645944.2	0.692687	153605	Distal	chr1:29471925-29472425
1155	1917331	AL731537.1	0.554658	1917331	Intronic	chr10:50593975-50594475
1156	1917823	AL731537.1	0.485091	1917823	Intronic	chr10:51425324-51425824
1157	1991492	AL731574.1	0.494114	1991492	Distal	chr10:105582711-105583211
1158	1991513	AL731574.1	0.674117	1991513	Distal	chr10:105774291-105774791
1159	2025352	AL731769.2	0.702119	2025352	Intronic	chr10:133186645-133187145
1160	2026342	AL731769.2	0.412652	2026342	Promoter	chr10:133236318-133236818
1161	2027314	AL731769.2	0.455446	2027314	Intronic	chr10:133269913-133270413
1162	4518843	AL732509.1	0.619655	4518843	Distal	chrX:19225788-19226288
1163	1838326	AL807752.5	0.566724	1838326	Exonic	chr9:136614236-136614736
1164	1839825	AL807752.5	0.573803	1839825	Distal	chr9:136644806-136645306
1165	1850873	AL807752.5	0.4628	1850873	Intronic	chr9:136882488-136882988
1166	1858158	AL807752.5	0.471387	1858158	Exonic	chr9:137083362-137083862
1167	1737023	AL807761.3	0.441882	1737023	Distal	chr9:107218678-107219178
1168	39074	AL831784.1	0.523769	39074	Intronic	chr1:2399861-2400361
1169	409747	AL929091.1	0.498315	409747	Intronic	chr1:223129241-223129741
1170	410010	AL929091.1	0.476209	410010	Intronic	chr1:223331293-223331793
1171	405599	AL929236.1	0.428701	405599	Distal	chr1:214204992-214205492
1172	1741111	ALAD	0.433093	1741111	Intronic	chr9:113463414-113463914
1173	1741125	ALAD	0.570829	1741125	Intronic	chr9:113463994-113464494
1174	1742351	ALAD	0.429684	1742351	Distal	chr9:113620121-113620621
1175	2835118	ALDH1A2	0.426403	2835118	Intronic	chr15:58467240-58467740
1176	2922078	ALDH1A3	0.506768	2922078	Exonic	chr15:100879126-100879626
1177	2506877	ALDH1L2	0.42797	2506877	Intronic	chr12:105083482-105083982
1178	2507187	ALDH1L2	0.431907	2507187	Distal	chr12:105573503-105574003
1179	2519277	ALDH2	0.435418	2519277	Intronic	chr12:111765591-111766091
1180	103985	ALDH4A1	0.600129	103985	Promoter	chr1:18480623-18481123
1181	105708	ALDH4A1	0.454031	105708	Exonic	chr1:19080068-19080568
1182	1172046	ALDH5A1	0.523101	1172046	Promoter	chr6:24359793-24360293
1183	2715407	ALDH6A1	0.481962	2715407	Distal	chr14:74401906-74402406
1184	3073320	ALDOA	0.603338	3073320	Exonic	chr16:29896752-29897252
1185	3080445	ALDOA	0.439307	3080445	Intronic	chr16:30395707-30396207
1186	3342157	ALDOC	0.421859	3342157	Exonic	chr17:28398336-28398836
1187	4555781	ALG13	0.44529	4555781	Intronic	chrX:111200332-111200832
1188	4555857	ALG13	0.726698	4555857	Distal	chrX:111483070-111483570
1189	1465455	ALKBH4	0.56492	1465455	Intronic	chr7:102423951-102424451
1190	3806025	ALKBH7	0.479623	3806025	Distal	chr19:6674819-6675319
1191	3276284	ALOX12-AS1	0.454988	3276284	Distal	chr17:6752448-6752948
1192	3277773	ALOX12-AS1	0.45058	3277773	Promoter	chr17:7022708-7023208
1193	3265456	ALOX15	0.439736	3265456	Intronic	chr17:4599809-4600309
1194	112682	ALPL	0.488627	112682	Promoter	chr1:21508982-21509482
1195	112696	ALPL	0.435384	112696	Intronic	chr1:21509988-21510488
1196	112935	ALPL	0.453327	112935	Intronic	chr1:21564022-21564522
1197	114523	ALPL	0.586079	114523	Intronic	chr1:21921376-21921876
1198	259778	ALX3	0.412663	259778	Intronic	chr1:110059465-110059965
1199	261356	ALX3	0.69108	261356	Distal	chr1:110121151-110121651
1200	2117653	ALX4	0.891571	2117653	Intronic	chr11:44139472-44139972
1201	2118412	ALX4	0.814096	2118412	Promoter	chr11:44309916-44310416
1202	2118430	ALX4	0.786849	2118430	Promoter	chr11:44310837-44311337
1203	2118652	ALX4	0.757452	2118652	Distal	chr11:44328086-44328586
1204	2119222	ALX4	0.655074	2119222	Distal	chr11:44454443-44454943
1205	2119255	ALX4	0.64862	2119255	Distal	chr11:44461735-44462235
1206	3612757	ALYREF	0.401203	3612757	Promoter	chr17:81835849-81836349
1207	2399243	AMIGO2	0.667571	2399243	Distal	chr12:47384711-47385211
1208	4555440	AMMECR1	0.418227	4555440	Intronic	chrX:110410851-110411351
1209	2765006	AMN	0.470084	2765006	Distal	chr14:103186838-103187338
1210	269254	AMPD1	0.448894	269254	Distal	chr1:115179280-115179780
1211	1366727	AMZ1	0.433861	1366727	Intronic	chr7:2212778-2213278
1212	1367992	AMZ1	0.530835	1367992	Intronic	chr7:2518018-2518518
1213	2537051	ANAPC5	0.607235	2537051	Intronic	chr12:120980230-120980730
1214	2537857	ANAPC5	0.429389	2537857	Intronic	chr12:121248661-121249161
1215	2541877	ANAPC5	0.408621	2541877	Intronic	chr12:121797038-121797538
1216	2635308	ANG	0.519296	2635308	Distal	chr14:20812039-20812539
1217	2723168	ANGEL1	0.433784	2723168	Distal	chr14:76547343-76547843
1218	1612926	ANGPT1	0.436574	1612926	Intronic	chr8:107389090-107389590
1219	1612949	ANGPT1	0.561126	1612949	Intronic	chr8:107426006-107426506
1220	1760840	ANGPTL2	0.569982	1760840	Promoter	chr9:127122537-127123037
1221	1760917	ANGPTL2	0.478315	1760917	Intronic	chr9:127133134-127133634
1222	1762357	ANGPTL2	0.438571	1762357	Exonic	chr9:127503197-127503697
1223	233096	ANGPTL3	0.481069	233096	Intronic	chr1:62244903-62245403
1224	3826677	ANGPTL6	0.612714	3826677	Promoter	chr19:10102650-10103150
1225	1578724	ANK1	0.51237	1578724	Intronic	chr8:41754581-41755081
1226	1918962	ANK3	0.749195	1918962	Intronic	chr10:60573270-60573770
1227	2848590	ANKDD1A	0.457456	2848590	Exonic	chr15:65327918-65328418
1228	2848621	ANKDD1A	0.4124	2848621	Intronic	chr15:65329022-65329522
1229	1073931	ANKHD1	0.502363	1073931	Intronic	chr5:139904215-139904715
1230	687678	ANKMY1	0.439727	687678	Distal	chr2:240233182-240233682
1231	1029299	ANKRA2	0.49089	1029299	Intronic	chr5:73813139-73813639
1232	3220751	ANKRD11	0.407991	3220751	Intronic	chr16:88970553-88971053
1233	3220988	ANKRD11	0.510102	3220988	Promoter	chr16:88976928-88977428
1234	3222199	ANKRD11	0.577279	3222199	Distal	chr16:89071338-89071838
1235	3229414	ANKRD11	0.511439	3229414	Intronic	chr16:89582074-89582574
1236	3231611	ANKRD11	0.486015	3231611	Promoter	chr16:89709665-89710165
1237	3232049	ANKRD11	0.406204	3232049	Exonic	chr16:89738406-89738906
1238	3650428	ANKRD12	0.464257	3650428	Distal	chr18:9017029-9017529
1239	1962787	ANKRD2	0.438615	1962787	Intronic	chr10:97543046-97543546
1240	719808	ANKRD28	0.620929	719808	Intronic	chr3:15606520-15607020
1241	277118	ANKRD34A	0.46127	277118	Distal	chr1:145979332-145979832
1242	560183	ANKRD36	0.454429	560183	Intronic	chr2:96951061-96951561
1243	1020977	ANKRD55	0.503343	1020977	Distal	chr5:56359080-56359580
1244	1244045	ANKS1A	0.630806	1244045	Intronic	chr6:35035623-35036123
1245	1245359	ANKS1A	0.401314	1245359	Intronic	chr6:35359926-35360426
1246	2247570	ANO1	0.509666	2247570	Intronic	chr11:70175044-70175544
1247	733985	ANO10	0.406625	733985	Distal	chr3:43207441-43207941
1248	2398050	ANO6	0.468338	2398050	Intronic	chr12:45234435-45234935
1249	2030322	ANO9	0.433368	2030322	Exonic	chr11:284079-284579
1250	1733221	ANP32B	0.41183	1733221	Intronic	chr9:98169000-98169500
1251	2929439	ANTKMT	0.443252	2929439	Intronic	chr16:324735-325235
1252	2933083	ANTKMT	0.403543	2933083	Intronic	chr16:491123-491623
1253	2945412	ANTKMT	0.453394	2945412	Intronic	chr16:745660-746160
1254	2955185	ANTKMT	0.560264	2955185	Distal	chr16:1019444-1019944
1255	1947057	ANXA11	0.503153	1947057	Intronic	chr10:80186593-80187093
1256	1402760	AOAH	0.505328	1402760	Distal	chr7:36789647-36790147
1257	3417635	AOC2	0.534367	3417635	Exonic	chr17:42562358-42562858
1258	3417650	AOC3	0.539993	3417650	Exonic	chr17:42562358-42562858
1259	1727315	AOPEP	0.48103	1727315	Intronic	chr9:94907215-94907715
1260	1727392	AOPEP	0.560317	1727392	Exonic	chr9:94921013-94921513
1261	1727451	AOPEP	0.62609	1727451	Intronic	chr9:94971789-94972289
1262	4288739	AP000281.2	0.474697	4288739	Intronic	chr21:33162317-33162817
1263	4292072	AP000331.1	0.563276	4292072	Intronic	chr21:34890895-34891395
1264	4293589	AP000695.1	0.4266	4293589	Intronic	chr21:36429966-36430466
1265	2175548	AP000721.2	0.521808	2175548	Intronic	chr11:64085264-64085764
1266	2258311	AP000763.3	0.443221	2258311	Intronic	chr11:73288628-73289128
1267	2258691	AP000763.3	0.457745	2258691	Intronic	chr11:73323367-73323867
1268	3642459	AP000915.2	0.444969	3642459	Intronic	chr18:499219-499719
1269	3644128	AP001011.1	0.445008	3644128	Intronic	chr18:2901518-2902018
1270	3653539	AP001099.1	0.403306	3653539	Distal	chr18:10512858-10513358
1271	2218975	AP001107.1	0.41214	2218975	Distal	chr11:66313241-66313741
1272	2218946	AP001107.5	0.406189	2218946	Distal	chr11:66313241-66313741
1273	1609107	AP001207.3	0.508241	1609107	Distal	chr8:101466548-101467048
1274	2215672	AP001266.2	0.423144	2215672	Promoter	chr11:66050530-66051030
1275	2304536	AP001267.1	0.4394	2304536	Intronic	chr11:118887663-118888163
1276	2327268	AP001318.2	0.432076	2327268	Intronic	chr11:126034128-126034628
1277	2330876	AP001318.2	0.531817	2330876	Intronic	chr11:126538025-126538525
1278	2184294	AP001453.1	0.413209	2184294	Exonic	chr11:64555541-64556041
1279	2276782	AP001528.1	0.699781	2276782	Intronic	chr11:86592742-86593242
1280	2276649	AP001831.1	0.471773	2276649	Intronic	chr11:86503703-86504203
1281	2339809	AP001999.2	0.531219	2339809	Intronic	chr11:134438743-134439243
1282	2340364	AP001999.2	0.813122	2340364	Distal	chr11:134685692-134686192
1283	2340529	AP001999.2	0.494254	2340529	Distal	chr11:134736488-134736988
1284	2291046	AP002518.1	0.618603	2291046	Distal	chr11:114040784-114041284
1285	2291055	AP002518.2	0.772457	2291055	Distal	chr11:114040784-114041284
1286	2291824	AP002518.2	0.701924	2291824	Intronic	chr11:114169210-114169710
1287	2218936	AP002748.2	0.433055	2218936	Distal	chr11:66313241-66313741
1288	2221302	AP002748.2	0.425019	2221302	Distal	chr11:66408380-66408880
1289	2221421	AP002748.2	0.61528	2221421	Distal	chr11:66418056-66418556
1290	2278979	AP002784.1	0.480479	2278979	Promoter	chr11:94401237-94401737
1291	2274213	AP002957.1	0.464904	2274213	Intronic	chr11:79094573-79095073
1292	2340862	AP003062.2	0.599671	2340862	Distal	chr11:134999538-135000038
1293	2289578	AP003100.2	0.454185	2289578	Distal	chr11:112805489-112805989
1294	2273832	AP003110.1	0.407534	2273832	Intronic	chr11:78809750-78810250
1295	2274092	AP003110.1	0.467494	2274092	Intronic	chr11:79007858-79008358
1296	2268777	AP003119.3	0.443089	2268777	Exonic	chr11:76408253-76408753
1297	2246941	AP003555.2	0.42872	2246941	Intronic	chr11:70104416-70104916
1298	2249449	AP003783.1	0.42352	2249449	Intronic	chr11:70703707-70704207
1299	2338518	AP004608.1	0.679411	2338518	Distal	chr11:134026647-134027147
1300	2338587	AP004608.1	0.497009	2338587	Intronic	chr11:134033932-134034432
1301	2339811	AP004608.1	0.588193	2339811	Intronic	chr11:134438743-134439243
1302	2340358	AP004608.1	0.628401	2340358	Distal	chr11:134685692-134686192
1303	2340527	AP004608.1	0.762825	2340527	Distal	chr11:134736488-134736988
1304	3648382	AP005210.2	0.485474	3648382	Distal	chr18:6613406-6613906
1305	3648438	AP005210.2	0.485995	3648438	Promoter	chr18:6728869-6729369
1306	3648871	AP005210.2	0.586035	3648871	Distal	chr18:7169719-7170219
1307	3650426	AP005899.1	0.421975	3650426	Distal	chr18:9017029-9017529
1308	1567079	AP006545.3	0.52801	1567079	Distal	chr8:37637328-37637828
1309	2058099	AP006623.1	0.49262	2058099	Distal	chr11:1348908-1349408
1310	3875190	AP1M1	0.473669	3875190	Exonic	chr19:16076089-16076589
1311	3879131	AP1M1	0.424079	3879131	Promoter	chr19:16629052-16629552
1312	3834742	AP1M2	0.411972	3834742	Intronic	chr19:10764247-10764747
1313	660368	AP1S3	0.458025	660368	Intronic	chr2:224017910-224018410
1314	4056892	AP2A1	0.465616	4056892	Intronic	chr19:49390265-49390765
1315	2053562	AP2A2	0.506792	2053562	Intronic	chr11:944809-945309
1316	2215630	AP5B1	0.500122	2215630	Promoter	chr11:66050530-66051030
1317	1371649	AP5Z1	0.475753	1371649	Intronic	chr7:4799780-4800280
1318	2794021	APBA2	0.578443	2794021	Intronic	chr15:28948874-28949374
1319	2794226	APBA2	0.44192	2794226	Intronic	chr15:29114197-29114697
1320	3720700	APC2	0.684076	3720700	Distal	chr19:980449-980949
1321	3730449	APC2	0.536044	3730449	Exonic	chr19:1224335-1224835
1322	3732147	APC2	0.413657	3732147	Exonic	chr19:1256877-1257377
1323	3732325	APC2	0.602745	3732325	Promoter	chr19:1259091-1259591
1324	3732365	APC2	0.542736	3732365	Intronic	chr19:1260031-1260531
1325	3733552	APC2	0.418137	3733552	Distal	chr19:1282539-1283039
1326	3739717	APC2	0.451064	3739717	Exonic	chr19:1465628-1466128
1327	3740237	APC2	0.473201	3740237	Exonic	chr19:1474228-1474728
1328	3744538	APC2	0.581725	3744538	Distal	chr19:1674165-1674665
1329	3744819	APC2	0.460492	3744819	Distal	chr19:1718578-1719078
1330	3745401	APC2	0.667728	3745401	Exonic	chr19:1753311-1753811
1331	3747880	APC2	0.707065	3747880	Intronic	chr19:1847596-1848096
1332	3750033	APC2	0.509803	3750033	Intronic	chr19:1942418-1942918
1333	3653175	APCDD1	0.595763	3653175	Distal	chr18:10403576-10404076
1334	3653223	APCDD1	0.694537	3653223	Intronic	chr18:10408518-10409018
1335	3653544	APCDD1	0.62573	3653544	Distal	chr18:10512858-10513358
1336	975964	APELA	0.424823	975964	Distal	chr4:165008148-165008648
1337	976008	APELA	0.420389	976008	Exonic	chr4:165079437-165079937
1338	2840984	APH1B	0.44399	2840984	Exonic	chr15:63306422-63306922
1339	4164105	APMAP	0.424301	4164105	Intronic	chr20:24983825-24984325
1340	365314	APOBEC4	0.40284	365314	Intronic	chr1:183226924-183227424
1341	4000836	APOC1	0.641564	4000836	Exonic	chr19:44819116-44819616
1342	4003393	APOC1	0.510762	4003393	Exonic	chr19:45093155-45093655
1343	4006768	APOC1	0.524048	4006768	Distal	chr19:45327999-45328499
1344	4000808	APOE	0.529618	4000808	Exonic	chr19:44819116-44819616
1345	4420851	APOL1	0.400683	4420851	Distal	chr22:36080916-36081416
1346	4520357	APOO	0.555827	4520357	Distal	chrX:23789821-23790321
1347	2834492	AQP9	0.46622	2834492	Intronic	chr15:58240453-58240953
1348	2835198	AQP9	0.448572	2835198	Promoter	chr15:58498777-58499277
1349	2798438	AQR	0.48237	2798438	Intronic	chr15:34795244-34795744
1350	2256084	ARAP1	0.454072	2256084	Exonic	chr11:72703082-72703582
1351	2256824	ARAP1	0.53444	2256824	Intronic	chr11:72778797-72779297
1352	1080432	ARAP3	0.633475	1080432	Intronic	chr5:141507559-141508059
1353	2304572	ARCN1	0.646486	2304572	Intronic	chr11:118887663-118888163
1354	2718784	AREL1	0.563961	2718784	Promoter	chr14:74956658-74957158
1355	784431	ARF4	0.506725	784431	Intronic	chr3:57159166-57159666
1356	784582	ARF4	0.500003	784582	Intronic	chr3:57168253-57168753
1357	4473750	ARFGAP3	0.432334	4473750	Exonic	chr22:43201918-43202418
1358	2613882	ARGLU1	0.550452	2613882	Distal	chr13:106768938-106769438
1359	1308844	ARHGAP18	0.669349	1308844	Exonic	chr6:129353018-129353518
1360	3380850	ARHGAP23	0.454939	3380850	Intronic	chr17:38464724-38465224
1361	1088390	ARHGAP26	0.550089	1088390	Exonic	chr5:142901771-142902271
1362	3648383	ARHGAP28	0.532705	3648383	Distal	chr18:6613406-6613906
1363	3648430	ARHGAP28	0.492836	3648430	Promoter	chr18:6728869-6729369
1364	3648867	ARHGAP28	0.51244	3648867	Distal	chr18:7169719-7170219
1365	247031	ARHGAP29	0.814597	247031	Distal	chr1:94125798-94126298
1366	805305	ARHGAP31	0.45032	805305	Distal	chr3:118804965-118805465
1367	4020971	ARHGAP35	0.403123	4020971	Distal	chr19:46638515-46639015
1368	4021274	ARHGAP35	0.451023	4021274	Intronic	chr19:46654473-46654973
1369	4022621	ARHGAP35	0.487754	4022621	Intronic	chr19:46786302-46786802
1370	4577598	ARHGAP4	0.583347	4577598	Intronic	chrX:153726464-153726964
1371	3718929	ARHGAP45	0.431638	3718929	Intronic	chr19:926945-927445
1372	2676763	ARHGAP5	0.508226	2676763	Intronic	chr14:31582983-31583483
1373	2676756	ARHGAP5-AS1	0.455702	2676756	Intronic	chr14:31582983-31583483
1374	4478529	ARHGAP8	0.481877	4478529	Distal	chr22:44448838-44449338
1375	4478610	ARHGAP8	0.463166	4478610	Distal	chr22:44543692-44544192
1376	4479350	ARHGAP8	0.430715	4479350	Intronic	chr22:44681868-44682368
1377	4479872	ARHGAP8	0.823746	4479872	Promoter	chr22:44752295-44752795
1378	4479909	ARHGAP8	0.443975	4479909	Intronic	chr22:44754933-44755433
1379	2472734	ARHGAP9	0.488773	2472734	Intronic	chr12:57093829-57094329
1380	2475668	ARHGAP9	0.458731	2475668	Exonic	chr12:57237652-57238152
1381	2481482	ARHGAP9	0.530096	2481482	Promoter	chr12:57770607-57771107
1382	2386806	ARHGDIB	0.508012	2386806	Intronic	chr12:14931340-14931840
1383	102458	ARHGEF10L	0.550315	102458	Distal	chr1:17516815-17517315
1384	102741	ARHGEF10L	0.714618	102741	Intronic	chr1:17559722-17560222
1385	102748	ARHGEF10L	0.674493	102748	Intronic	chr1:17561061-17561561
1386	102877	ARHGEF10L	0.507399	102877	Intronic	chr1:17576415-17576915
1387	102976	ARHGEF10L	0.458431	102976	Intronic	chr1:17591888-17592388
1388	103564	ARHGEF10L	0.478159	103564	Distal	chr1:17948550-17949050
1389	331240	ARHGEF11	0.564518	331240	Distal	chr1:156801375-156801875
1390	332404	ARHGEF11	0.506557	332404	Promoter	chr1:156858859-156859359
1391	333298	ARHGEF11	0.602906	333298	Promoter	chr1:156893441-156893941
1392	51225	ARHGEF16	0.450657	51225	Intronic	chr1:3674573-3675073
1393	2258295	ARHGEF17	0.406226	2258295	Intronic	chr11:73288628-73289128
1394	90376	ARHGEF19	0.460615	90376	Intronic	chr1:15843690-15844190
1395	91728	ARHGEF19	0.540408	91728	Exonic	chr1:16021649-16022149
1396	92576	ARHGEF19	0.431597	92576	Intronic	chr1:16065060-16065560
1397	95063	ARHGEF19	0.847318	95063	Promoter	chr1:16212439-16212939
1398	1029300	ARHGEF28	0.842377	1029300	Intronic	chr5:73813139-73813639
1399	2635348	ARHGEF40	0.555361	2635348	Distal	chr14:20812039-20812539
1400	3710681	ARID3A	0.48827	3710681	Intronic	chr19:632199-632699
1401	3718945	ARID3A	0.746811	3718945	Intronic	chr19:926945-927445
1402	3720715	ARID3A	0.619744	3720715	Distal	chr19:980449-980949
1403	3732132	ARID3A	0.438539	3732132	Exonic	chr19:1256877-1257377
1404	3732296	ARID3A	0.539514	3732296	Promoter	chr19:1259091-1259591
1405	2871123	ARID3B	0.404934	2871123	Intronic	chr15:74364587-74365087
1406	1983526	ARL3	0.511274	1983526	Distal	chr10:102670861-102671361
1407	673640	ARL4C	0.533813	673640	Distal	chr2:234147336-234147836
1408	673801	ARL4C	0.410485	673801	Distal	chr2:234169619-234170119
1409	1299713	ARMC2	0.450188	1299713	Intronic	chr6:108589367-108589867
1410	1300287	ARMC2	0.467529	1300287	Promoter	chr6:109094738-109095238
1411	3097197	ARMC5	0.434599	3097197	Distal	chr16:31453346-31453846
1412	3907453	ARMC6	0.484057	3907453	Distal	chr19:18807985-18808485
1413	3909242	ARMC6	0.423839	3909242	Exonic	chr19:18929261-18929761
1414	3909462	ARMC6	0.408483	3909462	Intronic	chr19:18933908-18934408
1415	2692584	ARMH4	0.595824	2692584	Intronic	chr14:57714483-57714983
1416	2692647	ARMH4	0.414628	2692647	Intronic	chr14:57865319-57865819
1417	1321892	ARMT1	0.481583	1321892	Intronic	chr6:151666533-151667033
1418	1756634	ARPC5L	0.529098	1756634	Exonic	chr9:124812393-124812893
1419	2906115	ARPIN	0.489857	2906115	Intronic	chr15:90062616-90063116
1420	1869171	ARRDC1	0.495144	1869171	Intronic	chr9:137430151-137430651
1421	2917729	ARRDC4	0.451609	2917729	Distal	chr15:98408167-98408667
1422	4512410	ARSE	0.609815	4512410	Intronic	chrX:2927933-2928433
1423	1096915	ARSI	0.678607	1096915	Intronic	chr5:150317156-150317656
1424	1097867	ARSI	0.528873	1097867	Distal	chr5:150472916-150473416
1425	1100252	ARSI	0.573606	1100252	Intronic	chr5:150790204-150790704
1426	428915	ARV1	0.43397	428915	Intronic	chr1:230728850-230729350
1427	121449	ASAP3	0.546495	121449	Intronic	chr1:23594842-23595342
1428	121945	ASAP3	0.487626	121945	Distal	chr1:23643916-23644416
1429	682922	ASB1	0.479362	682922	Intronic	chr2:238529767-238530267
1430	683597	ASB1	0.543577	683597	Promoter	chr2:238846537-238847037
1431	1508212	ASB10	0.403899	1508212	Exonic	chr7:151039251-151039751
1432	675666	ASB18	0.52017	675666	Exonic	chr2:236128162-236128662
1433	675750	ASB18	0.424315	675750	Distal	chr2:236162978-236163478
1434	675912	ASB18	0.40821	675912	Intronic	chr2:236211147-236211647
1435	676063	ASB18	0.561725	676063	Intronic	chr2:236417126-236417626
1436	2740191	ASB2	0.464649	2740191	Intronic	chr14:93959309-93959809
1437	979761	ASB5	0.470419	979761	Intronic	chr4:176226636-176227136
1438	3276176	ASGR1	0.531924	3276176	Distal	chr17:6677370-6677870
1439	3276271	ASGR1	0.52134	3276271	Distal	chr17:6752448-6752948
1440	3277762	ASGR1	0.558392	3277762	Promoter	chr17:7022708-7023208
1441	3284676	ASGR1	0.555944	3284676	Intronic	chr17:7312372-7312872
1442	3292055	ASGR1	0.42234	3292055	Intronic	chr17:7588433-7588933
1443	3293474	ASGR1	0.443821	3293474	Intronic	chr17:7651704-7652204
1444	3365771	ASIC2	0.560056	3365771	Intronic	chr17:33261834-33262334
1445	974405	ASIC5	0.453711	974405	Intronic	chr4:155759775-155760275
1446	1439060	ASNS	0.539285	1439060	Intronic	chr7:98303872-98304372
1447	3073370	ASPHD1	0.556626	3073370	Exonic	chr16:29896752-29897252
1448	3080417	ASPHD1	0.419783	3080417	Intronic	chr16:30395707-30396207
1449	4392708	ASPHD2	0.415984	4392708	Intronic	chr22:26374373-26374873
1450	1721929	ASPN	0.434781	1721929	Intronic	chr9:92147208-92147708
1451	3603373	ASPSCR1	0.400423	3603373	Distal	chr17:81487779-81488279
1452	3604712	ASPSCR1	0.48086	3604712	Intronic	chr17:81513692-81514192
1453	3606567	ASPSCR1	0.496604	3606567	Exonic	chr17:81558990-81559490
1454	3607194	ASPSCR1	0.500384	3607194	Exonic	chr17:81642058-81642558
1455	3610911	ASPSCR1	0.511677	3610911	Intronic	chr17:81806265-81806765
1456	3610978	ASPSCR1	0.432025	3610978	Intronic	chr17:81806857-81807357
1457	3611938	ASPSCR1	0.453812	3611938	Exonic	chr17:81822171-81822671
1458	3617610	ASPSCR1	0.432465	3617610	Promoter	chr17:81962049-81962549
1459	3617907	ASPSCR1	0.606918	3617907	Distal	chr17:81967840-81968340
1460	3621829	ASPSCR1	0.494635	3621829	Intronic	chr17:82049013-82049513
1461	3624074	ASPSCR1	0.582422	3624074	Intronic	chr17:82095549-82096049
1462	3627198	ASPSCR1	0.406658	3627198	Distal	chr17:82225344-82225844
1463	3627322	ASPSCR1	0.433951	3627322	Promoter	chr17:82226573-82227073
1464	2156121	ASRGL1	0.522981	2156121	Intronic	chr11:61891443-61891943
1465	2156242	ASRGL1	0.604534	2156242	Intronic	chr11:61904467-61904967
1466	2157152	ASRGL1	0.440646	2157152	Distal	chr11:61973035-61973535
1467	2164027	ASRGL1	0.421791	2164027	Promoter	chr11:62707288-62707788
1468	1796911	ASS1	0.724165	1796911	Distal	chr9:130437280-130437780
1469	1796971	ASS1	0.617157	1796971	Intronic	chr9:130450138-130450638
1470	1952699	ATAD1	0.608464	1952699	Intronic	chr10:87761757-87762257
1471	19384	ATAD3A	0.422853	19384	Exonic	chr1:1320757-1321257
1472	15329	ATAD3C	0.416596	15329	Distal	chr1:1239731-1240231
1473	19371	ATAD3C	0.509247	19371	Exonic	chr1:1320757-1321257
1474	21697	ATAD3C	0.463216	21697	Intronic	chr1:1360437-1360937
1475	3770631	ATCAY	0.404973	3770631	Intronic	chr19:3458144-3458644
1476	3773875	ATCAY	0.486468	3773875	Intronic	chr19:3655687-3656187
1477	3777801	ATCAY	0.461268	3777801	Promoter	chr19:3985261-3985761
1478	3778247	ATCAY	0.47211	3778247	Intronic	chr19:4009817-4010317
1479	4453727	ATF4	0.711981	4453727	Distal	chr22:39283433-39283933
1480	4455072	ATF4	0.414452	4455072	Distal	chr22:39445570-39446070
1481	4456477	ATF4	0.778832	4456477	Intronic	chr22:39592594-39593094
1482	4456841	ATF4	0.426814	4456841	Intronic	chr22:39643280-39643780
1483	4456896	ATF4	0.458156	4456896	Intronic	chr22:39647870-39648370
1484	4457128	ATF4	0.432642	4457128	Intronic	chr22:39677999-39678499
1485	4061984	ATF5	0.405373	4061984	Intronic	chr19:49533026-49533526
1486	3037101	ATF7IP2	0.592502	3037101	Intronic	chr16:9908557-9909057
1487	3038031	ATF7IP2	0.468354	3038031	Intronic	chr16:10606620-10607120
1488	671625	ATG16L1	0.487642	671625	Intronic	chr2:232979912-232980412
1489	2256832	ATG16L2	0.430878	2256832	Intronic	chr11:72778797-72779297
1490	2745869	ATG2B	0.655244	2745869	Promoter	chr14:96391648-96392148
1491	3829923	ATG4D	0.41045	3829923	Intronic	chr19:10352512-10353012
1492	2171519	ATL3	0.438675	2171519	Promoter	chr11:63938599-63939099
1493	2175545	ATL3	0.599208	2175545	Intronic	chr11:64085264-64085764
1494	546921	ATOH8	0.573565	546921	Distal	chr2:85717685-85718185
1495	547233	ATOH8	0.432171	547233	Distal	chr2:85748849-85749349
1496	547952	ATOH8	0.442374	547952	Promoter	chr2:85785087-85785587
1497	2620371	ATP11A	0.462161	2620371	Intronic	chr13:112672088-112672588
1498	2621749	ATP11A	0.415389	2621749	Promoter	chr13:112892178-112892678
1499	2621771	ATP11A	0.468882	2621771	Promoter	chr13:112892809-112893309
1500	2577648	ATP12A	0.508391	2577648	Distal	chr13:24649608-24650108
1501	2577767	ATP12A	0.798819	2577767	Promoter	chr13:24680147-24680647
1502	869411	ATP13A3	0.424386	869411	Distal	chr3:194112454-194112954
1503	869885	ATP13A3	0.538325	869885	Distal	chr3:194163656-194164156
1504	870046	ATP13A3	0.752311	870046	Distal	chr3:194184323-194184823
1505	871642	ATP13A3	0.44045	871642	Distal	chr3:194314639-194315139
1506	270712	ATP1A1	0.471343	270712	Distal	chr1:116492309-116492809
1507	270719	ATP1A1-AS1	0.430097	270719	Distal	chr1:116492309-116492809
1508	341585	ATP1A2	0.489868	341585	Distal	chr1:160362349-160362849
1509	341598	ATP1A4	0.426566	341598	Distal	chr1:160362349-160362849
1510	3284678	ATP1B2	0.529419	3284678	Intronic	chr17:7312372-7312872
1511	3292040	ATP1B2	0.414302	3292040	Intronic	chr17:7588433-7588933
1512	3293469	ATP1B2	0.423989	3293469	Intronic	chr17:7651704-7652204
1513	3294355	ATP1B2	0.435691	3294355	Promoter	chr17:7704135-7704635
1514	3296978	ATP1B2	0.622402	3296978	Promoter	chr17:7838651-7839151
1515	3297747	ATP1B2	0.517262	3297747	Promoter	chr17:7853299-7853799
1516	3065460	ATP2A1	0.553404	3065460	Exonic	chr16:28842616-28843116
1517	3068891	ATP2A1	0.589141	3068891	Intronic	chr16:29313689-29314189
1518	2515800	ATP2A2	0.40573	2515800	Exonic	chr12:109999400-109999900
1519	2516557	ATP2A2	0.477464	2516557	Exonic	chr12:110349485-110349985
1520	4574806	ATP2B3	0.633515	4574806	Intronic	chrX:153476973-153477473
1521	4577588	ATP2B3	0.508495	4577588	Intronic	chrX:153726464-153726964
1522	3939859	ATP4A	0.442647	3939859	Exonic	chr19:35558337-35558837
1523	4235339	ATP5F1E	0.527979	4235339	Exonic	chr20:59027536-59028036
1524	4235412	ATP5F1E	0.62125	4235412	Distal	chr20:59063643-59064143
1525	2435197	ATP5MC2	0.416604	2435197	Intronic	chr12:53219190-53219690
1526	2446193	ATP5MC2	0.441563	2446193	Promoter	chr12:54007342-54007842
1527	2447198	ATP5MC2	0.487325	2447198	Intronic	chr12:54024061-54024561
1528	2448014	ATP5MC2	0.459693	2448014	Intronic	chr12:54036719-54037219
1529	1986510	ATP5MD	0.445843	1986510	Promoter	chr10:103491924-103492424
1530	1988105	ATP5MD	0.521769	1988105	Intronic	chr10:103692356-103692856
1531	891521	ATP5ME	0.484311	891521	Distal	chr4:1043597-1044097
1532	891571	ATP5ME	0.468282	891571	Distal	chr4:1044282-1044782
1533	891759	ATP5ME	0.438728	891759	Distal	chr4:1048255-1048755
1534	2300424	ATP5MG	0.440417	2300424	Intronic	chr11:118142688-118143188
1535	2304529	ATP5MG	0.534993	2304529	Intronic	chr11:118887663-118888163
1536	2768122	ATP5MPL	0.494855	2768122	Intronic	chr14:103628118-103628618
1537	2773127	ATP5MPL	0.522606	2773127	Distal	chr14:104367783-104368283
1538	4524973	ATP6AP2	0.425623	4524973	Distal	chrX:40418344-40418844
1539	4525353	ATP6AP2	0.412739	4525353	Distal	chrX:40916083-40916583
1540	1487083	ATP6V0A4	0.641272	1487083	Intronic	chr7:138618891-138619391
1541	3009935	ATP6V0C	0.505053	3009935	Exonic	chr16:2950761-2951261
1542	3140221	ATP6V0D1	0.459501	3140221	Intronic	chr16:67241101-67241601
1543	3140997	ATP6V0D1	0.44611	3140997	Promoter	chr16:67277268-67277768
1544	1476498	ATP6V1FNB	0.409929	1476498	Distal	chr7:128827379-128827879
1545	3684297	ATP8B1	0.449657	3684297	Intronic	chr18:58128644-58129144
1546	3738803	ATP8B3	0.488213	3738803	Distal	chr19:1443930-1444430
1547	3740238	ATP8B3	0.416127	3740238	Exonic	chr19:1474228-1474728
1548	3744845	ATP8B3	0.533644	3744845	Distal	chr19:1718578-1719078
1549	3745414	ATP8B3	0.40173	3745414	Exonic	chr19:1753311-1753811
1550	3747897	ATP8B3	0.417115	3747897	Intronic	chr19:1847596-1848096
1551	3750057	ATP8B3	0.419702	3750057	Intronic	chr19:1942418-1942918
1552	3752364	ATP8B3	0.419452	3752364	Distal	chr19:2056385-2056885
1553	2827165	ATP8B4	0.842092	2827165	Intronic	chr15:50190231-50190731
1554	4223575	ATP9A	0.463385	4223575	Exonic	chr20:51791534-51792034
1555	493151	ATRAID	0.448922	493151	Exonic	chr2:27653336-27653836
1556	4142167	ATRN	0.485494	4142167	Exonic	chr20:3168058-3168558
1557	3065441	ATXN2L	0.542936	3065441	Exonic	chr16:28842616-28843116
1558	3068881	ATXN2L	0.61575	3068881	Intronic	chr16:29313689-29314189
1559	1720643	AUH	0.523657	1720643	Distal	chr9:91044965-91045465
1560	539610	AUP1	0.431457	539610	Exonic	chr2:74576344-74576844
1561	3303313	AURKB	0.462925	3303313	Promoter	chr17:8210400-8210900
1562	2481503	AVIL	0.633132	2481503	Promoter	chr12:57770607-57771107
1563	4141746	AVP	0.4381	4141746	Intronic	chr20:3083394-3083894
1564	394222	AVPR1B	0.497675	394222	Intronic	chr1:206415915-206416415
1565	4577000	AVPR2	0.412984	4577000	Intronic	chrX:153685049-153685549
1566	4577599	AVPR2	0.495598	4577599	Intronic	chrX:153726464-153726964
1567	2939117	AXIN1	0.411173	2939117	Promoter	chr16:629636-630136
1568	3520336	AXIN2	0.570752	3520336	Distal	chr17:65403047-65403547
1569	3520521	AXIN2	0.449768	3520521	Intronic	chr17:65563550-65564050
1570	1610240	AZIN1-AS1	0.696263	1610240	Promoter	chr8:102655580-102656080
1571	2823783	B2M	0.513238	2823783	Intronic	chr15:45200210-45200710
1572	2338525	B3GAT1	0.633157	2338525	Distal	chr11:134026647-134027147
1573	2338598	B3GAT1	0.443422	2338598	Intronic	chr11:134033932-134034432
1574	2339813	B3GAT1	0.556162	2339813	Intronic	chr11:134438743-134439243
1575	2340359	B3GAT1	0.5898	2340359	Distal	chr11:134685692-134686192
1576	2340531	B3GAT1	0.691485	2340531	Distal	chr11:134736488-134736988
1577	2584859	B3GLCT	0.445228	2584859	Distal	chr13:30792544-30793044
1578	2585203	B3GLCT	0.425812	2585203	Distal	chr13:30866708-30867208
1579	2341394	B4GALNT3	0.441847	2341394	Promoter	chr12:148960-149460
1580	2341956	B4GALNT3	0.548833	2341956	Exonic	chr12:198563-199063
1581	2344195	B4GALNT3	0.513627	2344195	Exonic	chr12:916268-916768
1582	1691086	B4GALT1	0.562031	1691086	Distal	chr9:33185787-33186287
1583	4215792	B4GALT5	0.429114	4215792	Exonic	chr20:49505472-49505972
1584	4217550	B4GALT5	0.478745	4217550	Distal	chr20:50032864-50033364
1585	3981333	B9D2	0.604518	3981333	Intronic	chr19:41324925-41325425
1586	3981858	B9D2	0.409728	3981858	Intronic	chr19:41357493-41357993
1587	1735491	BAAT	0.605572	1735491	Intronic	chr9:101486202-101486702
1588	2298100	BACE1	0.420868	2298100	Intronic	chr11:117528116-117528616
1589	4284389	BACH1-AS1	0.429604	4284389	Intronic	chr21:29104374-29104874
1590	3588323	BAIAP2	0.432969	3588323	Intronic	chr17:81040178-81040678
1591	3599799	BAIAP2	0.436792	3599799	Intronic	chr17:81423071-81423571
1592	3603322	BAIAP2	0.410404	3603322	Distal	chr17:81487779-81488279
1593	3604689	BAIAP2	0.439621	3604689	Intronic	chr17:81513692-81514192
1594	1439235	BAIAP2L1	0.443971	1439235	Distal	chr7:98470547-98471047
1595	2216912	BANF1	0.449908	2216912	Intronic	chr11:66230112-66230612
1596	2221266	BANF1	0.426718	2221266	Distal	chr11:66408380-66408880
1597	2221387	BANF1	0.450044	2221387	Distal	chr11:66418056-66418556
1598	1007606	BASP1	0.481865	1007606	Intronic	chr5:16846068-16846568
1599	1008668	BASP1	0.483346	1008668	Distal	chr5:17306169-17306669
1600	4036468	BAX	0.434717	4036468	Intronic	chr19:48478857-48479357
1601	4052077	BAX	0.415206	4052077	Exonic	chr19:49103531-49104031
1602	4054220	BAX	0.46204	4054220	Intronic	chr19:49167889-49168389
1603	4056868	BAX	0.6231	4056868	Intronic	chr19:49390265-49390765
1604	4022646	BBC3	0.45585	4022646	Intronic	chr19:46786302-46786802
1605	4002327	BCAM	0.440307	4002327	Intronic	chr19:44968328-44968828
1606	4004614	BCAM	0.467149	4004614	Promoter	chr19:45160782-45161282
1607	2389721	BCAT1	0.605421	2389721	Distal	chr12:25385384-25385884
1608	4168648	BCL2L1	0.426307	4168648	Intronic	chr20:31712562-31713062
1609	4056880	BCL2L12	0.428987	4056880	Intronic	chr19:49390265-49390765
1610	865828	BCL6	0.471211	865828	Distal	chr3:187931043-187931543
1611	866014	BCL6	0.593596	866014	Distal	chr3:188052228-188052728
1612	4524924	BCOR	0.434266	4524924	Distal	chrX:40402744-40403244
1613	4563002	BCORL1	0.614567	4563002	Distal	chrX:129961179-129961679
1614	4563316	BCORL1	0.46688	4563316	Intronic	chrX:130024049-130024549
1615	1298178	BEND3	0.407929	1298178	Intronic	chr6:107491065-107491565
1616	1890294	BEND7	0.460138	1890294	Intronic	chr10:13913806-13914306
1617	2041242	BET1L	0.40698	2041242	Distal	chr11:563876-564376
1618	4550966	BEX1	0.597385	4550966	Distal	chrX:103400892-103401392
1619	4550964	BEX3	0.441952	4550964	Distal	chrX:103400892-103401392
1620	4550983	BEX4	0.448784	4550983	Distal	chrX:103400892-103401392
1621	4574807	BGN	0.888608	4574807	Intronic	chrX:153476973-153477473
1622	4577592	BGN	0.631512	4577592	Intronic	chrX:153726464-153726964
1623	1918504	BICC1	0.42273	1918504	Distal	chr10:58919891-58920391
1624	2530861	BICDL1	0.487092	2530861	Intronic	chr12:120043341-120043841
1625	3004581	BICDL2	0.439474	3004581	Intronic	chr16:2698804-2699304
1626	3010560	BICDL2	0.411309	3010560	Promoter	chr16:2963037-2963537
1627	4258077	BIRC7	0.487249	4258077	Promoter	chr20:63006707-63007207
1628	4260718	BIRC7	0.434783	4260718	Distal	chr20:63173805-63174305
1629	4262020	BIRC7	0.547246	4262020	Promoter	chr20:63235433-63235933
1630	3888831	BISPR	0.487387	3888831	Intronic	chr19:17559450-17559950
1631	388407	BLACAT1	0.507219	388407	Intronic	chr1:205012701-205013201
1632	389268	BLACAT1	0.444134	389268	Distal	chr1:205277898-205278398
1633	390445	BLACAT1	0.412119	390445	Intronic	chr1:205451096-205451596
1634	1967949	BLOC1S2	0.487884	1967949	Intronic	chr10:100480357-100480857
1635	2823792	BLOC1S6	0.412954	2823792	Intronic	chr15:45200210-45200710
1636	1541680	BMP1	0.443574	1541680	Intronic	chr8:21756627-21757127
1637	1545009	BMP1	0.506163	1545009	Distal	chr8:22216337-22216837
1638	1546470	BMP1	0.447005	1546470	Intronic	chr8:22552528-22553028
1639	1546947	BMP1	0.501756	1546947	Exonic	chr8:22574991-22575491
1640	1548236	BMP1	0.525357	1548236	Intronic	chr8:22628154-22628654
1641	4149544	BMP2	0.648434	4149544	Distal	chr20:6660402-6660902
1642	947184	BMP2K	0.499411	947184	Intronic	chr4:78654757-78655257
1643	2688789	BMP4	0.602798	2688789	Promoter	chr14:53950027-53950527
1644	2689110	BMP4	0.468213	2689110	Distal	chr14:54287416-54287916
1645	182499	BMP8A	0.431559	182499	Intronic	chr1:39098511-39099011
1646	1905969	BMS1	0.423352	1905969	Distal	chr10:42975057-42975557
1647	1469817	BMT2	0.450951	1469817	Promoter	chr7:112939764-112940264
1648	2896643	BNC1	0.412094	2896643	Intronic	chr15:83283354-83283854
1649	2896981	BNC1	0.420676	2896981	Distal	chr15:83439793-83440293
1650	1557026	BNIP3L	0.479285	1557026	Intronic	chr8:26591030-26591530
1651	700935	BOK	0.446305	700935	Intronic	chr2:241853759-241854259
1652	701520	BOK	0.494181	701520	Intronic	chr2:241892652-241893152
1653	700947	BOK-AS1	0.471015	700947	Intronic	chr2:241853759-241854259
1654	701518	BOK-AS1	0.545135	701518	Intronic	chr2:241892652-241893152
1655	1982183	BORCS7	0.429473	1982183	Intronic	chr10:102555961-102556461
1656	4177688	BPIFB2	0.419068	4177688	Intronic	chr20:33009386-33009886
1657	2519318	BRAP	0.4476	2519318	Intronic	chr12:111767356-111767856
1658	4494876	BRD1	0.475522	4494876	Promoter	chr22:49962242-49962742
1659	4496393	BRD1	0.417814	4496393	Distal	chr22:50017354-50017854
1660	3872032	BRD4	0.534435	3872032	Intronic	chr19:15198004-15198504
1661	3873615	BRD4	0.505717	3873615	Exonic	chr19:15421736-15422236
1662	3106628	BRD7	0.562236	3106628	Distal	chr16:50520392-50520892
1663	992761	BRD9	0.513417	992761	Distal	chr5:776679-777179
1664	993937	BRD9	0.566876	993937	Distal	chr5:957298-957798
1665	994023	BRD9	0.546243	994023	Distal	chr5:963990-964490
1666	996218	BRD9	0.521406	996218	Distal	chr5:1118037-1118537
1667	997839	BRD9	0.537692	997839	Distal	chr5:1251751-1252251
1668	1569292	BRF2	0.417674	1569292	Intronic	chr8:37825867-37826367
1669	1439059	BRI3	0.437142	1439059	Intronic	chr7:98303872-98304372
1670	1746398	BRINP1	0.502376	1746398	Distal	chr9:119736730-119737230
1671	1746435	BRINP1	0.745077	1746435	Distal	chr9:119855080-119855580
1672	1012325	BRIX1	0.608335	1012325	Intronic	chr5:35194012-35194512
1673	1250527	BRPF3	0.471865	1250527	Distal	chr6:36667066-36667566
1674	1250791	BRPF3	0.508559	1250791	Intronic	chr6:36682312-36682812
1675	166228	BSDC1	0.515805	166228	Distal	chr1:32716579-32717079
1676	1741101	BSPRY	0.625274	1741101	Intronic	chr9:113463414-113463914
1677	1741132	BSPRY	0.645646	1741132	Intronic	chr9:113463994-113464494
1678	1742355	BSPRY	0.593458	1742355	Distal	chr9:113620121-113620621
1679	3881716	BST2	0.488267	3881716	Intronic	chr19:17112238-17112738
1680	244741	BTBD8	0.403095	244741	Distal	chr1:91585974-91586474
1681	943855	BTC	0.414197	943855	Intronic	chr4:74781129-74781629
1682	943873	BTC	0.406462	943873	Promoter	chr4:74794439-74794939
1683	1029203	BTF3	0.405616	1029203	Promoter	chr5:73625835-73626335
1684	1423342	BUD23	0.568294	1423342	Intronic	chr7:73614268-73614768
1685	143606	BX293535.1	0.44449	143606	Exonic	chr1:27352912-27353412
1686	146587	BX293535.1	0.540933	146587	Intronic	chr1:27569722-27570222
1687	1997571	C10orf82	0.406996	1997571	Intronic	chr10:116694138-116694638
1688	2128904	C11orf49	0.488584	2128904	Promoter	chr11:46718960-46719460
1689	2288206	C11orf52	0.435782	2288206	Intronic	chr11:111988634-111989134
1690	2220949	C11orf80	0.764651	2220949	Intronic	chr11:66371587-66372087
1691	2117659	C11orf96	0.512271	2117659	Intronic	chr11:44139472-44139972
1692	2118407	C11orf96	0.455729	2118407	Promoter	chr11:44309916-44310416
1693	2118429	C11orf96	0.555909	2118429	Promoter	chr11:44310837-44311337
1694	2118653	C11orf96	0.497476	2118653	Distal	chr11:44328086-44328586
1695	2159262	C11orf98	0.43999	2159262	Intronic	chr11:62472315-62472815
1696	2363285	C12orf57	0.645948	2363285	Promoter	chr12:6532410-6532910
1697	2368198	C12orf57	0.515267	2368198	Promoter	chr12:6771063-6771563
1698	2374143	C12orf57	0.484086	2374143	Promoter	chr12:6963735-6964235
1699	2681997	C14orf28	0.49284	2681997	Promoter	chr14:44896881-44897381
1700	2912121	C15orf32	0.405991	2912121	Exonic	chr15:92617469-92617969
1701	2803694	C15orf56	0.447193	2803694	Exonic	chr15:40238957-40239457
1702	3025117	C16orf71	0.63463	3025117	Intronic	chr16:4317687-4318187
1703	3025256	C16orf71	0.410323	3025256	Intronic	chr16:4321526-4322026
1704	3028422	C16orf71	0.442196	3028422	Intronic	chr16:4535439-4535939
1705	2973292	C16orf91	0.407734	2973292	Intronic	chr16:1470764-1471264
1706	3205648	C16orf95	0.659418	3205648	Promoter	chr16:87779032-87779532
1707	3720689	C19orf25	0.661108	3720689	Distal	chr19:980449-980949
1708	3729528	C19orf25	0.407742	3729528	Intronic	chr19:1194386-1194886
1709	3730471	C19orf25	0.573961	3730471	Exonic	chr19:1224335-1224835
1710	3732109	C19orf25	0.483746	3732109	Exonic	chr19:1256877-1257377
1711	3732305	C19orf25	0.673691	3732305	Promoter	chr19:1259091-1259591
1712	3732353	C19orf25	0.574875	3732353	Intronic	chr19:1260031-1260531
1713	3732672	C19orf25	0.421639	3732672	Intronic	chr19:1263175-1263675
1714	3738836	C19orf25	0.547375	3738836	Distal	chr19:1443930-1444430
1715	3739734	C19orf25	0.466958	3739734	Exonic	chr19:1465628-1466128
1716	3740235	C19orf25	0.509718	3740235	Exonic	chr19:1474228-1474728
1717	3744546	C19orf25	0.618915	3744546	Distal	chr19:1674165-1674665
1718	3744817	C19orf25	0.591614	3744817	Distal	chr19:1718578-1719078
1719	3745402	C19orf25	0.67401	3745402	Exonic	chr19:1753311-1753811
1720	3747917	C19orf25	0.68226	3747917	Intronic	chr19:1847596-1848096
1721	3750034	C19orf25	0.49139	3750034	Intronic	chr19:1942418-1942918
1722	3830793	C19orf38	0.737029	3830793	Intronic	chr19:10419098-10419598
1723	3835094	C19orf38	0.523747	3835094	Intronic	chr19:10816727-10817227
1724	3861507	C19orf53	0.45433	3861507	Distal	chr19:13851090-13851590
1725	3975261	C19orf54	0.417197	3975261	Exonic	chr19:40512608-40513108
1726	3440706	C1QL1	0.489146	3440706	Distal	chr17:44955658-44956158
1727	3441976	C1QL1	0.458917	3441976	Distal	chr17:45020658-45021158
1728	3442895	C1QL1	0.483791	3442895	Intronic	chr17:45088778-45089278
1729	7921	C1QTNF12	0.429826	7921	Distal	chr1:1070344-1070844
1730	15798	C1QTNF12	0.407814	15798	Exonic	chr1:1244434-1244934
1731	16803	C1QTNF12	0.447662	16803	Exonic	chr1:1281070-1281570
1732	16864	C1QTNF12	0.530437	16864	Exonic	chr1:1283767-1284267
1733	924897	C1QTNF7	0.689685	924897	Intronic	chr4:15327936-15328436
1734	2577759	C1QTNF9	0.487199	2577759	Promoter	chr13:24680147-24680647
1735	2363298	C1S	0.651537	2363298	Promoter	chr12:6532410-6532910
1736	2365790	C1S	0.406339	2365790	Intronic	chr12:6632719-6633219
1737	2368181	C1S	0.409958	2368181	Promoter	chr12:6771063-6771563
1738	7950	C1orf159	0.445975	7950	Distal	chr1:1070344-1070844
1739	11510	C1orf159	0.56895	11510	Distal	chr1:1164714-1165214
1740	195440	C1orf210	0.473599	195440	Distal	chr1:43522411-43522911
1741	359808	C1orf220	0.596827	359808	Distal	chr1:179002625-179003125
1742	348791	C1orf226	0.424012	348791	Intronic	chr1:162235288-162235788
1743	368915	C1orf53	0.497582	368915	Distal	chr1:198374634-198375134
1744	1224158	C2-AS1	0.418881	1224158	Intronic	chr6:32081094-32081594
1745	4142171	C20orf194	0.651602	4142171	Exonic	chr20:3168058-3168558
1746	4175075	C20orf203	0.40214	4175075	Intronic	chr20:32581952-32582452
1747	4132741	C20orf96	0.410057	4132741	Promoter	chr20:543552-544052
1748	4134231	C20orf96	0.513634	4134231	Distal	chr20:711543-712043
1749	4287373	C21orf62	0.52499	4287373	Intronic	chr21:32525180-32525680
1750	663516	C2orf72	0.751161	663516	Intronic	chr2:231007215-231007715
1751	664425	C2orf72	0.418829	664425	Intronic	chr2:231333726-231334226
1752	534226	C2orf81	0.413664	534226	Distal	chr2:73983546-73984046
1753	3806376	C3	0.400233	3806376	Intronic	chr19:6725375-6725875
1754	716957	C3orf20	0.813211	716957	Intronic	chr3:14432136-14432636
1755	716971	C3orf20	0.53457	716971	Intronic	chr3:14432719-14433219
1756	841821	C3orf33	0.579634	841821	Intronic	chr3:155744042-155744542
1757	954819	C4orf54	0.731818	954819	Distal	chr4:99652781-99653281
1758	955012	C4orf54	0.41035	955012	Intronic	chr4:100093379-100093879
1759	4024950	C5AR1	0.428208	4024950	Intronic	chr19:47039020-47039520
1760	4025412	C5AR1	0.450982	4025412	Intronic	chr19:47093205-47093705
1761	4027888	C5AR1	0.402308	4027888	Intronic	chr19:47417863-47418363
1762	4029999	C5AR1	0.556665	4029999	Exonic	chr19:47742859-47743359
1763	1059792	C5orf24	0.415629	1059792	Intronic	chr5:135112259-135112759
1764	1058440	C5orf66	0.504685	1058440	Intronic	chr5:134569255-134569755
1765	1060799	C5orf66	0.519087	1060799	Distal	chr5:135429302-135429802
1766	1021246	C5orf67	0.477562	1021246	Intronic	chr5:56565199-56565699
1767	1203033	C6orf136	0.501234	1203033	Distal	chr6:30749481-30749981
1768	1206028	C6orf136	0.51046	1206028	Distal	chr6:31041291-31041791
1769	1353045	C7orf50	0.438735	1353045	Intronic	chr7:944978-945478
1770	1355081	C7orf50	0.414098	1355081	Intronic	chr7:1082151-1082651
1771	1355253	C7orf50	0.586948	1355253	Exonic	chr7:1092721-1093221
1772	1355508	C7orf50	0.405123	1355508	Intronic	chr7:1102016-1102516
1773	1359383	C7orf50	0.44187	1359383	Distal	chr7:1354547-1355047
1774	1449499	C7orf61	0.443159	1449499	Exonic	chr7:100467782-100468282
1775	1455508	C7orf61	0.430665	1455508	Intronic	chr7:100791956-100792456
1776	1591991	C8orf34	0.591999	1591991	Exonic	chr8:68330705-68331205
1777	1603284	C8orf37-AS1	0.481966	1603284	Promoter	chr8:95133440-95133940
1778	1617135	C8orf76	0.408282	1617135	Distal	chr8:122988671-122989171
1779	1618460	C8orf76	0.492364	1618460	Intronic	chr8:123516892-123517392
1780	1573868	C8orf86	0.528787	1573868	Distal	chr8:38505084-38505584
1781	1699450	C9orf131	0.51257	1699450	Intronic	chr9:34993832-34994332
1782	1699766	C9orf131	0.446214	1699766	Exonic	chr9:35078466-35078966
1783	2840983	CA12	0.444935	2840983	Exonic	chr15:63306422-63306922
1784	1598685	CA13	0.41943	1598685	Intronic	chr8:84788487-84788987
1785	1688653	CAAP1	0.422366	1688653	Distal	chr9:26669603-26670103
1786	663031	CAB39	0.591804	663031	Distal	chr2:230905339-230905839
1787	2532055	CABP1	0.416777	2532055	Intronic	chr12:120229109-120229609
1788	2226125	CABP4	0.400075	2226125	Promoter	chr11:66975101-66975601
1789	3858615	CACNA1A	0.413579	3858615	Distal	chr19:13155463-13155963
1790	3861353	CACNA1A	0.414491	3861353	Distal	chr19:13846501-13847001
1791	3861371	CACNA1A	0.499603	3861371	Distal	chr19:13847565-13848065
1792	3861487	CACNA1A	0.495364	3861487	Distal	chr19:13851090-13851590
1793	2347712	CACNA1C	0.487293	2347712	Intronic	chr12:2283868-2284368
1794	2347696	CACNA1C-AS1	0.409403	2347696	Intronic	chr12:2283868-2284368
1795	781229	CACNA1D	0.407682	781229	Intronic	chr3:53804231-53804731
1796	363085	CACNA1E	0.698726	363085	Distal	chr1:181353435-181353935
1797	363184	CACNA1E	0.517058	363184	Intronic	chr1:181476449-181476949
1798	363203	CACNA1E	0.504359	363203	Intronic	chr1:181480864-181481364
1799	3482453	CACNA1G	0.453812	3482453	Distal	chr17:50203927-50204427
1800	3483481	CACNA1G	0.438107	3483481	Distal	chr17:50266851-50267351
1801	3484351	CACNA1G	0.404069	3484351	Distal	chr17:50315912-50316412
1802	3489271	CACNA1G	0.642369	3489271	Intronic	chr17:50604405-50604905
1803	2965551	CACNA1H	0.513024	2965551	Intronic	chr16:1182217-1182717
1804	371709	CACNA1S	0.811039	371709	Intronic	chr1:201077030-201077530
1805	373180	CACNA1S	0.618278	373180	Intronic	chr1:201396678-201397178
1806	756634	CACNA2D2	0.459146	756634	Intronic	chr3:50138554-50139054
1807	762197	CACNA2D2	0.450548	762197	Intronic	chr3:50303474-50303974
1808	764555	CACNA2D2	0.408554	764555	Intronic	chr3:50436001-50436501
1809	766116	CACNA2D2	0.465568	766116	Distal	chr3:50600372-50600872
1810	781691	CACNA2D3	0.751403	781691	Intronic	chr3:54421938-54422438
1811	781688	CACNA2D3-AS1	0.652227	781688	Intronic	chr3:54421938-54422438
1812	781748	CACNA2D3-AS1	0.669958	781748	Intronic	chr3:54756757-54757257
1813	2345555	CACNA2D4	0.410671	2345555	Intronic	chr12:1630139-1630639
1814	3993671	CADM4	0.493721	3993671	Exonic	chr19:43533129-43533629
1815	2099376	CALCB	0.406493	2099376	Intronic	chr11:14969060-14969560
1816	2099450	CALCB	0.490201	2099450	Exonic	chr11:15074833-15075333
1817	621240	CALCRL	0.748485	621240	Intronic	chr2:187403903-187404403
1818	1989727	CALHM2	0.46794	1989727	Intronic	chr10:103854374-103854874
1819	2734435	CALM1	0.402575	2734435	Intronic	chr14:90566826-90567326
1820	3849930	CALR	0.42649	3849930	Intronic	chr19:12783866-12784366
1821	3857101	CALR	0.50109	3857101	Exonic	chr19:13094678-13095178
1822	3857701	CALR	0.436137	3857701	Promoter	chr19:13104451-13104951
1823	1475463	CALU	0.469997	1475463	Intronic	chr7:128405821-128406321
1824	1476507	CALU	0.722381	1476507	Distal	chr7:128827379-128827879
1825	1095389	CAMK2A	0.518473	1095389	Distal	chr5:150159761-150160261
1826	1096210	CAMK2A	0.437399	1096210	Intronic	chr5:150253325-150253825
1827	1096923	CAMK2A	0.832455	1096923	Intronic	chr5:150317156-150317656
1828	1097874	CAMK2A	0.653198	1097874	Distal	chr5:150472916-150473416
1829	1098088	CAMK2A	0.405071	1098088	Exonic	chr5:150497551-150498051
1830	108736	CAMK2N1	0.580148	108736	Distal	chr1:20223548-20224048
1831	109079	CAMK2N1	0.762594	109079	Intronic	chr1:20343538-20344038
1832	109933	CAMK2N1	0.407089	109933	Promoter	chr1:20486539-20487039
1833	110503	CAMK2N1	0.458978	110503	Intronic	chr1:20593837-20594337
1834	2536348	CAMKK2	0.436134	2536348	Distal	chr12:120760745-120761245
1835	2536417	CAMKK2	0.409009	2536417	Intronic	chr12:120768641-120769141
1836	2537861	CAMKK2	0.505282	2537861	Intronic	chr12:121248661-121249161
1837	1824554	CAMSAP1	0.550777	1824554	Distal	chr9:135976885-135977385
1838	1824590	CAMSAP1	0.42509	1824590	Distal	chr9:135978784-135979284
1839	1825418	CAMSAP1	0.434698	1825418	Exonic	chr9:136007696-136008196
1840	1830577	CAMSAP1	0.411306	1830577	Intronic	chr9:136333577-136334077
1841	1830701	CAMSAP1	0.449441	1830701	Exonic	chr9:136335783-136336283
1842	1831592	CAMSAP1	0.482867	1831592	Intronic	chr9:136353331-136353831
1843	370350	CAMSAP2	0.693477	370350	Distal	chr1:200887614-200888114
1844	3812994	CAMSAP3	0.606785	3812994	Exonic	chr19:7870570-7871070
1845	3816309	CAMSAP3	0.662194	3816309	Intronic	chr19:8050479-8050979
1846	57568	CAMTA1	0.444954	57568	Intronic	chr1:6453826-6454326
1847	59724	CAMTA1	0.464851	59724	Exonic	chr1:6653898-6654398
1848	61166	CAMTA1	0.520175	61166	Intronic	chr1:7245862-7246362
1849	1169253	CAP2	0.440522	1169253	Exonic	chr6:17393417-17393917
1850	2193517	CAPN1	0.621986	2193517	Intronic	chr11:65066645-65067145
1851	2195399	CAPN1	0.649049	2195399	Exonic	chr11:65182156-65182656
1852	2203736	CAPN1	0.499113	2203736	Exonic	chr11:65546486-65546986
1853	687930	CAPN10	0.409128	687930	Distal	chr2:240255875-240256375
1854	3954630	CAPN12	0.598475	3954630	Intronic	chr19:38253221-38253721
1855	3954826	CAPN12	0.556361	3954826	Intronic	chr19:38266936-38267436
1856	3958357	CAPN12	0.506312	3958357	Distal	chr19:38640305-38640805
1857	3961918	CAPN12	0.41738	3961918	Intronic	chr19:38847887-38848387
1858	497743	CAPN13	0.673807	497743	Intronic	chr2:31083521-31084021
1859	497788	CAPN13	0.416224	497788	Intronic	chr2:31138549-31139049
1860	2939102	CAPN15	0.589002	2939102	Promoter	chr16:629636-630136
1861	2939229	CAPN15	0.436808	2939229	Intronic	chr16:631206-631706
1862	2943268	CAPN15	0.437396	2943268	Intronic	chr16:704309-704809
1863	409972	CAPN2	0.403605	409972	Intronic	chr1:223253341-223253841
1864	410386	CAPN2	0.521017	410386	Intronic	chr1:223707129-223707629
1865	4555780	CAPN6	0.780021	4555780	Intronic	chrX:111200332-111200832
1866	4555858	CAPN6	0.480687	4555858	Distal	chrX:111483070-111483570
1867	410552	CAPN8	0.416684	410552	Intronic	chr1:223763022-223763522
1868	428905	CAPN9	0.400215	428905	Intronic	chr1:230728850-230729350
1869	2112027	CAPRIN1	0.52679	2112027	Promoter	chr11:34105326-34105826
1870	2112141	CAPRIN1	0.458297	2112141	Distal	chr11:34150553-34151053
1871	105090	CAPZB	0.68014	105090	Intronic	chr1:18945324-18945824
1872	107062	CAPZB	0.403181	107062	Exonic	chr1:19645678-19646178
1873	1824543	CARD9	0.55474	1824543	Distal	chr9:135976885-135977385
1874	1824574	CARD9	0.402207	1824574	Distal	chr9:135978784-135979284
1875	1838320	CARD9	0.643415	1838320	Exonic	chr9:136614236-136614736
1876	1839782	CARD9	0.610037	1839782	Distal	chr9:136644806-136645306
1877	3035032	CARHSP1	0.441288	3035032	Intronic	chr16:8832431-8832931
1878	3830787	CARM1	0.582296	3830787	Intronic	chr19:10419098-10419598
1879	1093154	CARMN	0.542894	1093154	Distal	chr5:149641185-149641685
1880	2074991	CARS	0.400743	2074991	Intronic	chr11:2834873-2835373
1881	2076600	CARS	0.429745	2076600	Intronic	chr11:2918044-2918544
1882	2616976	CARS2	0.637639	2616976	Distal	chr13:110640660-110641160
1883	4149248	CASC20	0.408976	4149248	Promoter	chr20:6053905-6054405
1884	2986402	CASKIN1	0.400229	2986402	Intronic	chr16:1990153-1990653
1885	627187	CASP10	0.569898	627187	Intronic	chr2:201204675-201205175
1886	1995925	CASP7	0.416555	1995925	Distal	chr10:114100769-114101269
1887	85719	CASP9	0.405972	85719	Intronic	chr1:15140048-15140548
1888	341600	CASQ1	0.479367	341600	Distal	chr1:160362349-160362849
1889	808036	CASR	0.855381	808036	Intronic	chr3:122247790-122248290
1890	1040559	CAST	0.469204	1040559	Intronic	chr5:96432455-96432955
1891	74215	CASZ1	0.46503	74215	Intronic	chr1:10782425-10782925
1892	75051	CASZ1	0.537797	75051	Distal	chr1:10890352-10890852
1893	640931	CATIP	0.400687	640931	Intronic	chr2:217942846-217943346
1894	3794290	CATSPERD	0.401744	3794290	Intronic	chr19:5338517-5339017
1895	3796408	CATSPERD	0.544723	3796408	Intronic	chr19:5697589-5698089
1896	3796501	CATSPERD	0.491994	3796501	Intronic	chr19:5700354-5700854
1897	3796636	CATSPERD	0.436159	3796636	Intronic	chr19:5710962-5711462
1898	3799220	CATSPERD	0.610118	3799220	Exonic	chr19:5933985-5934485
1899	3956115	CATSPERG	0.495595	3956115	Promoter	chr19:38387228-38387728
1900	3957855	CATSPERG	0.453432	3957855	Intronic	chr19:38596611-38597111
1901	1470440	CAV1	0.515395	1470440	Exonic	chr7:116499386-116499886
1902	1470442	CAV2	0.542763	1470442	Exonic	chr7:116499386-116499886
1903	3718924	CBARP	0.554895	3718924	Intronic	chr19:926945-927445
1904	3720669	CBARP	0.498981	3720669	Distal	chr19:980449-980949
1905	3730448	CBARP	0.445564	3730448	Exonic	chr19:1224335-1224835
1906	3732291	CBARP	0.481582	3732291	Promoter	chr19:1259091-1259591
1907	3732336	CBARP	0.44534	3732336	Intronic	chr19:1260031-1260531
1908	3740247	CBARP	0.41145	3740247	Exonic	chr19:1474228-1474728
1909	3744556	CBARP	0.47734	3744556	Distal	chr19:1674165-1674665
1910	3744836	CBARP	0.521994	3744836	Distal	chr19:1718578-1719078
1911	4177696	CBFA2T2	0.425591	4177696	Intronic	chr20:33009386-33009886
1912	3140234	CBFB	0.443968	3140234	Intronic	chr16:67241101-67241601
1913	3141005	CBFB	0.520857	3141005	Promoter	chr16:67277268-67277768
1914	3142133	CBFB	0.413059	3142133	Exonic	chr16:67395688-67396188
1915	2304542	CBL	0.533057	2304542	Intronic	chr11:118887663-118888163
1916	2312252	CBL	0.680604	2312252	Distal	chr11:119568060-119568560
1917	2312602	CBL	0.529117	2312602	Exonic	chr11:119663997-119664497
1918	2142963	CBLIF	0.429859	2142963	Intronic	chr11:59755825-59756325
1919	4292958	CBR1	0.472733	4292958	Intronic	chr21:36166636-36167136
1920	4292953	CBR3	0.595497	4292953	Intronic	chr21:36166636-36167136
1921	4292947	CBR3-AS1	0.543734	4292947	Intronic	chr21:36166636-36167136
1922	4453830	CBX7	0.514758	4453830	Distal	chr22:39290630-39291130
1923	3578271	CBX8	0.428713	3578271	Exonic	chr17:79741836-79742336
1924	3863979	CC2D1A	0.565425	3863979	Distal	chr19:14061885-14062385
1925	1044732	CCDC112	0.538344	1044732	Distal	chr5:115389802-115390302
1926	2591580	CCDC122	0.598841	2591580	Distal	chr13:44300817-44301317
1927	3863976	CCDC130	0.465487	3863976	Distal	chr19:14061885-14062385
1928	3599797	CCDC137	0.607081	3599797	Intronic	chr17:81423071-81423571
1929	3599851	CCDC137	0.454858	3599851	Intronic	chr17:81423715-81424215
1930	3606522	CCDC137	0.49401	3606522	Exonic	chr17:81558990-81559490
1931	3607178	CCDC137	0.406573	3607178	Exonic	chr17:81642058-81642558
1932	3611930	CCDC137	0.408504	3611930	Exonic	chr17:81822171-81822671
1933	3617612	CCDC137	0.400908	3617612	Promoter	chr17:81962049-81962549
1934	3617932	CCDC137	0.483464	3617932	Distal	chr17:81967840-81968340
1935	3621827	CCDC137	0.422795	3621827	Intronic	chr17:82049013-82049513
1936	927590	CCDC149	0.49891	927590	Intronic	chr4:24809284-24809784
1937	927696	CCDC149	0.456711	927696	Intronic	chr4:24897667-24898167
1938	2312256	CCDC153	0.431029	2312256	Distal	chr11:119568060-119568560
1939	4406325	CCDC157	0.420497	4406325	Distal	chr22:30210512-30211012
1940	1321884	CCDC170	0.414427	1321884	Intronic	chr6:151666533-151667033
1941	716967	CCDC174	0.549731	716967	Intronic	chr3:14432136-14432636
1942	804047	CCDC191	0.566763	804047	Intronic	chr3:113663265-113663765
1943	3888827	CCDC194	0.469362	3888827	Intronic	chr19:17559450-17559950
1944	2692511	CCDC198	0.602734	2692511	Distal	chr14:57560108-57560608
1945	3584449	CCDC40	0.413803	3584449	Distal	chr17:80499553-80500053
1946	2547427	CCDC62	0.440465	2547427	Intronic	chr12:122846710-122847210
1947	2548933	CCDC62	0.436931	2548933	Promoter	chr12:123010703-123011203
1948	2409772	CCDC65	0.485371	2409772	Intronic	chr12:49093710-49094210
1949	2747611	CCDC85C	0.444883	2747611	Intronic	chr14:99202990-99203490
1950	2748929	CCDC85C	0.634443	2748929	Intronic	chr14:99526970-99527470
1951	2750312	CCDC85C	0.482305	2750312	Distal	chr14:99732710-99733210
1952	2736265	CCDC88C	0.702806	2736265	Intronic	chr14:91382715-91383215
1953	2551703	CCDC92	0.515066	2551703	Exonic	chr12:123513323-123513823
1954	2554883	CCDC92	0.477208	2554883	Intronic	chr12:124359586-124360086
1955	2555118	CCDC92	0.475728	2555118	Intronic	chr12:124392764-124393264
1956	2555449	CCDC92	0.55234	2555449	Intronic	chr12:124445171-124445671
1957	3981352	CCDC97	0.844714	3981352	Intronic	chr19:41324925-41325425
1958	3981863	CCDC97	0.454693	3981863	Intronic	chr19:41357493-41357993
1959	3982562	CCDC97	0.449541	3982562	Exonic	chr19:41426518-41427018
1960	2085777	CCKBR	0.53129	2085777	Exonic	chr11:6606840-6607340
1961	3366778	CCL2	0.582206	3366778	Distal	chr17:34235420-34235920
1962	1411659	CCM2	0.443522	1411659	Intronic	chr7:44748821-44749321
1963	4169841	CCM2L	0.411953	4169841	Intronic	chr20:31852615-31853115
1964	4170532	CCM2L	0.536793	4170532	Intronic	chr20:31923428-31923928
1965	2241289	CCND1	0.540895	2241289	Distal	chr11:69286380-69286880
1966	2242218	CCND1	0.437676	2242218	Distal	chr11:69436975-69437475
1967	2242732	CCND1	0.438407	2242732	Distal	chr11:69497157-69497657
1968	2355485	CCND2	0.40459	2355485	Intronic	chr12:4288274-4288774
1969	946720	CCNG2	0.531467	946720	Promoter	chr4:77156522-77157022
1970	1019869	CCNO	0.40873	1019869	Exonic	chr5:54985235-54985735
1971	2409771	CCNT1	0.451529	2409771	Intronic	chr12:49093710-49094210
1972	633303	CCNYL1	0.440987	633303	Promoter	chr2:207711270-207711770
1973	633504	CCNYL1	0.409152	633504	Distal	chr2:207796885-207797385
1974	318976	CCT3	0.429705	318976	Exonic	chr1:156076709-156077209
1975	319860	CCT3	0.442351	319860	Intronic	chr1:156106862-156107362
1976	320052	CCT3	0.47173	320052	Intronic	chr1:156119485-156119985
1977	324000	CCT3	0.432217	324000	Distal	chr1:156391904-156392404
1978	329232	CCT3	0.558996	329232	Distal	chr1:156696616-156697116
1979	1418214	CCT6A	0.413091	1418214	Distal	chr7:55591219-55591719
1980	1418392	CCT6A	0.421113	1418392	Intronic	chr7:55964647-55965147
1981	531719	CCT7	0.404344	531719	Promoter	chr2:72887164-72887664
1982	1376657	CCZ1	0.403929	1376657	Intronic	chr7:5693529-5694029
1983	271141	CD101	0.515771	271141	Intronic	chr1:116648244-116648744
1984	2053581	CD151	0.444468	2053581	Intronic	chr11:944809-945309
1985	1297511	CD24	0.459364	1297511	Distal	chr6:106702339-106702839
1986	1297587	CD24	0.566613	1297587	Intronic	chr6:106751629-106752129
1987	1297647	CD24	0.433472	1297647	Distal	chr6:106798996-106799496
1988	1297943	CD24	0.506134	1297943	Intronic	chr6:107108198-107108698
1989	1297991	CD24	0.490393	1297991	Promoter	chr6:107116184-107116684
1990	2218951	CD248	0.687633	2218951	Distal	chr11:66313241-66313741
1991	2219581	CD248	0.475771	2219581	Distal	chr11:66327024-66327524
1992	2221305	CD248	0.448002	2221305	Distal	chr11:66408380-66408880
1993	2223583	CD248	0.415056	2223583	Exonic	chr11:66638900-66639400
1994	2363326	CD27-AS1	0.500846	2363326	Promoter	chr12:6532410-6532910
1995	3073341	CD2BP2	0.550988	3073341	Exonic	chr16:29896752-29897252
1996	3816301	CD320	0.404898	3816301	Intronic	chr19:8050479-8050979
1997	3819778	CD320	0.409622	3819778	Intronic	chr19:8398408-8398908
1998	4052589	CD37	0.419882	4052589	Promoter	chr19:49118098-49118598
1999	4054230	CD37	0.444939	4054230	Intronic	chr19:49167889-49168389
[truncated: 6,384 more rows]

## Sheet: b) PAX8 regulon GO analysis
source	term_name	term_id	adjusted_p_value	negative_log10_of_adjusted_p_value
GO:MF	protein binding	GO:0005515	2.5e-78	77.6014
GO:MF	binding	GO:0005488	1.09e-19	18.9635
GO:MF	cell adhesion molecule binding	GO:0050839	1.51e-17	16.8212
GO:MF	cadherin binding	GO:0045296	2.42e-15	14.6157
GO:MF	enzyme binding	GO:0019899	6.53e-15	14.1854
GO:MF	protein domain specific binding	GO:0019904	1e-11	10.9996
GO:MF	cytoskeletal protein binding	GO:0008092	1.29e-11	10.8908
GO:MF	identical protein binding	GO:0042802	9.67e-10	9.01473
GO:MF	protein-containing complex binding	GO:0044877	8.92e-09	8.04963
GO:MF	carbohydrate derivative binding	GO:0097367	2.26e-07	6.64623
GO:MF	ion binding	GO:0043167	4.47e-07	6.34967
GO:MF	actin binding	GO:0003779	2.29316e-06	5.63957
GO:MF	purine ribonucleotide binding	GO:0032555	2.87015e-06	5.5421
GO:MF	purine nucleotide binding	GO:0017076	7.31846e-06	5.13558
GO:MF	purine ribonucleoside triphosphate binding	GO:0035639	7.34063e-06	5.13427
GO:MF	ribonucleotide binding	GO:0032553	8.90891e-06	5.05018
GO:MF	nucleotide binding	GO:0000166	1.98836e-05	4.70151
GO:MF	nucleoside phosphate binding	GO:1901265	2.11142e-05	4.67542
GO:MF	adenyl ribonucleotide binding	GO:0032559	3.01601e-05	4.52057
GO:MF	enzyme regulator activity	GO:0030234	3.08003e-05	4.51145
GO:MF	DNA-binding transcription activator activity	GO:0001216	3.20546e-05	4.49411
GO:MF	DNA-binding transcription activator activity, RNA polymerase II-specific	GO:0001228	3.47297e-05	4.4593
GO:MF	adenyl nucleotide binding	GO:0030554	6.85959e-05	4.1637
GO:MF	transcription regulator activity	GO:0140110	7.49791e-05	4.12506
GO:MF	ATP binding	GO:0005524	8.05299e-05	4.09404
GO:MF	kinase binding	GO:0019900	8.09255e-05	4.09191
GO:MF	transcription factor binding	GO:0008134	0.000123894	3.90695
GO:MF	growth factor binding	GO:0019838	0.000135636	3.86762
GO:MF	protein kinase binding	GO:0019901	0.000206327	3.68544
GO:MF	catalytic activity	GO:0003824	0.000241992	3.6162
GO:MF	ubiquitin protein ligase binding	GO:0031625	0.000315299	3.50128
GO:MF	transcription coregulator activity	GO:0003712	0.000372555	3.42881
GO:MF	anion binding	GO:0043168	0.000553474	3.2569
GO:MF	small molecule binding	GO:0036094	0.000569173	3.24476
GO:MF	ubiquitin-like protein ligase binding	GO:0044389	0.000620091	3.20754
GO:MF	catalytic activity, acting on a protein	GO:0140096	0.00117717	2.92916
GO:MF	snoRNA binding	GO:0030515	0.00188187	2.72541
GO:MF	extracellular matrix structural constituent	GO:0005201	0.00254672	2.59402
GO:MF	molecular function regulator activity	GO:0098772	0.00263081	2.57991
GO:MF	transmembrane receptor protein tyrosine kinase activity	GO:0004714	0.00281762	2.55012
GO:MF	actin filament binding	GO:0051015	0.00289978	2.53764
GO:MF	transcription coregulator binding	GO:0001221	0.00318278	2.49719
GO:MF	lipid binding	GO:0008289	0.00556711	2.25437
GO:MF	PDZ domain binding	GO:0030165	0.00592016	2.22767
GO:MF	hydrolase activity	GO:0016787	0.0059414	2.22611
GO:MF	DNA-binding transcription factor binding	GO:0140297	0.00743893	2.12849
GO:MF	transmembrane receptor protein kinase activity	GO:0019199	0.00987211	2.00559
GO:MF	calcium ion binding	GO:0005509	0.0100265	1.99885
GO:MF	protein homodimerization activity	GO:0042803	0.0100603	1.99739
GO:MF	sequence-specific DNA binding	GO:0043565	0.0122116	1.91323
GO:MF	protein-macromolecule adaptor activity	GO:0030674	0.0122921	1.91037
GO:MF	RNA polymerase II-specific DNA-binding transcription factor binding	GO:0061629	0.0157546	1.80259
GO:MF	kinase activity	GO:0016301	0.0178165	1.74918
GO:MF	metal ion binding	GO:0046872	0.0191545	1.71773
GO:MF	cation binding	GO:0043169	0.0217838	1.66187
GO:MF	phosphotransferase activity, alcohol group as acceptor	GO:0016773	0.0224178	1.64941
GO:MF	ribonucleoside triphosphate phosphatase activity	GO:0017111	0.0287945	1.54069
GO:MF	pyrophosphatase activity	GO:0016462	0.0299297	1.5239
GO:MF	hydrolase activity, acting on acid anhydrides	GO:0016817	0.0322562	1.49139
GO:MF	hydrolase activity, acting on acid anhydrides, in phosphorus-containing anhydrides	GO:0016818	0.0322562	1.49139
GO:MF	protein kinase activity	GO:0004672	0.0340475	1.46791
GO:MF	structural molecule activity conferring elasticity	GO:0097493	0.03573	1.44697
GO:MF	phosphoric ester hydrolase activity	GO:0042578	0.0373566	1.42763
GO:MF	mRNA binding	GO:0003729	0.0405656	1.39184
GO:BP	developmental process	GO:0032502	1.47e-72	71.833
GO:BP	anatomical structure development	GO:0048856	2.2e-70	69.6584
GO:BP	multicellular organism development	GO:0007275	3.37e-68	67.472
GO:BP	system development	GO:0048731	1.5e-63	62.823
GO:BP	regulation of cellular process	GO:0050794	2.46e-60	59.6098
GO:BP	positive regulation of cellular process	GO:0048522	4.46e-55	54.351
GO:BP	positive regulation of biological process	GO:0048518	6.47e-55	54.1888
GO:BP	anatomical structure morphogenesis	GO:0009653	4.34e-54	53.3626
GO:BP	negative regulation of cellular process	GO:0048523	1.77e-48	47.7529
GO:BP	animal organ development	GO:0048513	5.54e-48	47.2561
GO:BP	multicellular organismal process	GO:0032501	6.33e-48	47.1986
GO:BP	cellular developmental process	GO:0048869	4.52e-47	46.345
GO:BP	cell differentiation	GO:0030154	6.53e-47	46.1853
GO:BP	regulation of biological process	GO:0050789	7.95e-45	44.0997
GO:BP	organonitrogen compound metabolic process	GO:1901564	3.17e-44	43.4989
GO:BP	biological regulation	GO:0065007	3.59e-44	43.4452
GO:BP	regulation of signaling	GO:0023051	6.48e-44	43.1881
GO:BP	regulation of cell communication	GO:0010646	2.35e-43	42.6281
GO:BP	regulation of developmental process	GO:0050793	1.05e-39	38.9802
GO:BP	cell communication	GO:0007154	1.2e-39	38.9216
GO:BP	signaling	GO:0023052	1.66e-38	37.7803
GO:BP	protein metabolic process	GO:0019538	1.75e-38	37.7567
GO:BP	biosynthetic process	GO:0009058	7.93e-38	37.1007
GO:BP	tissue development	GO:0009888	9.32e-38	37.0307
GO:BP	regulation of signal transduction	GO:0009966	1.92e-37	36.7167
GO:BP	regulation of primary metabolic process	GO:0080090	4.37e-36	35.3594
GO:BP	response to stimulus	GO:0050896	7.38e-36	35.1317
GO:BP	nervous system development	GO:0007399	9.95e-36	35.0021
GO:BP	cellular response to stimulus	GO:0051716	1.17e-35	34.9308
GO:BP	cellular biosynthetic process	GO:0044249	2e-35	34.6996
GO:BP	organic substance biosynthetic process	GO:1901576	2.62e-35	34.5816
GO:BP	cell development	GO:0048468	9.24e-35	34.0344
GO:BP	regulation of nitrogen compound metabolic process	GO:0051171	3.25e-33	32.4887
GO:BP	regulation of response to stimulus	GO:0048583	8.34e-32	31.0791
GO:BP	embryo development	GO:0009790	8.79e-32	31.0562
GO:BP	positive regulation of metabolic process	GO:0009893	2.39e-31	30.6211
GO:BP	signal transduction	GO:0007165	2.59e-31	30.5862
GO:BP	positive regulation of nitrogen compound metabolic process	GO:0051173	6.66e-31	30.1763
GO:BP	positive regulation of macromolecule metabolic process	GO:0010604	8.4e-31	30.0757
GO:BP	regulation of biological quality	GO:0065008	1.65e-30	29.7819
GO:BP	positive regulation of cellular metabolic process	GO:0031325	2.32e-30	29.6353
GO:BP	regulation of cellular metabolic process	GO:0031323	2.39e-30	29.6223
GO:BP	intracellular signal transduction	GO:0035556	2.58e-30	29.5891
GO:BP	negative regulation of biological process	GO:0048519	5.08e-30	29.2939
GO:BP	macromolecule biosynthetic process	GO:0009059	1.23e-29	28.9083
GO:BP	regulation of molecular function	GO:0065009	6.55e-29	28.1839
GO:BP	neurogenesis	GO:0022008	1.3e-28	27.8873
GO:BP	regulation of cellular component organization	GO:0051128	1.5e-28	27.8251
GO:BP	regulation of multicellular organismal process	GO:0051239	2.23e-27	26.6514
GO:BP	animal organ morphogenesis	GO:0009887	2.82e-27	26.5493
GO:BP	cellular nitrogen compound biosynthetic process	GO:0044271	3.34e-27	26.4761
GO:BP	cell population proliferation	GO:0008283	3.91e-27	26.4083
GO:BP	generation of neurons	GO:0048699	4.26e-26	25.3708
GO:BP	response to endogenous stimulus	GO:0009719	4.34e-26	25.3623
GO:BP	circulatory system development	GO:0072359	4.56e-26	25.3408
GO:BP	programmed cell death	GO:0012501	9.98e-26	25.001
GO:BP	positive regulation of cellular biosynthetic process	GO:0031328	1.83e-25	24.7371
GO:BP	apoptotic process	GO:0006915	2.69e-25	24.5705
GO:BP	regulation of cell population proliferation	GO:0042127	4.79e-25	24.3196
GO:BP	positive regulation of biosynthetic process	GO:0009891	6.79e-25	24.1679
GO:BP	cell death	GO:0008219	8.85e-25	24.0531
GO:BP	anatomical structure formation involved in morphogenesis	GO:0048646	1.43e-24	23.8444
GO:BP	cellular response to endogenous stimulus	GO:0071495	1.5e-24	23.8234
GO:BP	regulation of programmed cell death	GO:0043067	2.3e-24	23.638
GO:BP	response to organic substance	GO:0010033	3.06e-24	23.5137
GO:BP	neuron differentiation	GO:0030182	3.92e-24	23.4067
GO:BP	regulation of apoptotic process	GO:0042981	4.94e-24	23.306
GO:BP	regulation of cell differentiation	GO:0045595	5.88e-24	23.2304
GO:BP	positive regulation of macromolecule biosynthetic process	GO:0010557	1.4e-23	22.8528
GO:BP	skeletal system development	GO:0001501	1.93e-23	22.7138
GO:BP	tube morphogenesis	GO:0035239	2.38e-23	22.6231
GO:BP	positive regulation of nucleobase-containing compound metabolic process	GO:0045935	2.72e-23	22.5653
GO:BP	regulation of catalytic activity	GO:0050790	2.77e-23	22.5577
GO:BP	tube development	GO:0035295	2.85e-23	22.5449
GO:BP	positive regulation of RNA metabolic process	GO:0051254	7.67e-23	22.1153
GO:BP	regulation of protein metabolic process	GO:0051246	1.14e-22	21.9443
GO:BP	embryo development ending in birth or egg hatching	GO:0009792	2.57e-22	21.5893
GO:BP	chordate embryonic development	GO:0043009	6.45e-22	21.1902
GO:BP	regulation of intracellular signal transduction	GO:1902531	1.56e-21	20.8056
GO:BP	phosphate-containing compound metabolic process	GO:0006796	1.59e-21	20.7989
GO:BP	phosphorus metabolic process	GO:0006793	2.03e-21	20.6931
GO:BP	localization	GO:0051179	2.43e-21	20.6143
GO:BP	regulation of cell death	GO:0010941	2.49e-21	20.6042
GO:BP	cellular response to chemical stimulus	GO:0070887	2.59e-21	20.5869
GO:BP	negative regulation of signal transduction	GO:0009968	2.83e-21	20.5488
GO:BP	epithelium development	GO:0060429	4.9e-21	20.3098
GO:BP	enzyme-linked receptor protein signaling pathway	GO:0007167	5.66e-21	20.247
GO:BP	negative regulation of cell communication	GO:0010648	7.45e-21	20.1278
GO:BP	regulation of biosynthetic process	GO:0009889	7.97e-21	20.0985
GO:BP	negative regulation of nitrogen compound metabolic process	GO:0051172	9.4e-21	20.0267
GO:BP	tissue morphogenesis	GO:0048729	1.18e-20	19.9286
GO:BP	negative regulation of signaling	GO:0023057	1.51e-20	19.8218
GO:BP	regulation of cellular biosynthetic process	GO:0031326	3.37e-20	19.4726
GO:BP	cell migration	GO:0016477	4e-20	19.3975
GO:BP	embryonic morphogenesis	GO:0048598	5.17e-20	19.2868
GO:BP	positive regulation of DNA-templated transcription	GO:0045893	6.2e-20	19.2079
GO:BP	positive regulation of nucleic acid-templated transcription	GO:1903508	6.2e-20	19.2079
GO:BP	positive regulation of RNA biosynthetic process	GO:1902680	1.29e-19	18.8907
GO:BP	cell morphogenesis	GO:0000902	1.78e-19	18.7487
GO:BP	negative regulation of cellular metabolic process	GO:0031324	2.22e-19	18.6542
GO:BP	cytoplasmic translation	GO:0002181	2.51e-19	18.6001
GO:BP	urogenital system development	GO:0001655	2.57e-19	18.5907
GO:BP	negative regulation of response to stimulus	GO:0048585	2.91e-19	18.5362
GO:BP	regulation of multicellular organismal development	GO:2000026	3.14e-19	18.5033
GO:BP	cellular response to organic substance	GO:0071310	3.16e-19	18.5002
GO:BP	morphogenesis of an epithelium	GO:0002009	3.32e-19	18.4786
GO:BP	cell surface receptor signaling pathway	GO:0007166	4.23e-19	18.3732
GO:BP	regulation of metabolic process	GO:0019222	4.38e-19	18.3582
GO:BP	regulation of anatomical structure morphogenesis	GO:0022603	5.63e-19	18.2498
GO:BP	cell motility	GO:0048870	7.34e-19	18.1346
GO:BP	transport	GO:0006810	9.39e-19	18.0272
GO:BP	cell adhesion	GO:0007155	1.46e-18	17.8351
GO:BP	protein modification process	GO:0036211	2.07e-18	17.6848
GO:BP	establishment of localization	GO:0051234	2.59e-18	17.5859
GO:BP	positive regulation of developmental process	GO:0051094	3.23e-18	17.4906
GO:BP	renal system development	GO:0072001	4.11e-18	17.3863
GO:BP	kidney development	GO:0001822	9.49e-18	17.0225
GO:BP	regulation of macromolecule biosynthetic process	GO:0010556	1.1e-17	16.9582
GO:BP	actin filament-based process	GO:0030029	1.19e-17	16.9262
GO:BP	regulation of localization	GO:0032879	2.76e-17	16.5595
GO:BP	negative regulation of developmental process	GO:0051093	2.85e-17	16.5452
GO:BP	regulation of nucleobase-containing compound metabolic process	GO:0019219	4.34e-17	16.3625
GO:BP	neuron development	GO:0048666	6.08e-17	16.2158
GO:BP	positive regulation of molecular function	GO:0044093	6.84e-17	16.1647
GO:BP	response to growth factor	GO:0070848	7.92e-17	16.1013
GO:BP	cell projection organization	GO:0030030	9.19e-17	16.0366
GO:BP	cellular response to growth factor stimulus	GO:0071363	1.35e-16	15.8707
GO:BP	neuron projection development	GO:0031175	1.91e-16	15.718
GO:BP	regulation of RNA metabolic process	GO:0051252	2.03e-16	15.6932
GO:BP	organic cyclic compound biosynthetic process	GO:1901362	2.05e-16	15.689
GO:BP	aromatic compound biosynthetic process	GO:0019438	2.23e-16	15.6526
GO:BP	nucleobase-containing compound biosynthetic process	GO:0034654	2.44e-16	15.6133
GO:BP	regulation of transport	GO:0051049	2.76e-16	15.5586
GO:BP	actin cytoskeleton organization	GO:0030036	3.47e-16	15.4594
GO:BP	embryonic organ development	GO:0048568	4.57e-16	15.3404
GO:BP	heterocycle biosynthetic process	GO:0018130	5.2e-16	15.2842
GO:BP	plasma membrane bounded cell projection organization	GO:0120036	5.41e-16	15.2669
GO:BP	macromolecule modification	GO:0043412	8.92e-16	15.0497
GO:BP	negative regulation of programmed cell death	GO:0043069	1.08e-15	14.9647
GO:BP	ossification	GO:0001503	1.1e-15	14.9601
GO:BP	anterior/posterior pattern specification	GO:0009952	1.39e-15	14.8574
GO:BP	heart development	GO:0007507	1.86e-15	14.7316
GO:BP	negative regulation of apoptotic process	GO:0043066	2.29e-15	14.6402
GO:BP	regionalization	GO:0003002	2.48e-15	14.6062
GO:BP	response to chemical	GO:0042221	3.36e-15	14.4741
GO:BP	vasculature development	GO:0001944	4.32e-15	14.3648
GO:BP	locomotion	GO:0040011	4.47e-15	14.3496
GO:BP	muscle structure development	GO:0061061	4.74e-15	14.324
GO:BP	cell junction organization	GO:0034330	5.59e-15	14.2528
GO:BP	gland development	GO:0048732	7e-15	14.1548
GO:BP	cell morphogenesis involved in differentiation	GO:0000904	7.98e-15	14.0979
GO:BP	positive regulation of transcription by RNA polymerase II	GO:0045944	8.06e-15	14.0938
GO:BP	positive regulation of signaling	GO:0023056	1.09e-14	13.9613
GO:BP	cellular process	GO:0009987	1.15e-14	13.9396
GO:BP	negative regulation of biosynthetic process	GO:0009890	1.22e-14	13.9154
GO:BP	epithelial tube morphogenesis	GO:0060562	1.5e-14	13.8232
GO:BP	skeletal system morphogenesis	GO:0048705	1.52e-14	13.8178
GO:BP	positive regulation of signal transduction	GO:0009967	1.54e-14	13.8139
GO:BP	regulation of macromolecule metabolic process	GO:0060255	1.54e-14	13.8128
GO:BP	positive regulation of cell communication	GO:0010647	2.14e-14	13.6698
GO:BP	positive regulation of catalytic activity	GO:0043085	2.22e-14	13.6537
GO:BP	transmembrane receptor protein tyrosine kinase signaling pathway	GO:0007169	2.29e-14	13.6402
GO:BP	blood vessel development	GO:0001568	2.71e-14	13.567
GO:BP	cell-cell signaling	GO:0007267	2.74e-14	13.5622
GO:BP	negative regulation of cell death	GO:0060548	3.33e-14	13.4778
GO:BP	central nervous system development	GO:0007417	3.36e-14	13.4731
GO:BP	regulation of phosphorus metabolic process	GO:0051174	3.54e-14	13.4505
GO:BP	cellular amide metabolic process	GO:0043603	4.15e-14	13.3824
GO:BP	nephron development	GO:0072006	5.47e-14	13.2619
GO:BP	regulation of phosphate metabolic process	GO:0019220	5.67e-14	13.2461
GO:BP	cellular component morphogenesis	GO:0032989	7.11e-14	13.1484
GO:BP	phosphorylation	GO:0016310	7.62e-14	13.118
GO:BP	cellular macromolecule biosynthetic process	GO:0034645	9.91e-14	13.0039
GO:BP	negative regulation of macromolecule biosynthetic process	GO:0010558	1.02e-13	12.9914
GO:BP	growth	GO:0040007	1.34e-13	12.8717
GO:BP	nephron epithelium development	GO:0072009	1.6e-13	12.7957
GO:BP	negative regulation of protein metabolic process	GO:0051248	2.01e-13	12.6976
GO:BP	negative regulation of cellular biosynthetic process	GO:0031327	2.16e-13	12.6648
GO:BP	pattern specification process	GO:0007389	2.24e-13	12.6501
GO:BP	positive regulation of cellular component organization	GO:0051130	2.31e-13	12.6355
GO:BP	organelle organization	GO:0006996	2.47e-13	12.6074
GO:BP	cellular localization	GO:0051641	2.66e-13	12.5748
GO:BP	head development	GO:0060322	3.39e-13	12.4702
GO:BP	positive regulation of cell differentiation	GO:0045597	3.75e-13	12.4259
GO:BP	cellular macromolecule metabolic process	GO:0044260	5.04e-13	12.2973
GO:BP	kidney epithelium development	GO:0072073	5.53e-13	12.2574
GO:BP	organonitrogen compound biosynthetic process	GO:1901566	5.71e-13	12.2431
GO:BP	peptide metabolic process	GO:0006518	7.69e-13	12.1143
GO:BP	positive regulation of intracellular signal transduction	GO:1902533	7.83e-13	12.1062
GO:BP	DNA-templated transcription	GO:0006351	1.11e-12	11.9531
GO:BP	nucleic acid-templated transcription	GO:0097659	1.19e-12	11.9233
GO:BP	positive regulation of multicellular organismal process	GO:0051240	1.26e-12	11.9014
GO:BP	regulation of cellular component biogenesis	GO:0044087	1.39e-12	11.8585
GO:BP	regulation of protein modification process	GO:0031399	1.47e-12	11.8316
GO:BP	blood vessel morphogenesis	GO:0048514	1.71e-12	11.7675
GO:BP	negative regulation of cell differentiation	GO:0045596	1.86e-12	11.7295
GO:BP	RNA biosynthetic process	GO:0032774	2.01e-12	11.6974
GO:BP	regulation of DNA-templated transcription	GO:0006355	2.11e-12	11.6755
GO:BP	regulation of nucleic acid-templated transcription	GO:1903506	2.26e-12	11.6457
GO:BP	regulation of cell adhesion	GO:0030155	2.78e-12	11.5563
GO:BP	regulation of cell motility	GO:2000145	2.8e-12	11.5525
GO:BP	regulation of RNA biosynthetic process	GO:2001141	2.84e-12	11.5462
GO:BP	regulation of locomotion	GO:0040012	2.9e-12	11.5374
GO:BP	mesenchyme development	GO:0060485	3.14e-12	11.5024
GO:BP	morphogenesis of a branching epithelium	GO:0061138	3.97e-12	11.4015
GO:BP	positive regulation of cell population proliferation	GO:0008284	4.5e-12	11.3471
GO:BP	negative regulation of RNA metabolic process	GO:0051253	5.13e-12	11.2895
GO:BP	cytoskeleton organization	GO:0007010	6.05e-12	11.2179
GO:BP	regulation of cell migration	GO:0030334	7.17e-12	11.1446
GO:BP	appendage morphogenesis	GO:0035107	8.21e-12	11.0856
GO:BP	limb morphogenesis	GO:0035108	8.21e-12	11.0856
GO:BP	embryonic appendage morphogenesis	GO:0035113	9.87e-12	11.0058
GO:BP	embryonic limb morphogenesis	GO:0030326	9.87e-12	11.0058
GO:BP	response to hormone	GO:0009725	1.04e-11	10.9846
GO:BP	negative regulation of cellular component organization	GO:0051129	1.7e-11	10.7684
GO:BP	negative regulation of multicellular organismal process	GO:0051241	1.86e-11	10.7309
GO:BP	appendage development	GO:0048736	2.41e-11	10.6173
GO:BP	limb development	GO:0060173	2.41e-11	10.6173
GO:BP	regulation of transcription by RNA polymerase II	GO:0006357	2.55e-11	10.593
GO:BP	negative regulation of nucleobase-containing compound metabolic process	GO:0045934	2.95e-11	10.5306
GO:BP	transcription by RNA polymerase II	GO:0006366	3.03e-11	10.518
GO:BP	morphogenesis of a branching structure	GO:0001763	3.21e-11	10.4929
GO:BP	negative regulation of DNA-templated transcription	GO:0045892	5.01e-11	10.3005
GO:BP	regulation of cell projection organization	GO:0031344	5.02e-11	10.299
GO:BP	regulation of phosphorylation	GO:0042325	5.19e-11	10.2845
GO:BP	cell part morphogenesis	GO:0032990	5.84e-11	10.2339
GO:BP	cell projection morphogenesis	GO:0048858	5.86e-11	10.2322
GO:BP	negative regulation of nucleic acid-templated transcription	GO:1903507	6.18e-11	10.2094
GO:BP	positive regulation of protein metabolic process	GO:0051247	6.32e-11	10.1996
GO:BP	embryonic skeletal system development	GO:0048706	6.97e-11	10.157
GO:BP	negative regulation of RNA biosynthetic process	GO:1902679	7.61e-11	10.1186
GO:BP	renal tubule development	GO:0061326	8.43e-11	10.0742
GO:BP	brain development	GO:0007420	8.95e-11	10.0481
GO:BP	nephron tubule development	GO:0072080	9.84e-11	10.0072
GO:BP	protein phosphorylation	GO:0006468	1.03e-10	9.98844
GO:BP	regulation of animal organ morphogenesis	GO:2000027	1.05e-10	9.97895
GO:BP	cellular response to hormone stimulus	GO:0032870	1.17e-10	9.93167
GO:BP	branching morphogenesis of an epithelial tube	GO:0048754	1.34e-10	9.87392
GO:BP	response to oxygen-containing compound	GO:1901700	1.38e-10	9.85879
GO:BP	regulation of neuron projection development	GO:0010975	1.41e-10	9.8511
GO:BP	mesenchymal cell differentiation	GO:0048762	1.53e-10	9.81644
GO:BP	extracellular structure organization	GO:0043062	1.79e-10	9.74749
GO:BP	plasma membrane bounded cell projection morphogenesis	GO:0120039	2.4e-10	9.62018
GO:BP	supramolecular fiber organization	GO:0097435	2.45e-10	9.61122
GO:BP	positive regulation of response to stimulus	GO:0048584	2.73e-10	9.56452
GO:BP	response to organonitrogen compound	GO:0010243	2.94e-10	9.5323
GO:BP	negative regulation of cell population proliferation	GO:0008285	3e-10	9.52229
GO:BP	regulation of plasma membrane bounded cell projection organization	GO:0120035	3.39e-10	9.46955
GO:BP	cellular response to stress	GO:0033554	3.53e-10	9.45279
GO:BP	muscle tissue development	GO:0060537	3.56e-10	9.44888
GO:BP	extracellular matrix organization	GO:0030198	3.75e-10	9.42644
GO:BP	developmental growth	GO:0048589	4.21e-10	9.37523
GO:BP	cell-cell adhesion	GO:0098609	4.54e-10	9.34324
GO:BP	MAPK cascade	GO:0000165	5.55e-10	9.25539
GO:BP	negative regulation of transcription by RNA polymerase II	GO:0000122	5.7e-10	9.24376
GO:BP	external encapsulating structure organization	GO:0045229	7.27e-10	9.13838
GO:BP	amide biosynthetic process	GO:0043604	8.42e-10	9.07454
GO:BP	positive regulation of cell death	GO:0010942	8.47e-10	9.07204
GO:BP	cellular response to organic cyclic compound	GO:0071407	9.09e-10	9.0413
GO:BP	macromolecule localization	GO:0033036	1.05e-09	8.97932
GO:BP	response to organic cyclic compound	GO:0014070	1.07e-09	8.97109
GO:BP	embryonic skeletal system morphogenesis	GO:0048704	1.1e-09	8.96017
GO:BP	ameboidal-type cell migration	GO:0001667	1.11e-09	8.95351
GO:BP	response to wounding	GO:0009611	1.19e-09	8.92454
GO:BP	peptide biosynthetic process	GO:0043043	1.2e-09	8.91937
GO:BP	mesonephric tubule development	GO:0072164	1.24e-09	8.90715
GO:BP	mesonephric epithelium development	GO:0072163	1.24e-09	8.90715
GO:BP	translation	GO:0006412	1.27e-09	8.89646
GO:BP	regulation of hydrolase activity	GO:0051336	1.4e-09	8.85276
GO:BP	mesonephros development	GO:0001823	1.6e-09	8.795
GO:BP	cell surface receptor signaling pathway involved in cell-cell signaling	GO:1905114	1.79e-09	8.74823
GO:BP	neuron projection morphogenesis	GO:0048812	1.82e-09	8.73883
GO:BP	renal tubule morphogenesis	GO:0061333	1.94e-09	8.7111
GO:BP	response to nitrogen compound	GO:1901698	2.07e-09	8.68445
GO:BP	cell morphogenesis involved in neuron differentiation	GO:0048667	2.88e-09	8.54053
GO:BP	positive regulation of programmed cell death	GO:0043068	3.16e-09	8.50076
GO:BP	nephron morphogenesis	GO:0072028	3.25e-09	8.48753
GO:BP	catabolic process	GO:0009056	3.66e-09	8.43615
GO:BP	ureteric bud development	GO:0001657	3.67e-09	8.43484
GO:BP	embryonic organ morphogenesis	GO:0048562	4.41e-09	8.35577
GO:BP	sensory organ development	GO:0007423	4.48e-09	8.34859
GO:BP	homeostatic process	GO:0042592	4.58e-09	8.33889
GO:BP	negative regulation of molecular function	GO:0044092	5.62e-09	8.2506
GO:BP	response to abiotic stimulus	GO:0009628	6.34e-09	8.19803
GO:BP	nephron tubule morphogenesis	GO:0072078	7.05e-09	8.15198
GO:BP	regulation of transferase activity	GO:0051338	7.25e-09	8.13993
GO:BP	positive regulation of apoptotic process	GO:0043065	9.33e-09	8.03014
GO:BP	muscle cell differentiation	GO:0042692	1.08e-08	7.9671
GO:BP	hindlimb morphogenesis	GO:0035137	1.24e-08	7.90788
GO:BP	negative regulation of Wnt signaling pathway	GO:0030178	1.36e-08	7.86791
GO:BP	kidney morphogenesis	GO:0060993	1.66e-08	7.78025
GO:BP	mesonephric tubule morphogenesis	GO:0072171	1.67e-08	7.77692
GO:BP	nephron epithelium morphogenesis	GO:0072088	1.95e-08	7.71046
GO:BP	organic substance catabolic process	GO:1901575	2.02e-08	7.69409
GO:BP	positive regulation of protein modification process	GO:0031401	2.04e-08	7.68996
GO:BP	positive regulation of phosphorus metabolic process	GO:0010562	2.07e-08	7.68493
GO:BP	positive regulation of phosphate metabolic process	GO:0045937	2.07e-08	7.68493
GO:BP	regulation of catabolic process	GO:0009894	2.37e-08	7.6254
GO:BP	regulation of protein phosphorylation	GO:0001932	2.65e-08	7.57668
GO:BP	small GTPase mediated signal transduction	GO:0007264	2.8e-08	7.55295
GO:BP	response to stress	GO:0006950	2.81e-08	7.55105
GO:BP	regulation of small molecule metabolic process	GO:0062012	3.48e-08	7.45853
GO:BP	Wnt signaling pathway	GO:0016055	3.66e-08	7.437
GO:BP	actin filament organization	GO:0007015	3.87e-08	7.41225
GO:BP	bone development	GO:0060348	4.06e-08	7.39137
GO:BP	connective tissue development	GO:0061448	4.75e-08	7.32375
GO:BP	cell-cell signaling by wnt	GO:0198738	5.08e-08	7.29407
GO:BP	regulation of growth	GO:0040008	5.32e-08	7.27385
GO:BP	ureteric bud morphogenesis	GO:0060675	5.47e-08	7.26195
GO:BP	angiogenesis	GO:0001525	5.55e-08	7.25578
GO:BP	osteoblast differentiation	GO:0001649	5.68e-08	7.24577
GO:BP	positive regulation of transport	GO:0051050	6.39e-08	7.19468
GO:BP	synapse organization	GO:0050808	6.63e-08	7.17872
GO:BP	cellular response to oxygen-containing compound	GO:1901701	9.31e-08	7.03124
GO:BP	stem cell differentiation	GO:0048863	9.33e-08	7.0299
GO:BP	cell junction assembly	GO:0034329	1.03e-07	6.98837
GO:BP	cation transport	GO:0006812	1.18e-07	6.92909
GO:BP	positive regulation of hydrolase activity	GO:0051345	1.43e-07	6.84389
GO:BP	proteolysis	GO:0006508	1.67e-07	6.77726
GO:BP	ribosome biogenesis	GO:0042254	1.92e-07	6.71668
GO:BP	regulation of kinase activity	GO:0043549	1.94e-07	6.71181
GO:BP	branching involved in ureteric bud morphogenesis	GO:0001658	2.2e-07	6.65801
GO:BP	regulation of organelle organization	GO:0033043	2.33e-07	6.63257
GO:BP	epithelial to mesenchymal transition	GO:0001837	2.38e-07	6.62302
GO:BP	regulation of cell development	GO:0060284	2.39e-07	6.62129
GO:BP	rRNA processing	GO:0006364	2.49e-07	6.60323
GO:BP	regulation of nervous system development	GO:0051960	2.67e-07	6.57274
GO:BP	cellular response to nitrogen compound	GO:1901699	2.81e-07	6.55198
GO:BP	axon development	GO:0061564	3.16e-07	6.50047
GO:BP	positive regulation of phosphorylation	GO:0042327	3.27e-07	6.48498
GO:BP	metal ion transport	GO:0030001	3.49e-07	6.45672
GO:BP	epithelial cell differentiation	GO:0030855	3.6e-07	6.44395
GO:BP	negative regulation of canonical Wnt signaling pathway	GO:0090090	3.79e-07	6.42152
GO:BP	regulation of actin filament-based process	GO:0032970	3.98e-07	6.40057
GO:BP	outflow tract morphogenesis	GO:0003151	5.6e-07	6.25184
GO:BP	regulation of epithelial cell proliferation	GO:0050678	5.94e-07	6.22603
GO:BP	cellular response to environmental stimulus	GO:0104004	6.61e-07	6.18005
GO:BP	cellular response to abiotic stimulus	GO:0071214	6.61e-07	6.18005
GO:BP	mammary gland development	GO:0030879	7.06e-07	6.15126
GO:BP	response to transforming growth factor beta	GO:0071559	7.76e-07	6.10997
GO:BP	regulation of cellular response to growth factor stimulus	GO:0090287	8.11e-07	6.09105
GO:BP	visual system development	GO:0150063	1.00194e-06	5.99916
GO:BP	regulation of Wnt signaling pathway	GO:0030111	1.06194e-06	5.9739
GO:BP	viral process	GO:0016032	1.10779e-06	5.95554
GO:BP	positive regulation of transferase activity	GO:0051347	1.23178e-06	5.90947
GO:BP	sensory system development	GO:0048880	1.23658e-06	5.90778
GO:BP	rRNA metabolic process	GO:0016072	1.32759e-06	5.87693
GO:BP	cellular response to transforming growth factor beta stimulus	GO:0071560	1.37673e-06	5.86115
GO:BP	cellular response to organonitrogen compound	GO:0071417	1.50056e-06	5.82375
GO:BP	ion transport	GO:0006811	1.5171e-06	5.81899
GO:BP	regulation of MAPK cascade	GO:0043408	1.51807e-06	5.81871
GO:BP	cartilage development	GO:0051216	1.57127e-06	5.80375
GO:BP	cellular response to lipid	GO:0071396	1.82819e-06	5.73798
GO:BP	response to lipid	GO:0033993	1.84167e-06	5.73479
GO:BP	organophosphate metabolic process	GO:0019637	1.98176e-06	5.70295
GO:BP	regulation of binding	GO:0051098	2.01494e-06	5.69574
GO:BP	regulation of actin cytoskeleton organization	GO:0032956	2.10797e-06	5.67614
GO:BP	protein localization to cell junction	GO:1902414	2.22711e-06	5.65226
GO:BP	eye development	GO:0001654	2.36103e-06	5.6269
GO:BP	regulation of cellular response to stress	GO:0080135	2.37694e-06	5.62398
GO:BP	organic substance transport	GO:0071702	2.44252e-06	5.61216
GO:BP	positive regulation of protein phosphorylation	GO:0001934	2.55755e-06	5.59218
GO:BP	cellular macromolecule localization	GO:0070727	2.5665e-06	5.59066
GO:BP	embryonic hindlimb morphogenesis	GO:0035116	2.90324e-06	5.53712
GO:BP	circulatory system process	GO:0003013	3.00891e-06	5.52159
GO:BP	response to oxygen levels	GO:0070482	3.09348e-06	5.50955
GO:BP	regulation of gene expression	GO:0010468	3.21223e-06	5.49319
GO:BP	heart morphogenesis	GO:0003007	3.39325e-06	5.46938
GO:BP	camera-type eye development	GO:0043010	3.79803e-06	5.42044
GO:BP	cellular catabolic process	GO:0044248	3.82842e-06	5.41698
GO:BP	regulation of cytoskeleton organization	GO:0051493	3.92928e-06	5.40569
GO:BP	epithelial cell proliferation	GO:0050673	4.39651e-06	5.35689
GO:BP	glomerulus development	GO:0032835	4.58134e-06	5.33901
GO:BP	establishment or maintenance of bipolar cell polarity	GO:0061245	5.01287e-06	5.29991
GO:BP	establishment or maintenance of apical/basal cell polarity	GO:0035088	5.01287e-06	5.29991
GO:BP	positive regulation of kinase activity	GO:0033674	5.06185e-06	5.29569
GO:BP	positive regulation of cellular component biogenesis	GO:0044089	5.16025e-06	5.28733
GO:BP	metanephros development	GO:0001656	5.27015e-06	5.27818
GO:BP	regulation of epithelial cell differentiation	GO:0030856	5.41986e-06	5.26601
GO:BP	protein localization	GO:0008104	5.65907e-06	5.24725
GO:BP	in utero embryonic development	GO:0001701	5.98972e-06	5.22259
GO:BP	vesicle-mediated transport	GO:0016192	6.81115e-06	5.16678
GO:BP	positive regulation of MAPK cascade	GO:0043410	7.18874e-06	5.14335
GO:BP	cell differentiation involved in kidney development	GO:0061005	7.43046e-06	5.12898
GO:BP	small molecule metabolic process	GO:0044281	8.0321e-06	5.09517
GO:BP	reproductive structure development	GO:0048608	8.06264e-06	5.09352
GO:BP	wound healing	GO:0042060	8.80747e-06	5.05515
GO:BP	response to extracellular stimulus	GO:0009991	8.83849e-06	5.05362
GO:BP	actomyosin structure organization	GO:0031032	9.45801e-06	5.0242
GO:BP	cellular response to steroid hormone stimulus	GO:0071383	9.71206e-06	5.01269
GO:BP	regulation of cellular amide metabolic process	GO:0034248	9.98659e-06	5.00058
GO:BP	axonogenesis	GO:0007409	1.0162e-05	4.99302
GO:BP	axon guidance	GO:0007411	1.15324e-05	4.93808
GO:BP	cation transmembrane transport	GO:0098655	1.35875e-05	4.86686
GO:BP	neuron projection guidance	GO:0097485	1.41064e-05	4.85058
GO:BP	response to external stimulus	GO:0009605	1.57514e-05	4.80268
GO:BP	reproductive system development	GO:0061458	1.61451e-05	4.79196
GO:BP	odontogenesis	GO:0042476	1.70035e-05	4.76946
GO:BP	hematopoietic or lymphoid organ development	GO:0048534	1.80475e-05	4.74358
GO:BP	cell-substrate adhesion	GO:0031589	1.82591e-05	4.73852
GO:BP	epithelial cell development	GO:0002064	1.8528e-05	4.73217
GO:BP	lipid biosynthetic process	GO:0008610	1.97669e-05	4.70406
GO:BP	canonical Wnt signaling pathway	GO:0060070	2.19857e-05	4.65786
GO:BP	negative regulation of neuron projection development	GO:0010977	2.2301e-05	4.65168
GO:BP	cellular response to epidermal growth factor stimulus	GO:0071364	2.26552e-05	4.64483
GO:BP	forelimb morphogenesis	GO:0035136	2.27978e-05	4.64211
GO:BP	regulation of neuron apoptotic process	GO:0043523	2.28808e-05	4.64053
GO:BP	transmembrane transport	GO:0055085	2.35281e-05	4.62841
GO:BP	cell growth	GO:0016049	2.42947e-05	4.61449
GO:BP	macromolecule catabolic process	GO:0009057	2.432e-05	4.61404
GO:BP	negative regulation of metabolic process	GO:0009892	2.43564e-05	4.61339
GO:BP	response to nutrient levels	GO:0031667	2.58553e-05	4.58745
GO:BP	neuron apoptotic process	GO:0051402	2.58816e-05	4.58701
GO:BP	response to decreased oxygen levels	GO:0036293	2.61235e-05	4.58297
GO:BP	morphogenesis of embryonic epithelium	GO:0016331	2.63322e-05	4.57951
GO:BP	regulation of vesicle-mediated transport	GO:0060627	2.95956e-05	4.52877
GO:BP	striated muscle tissue development	GO:0014706	3.04032e-05	4.51708
GO:BP	regulation of response to stress	GO:0080134	3.09405e-05	4.50947
GO:BP	response to steroid hormone	GO:0048545	3.53401e-05	4.45173
GO:BP	positive regulation of gene expression	GO:0010628	3.59062e-05	4.44483
GO:BP	regulation of transmembrane receptor protein serine/threonine kinase signaling pathway	GO:0090092	3.71907e-05	4.42957
GO:BP	bone mineralization	GO:0030282	3.94942e-05	4.40347
GO:BP	regulation of ion transport	GO:0043269	3.97453e-05	4.40071
GO:BP	dendrite development	GO:0016358	4.11406e-05	4.38573
GO:BP	apoptotic signaling pathway	GO:0097190	4.23721e-05	4.37292
GO:BP	phosphatidylinositol-mediated signaling	GO:0048015	4.51241e-05	4.34559
GO:BP	transmembrane receptor protein serine/threonine kinase signaling pathway	GO:0007178	4.73739e-05	4.32446
GO:BP	regulation of cellular localization	GO:0060341	4.79665e-05	4.31906
GO:BP	immune system development	GO:0002520	4.97024e-05	4.30362
GO:BP	cardiac chamber development	GO:0003205	5.03279e-05	4.29819
GO:BP	negative regulation of protein modification process	GO:0031400	5.19105e-05	4.28474
GO:BP	gland morphogenesis	GO:0022612	5.27907e-05	4.27744
GO:BP	striated muscle cell differentiation	GO:0051146	5.31773e-05	4.27427
GO:BP	negative regulation of catalytic activity	GO:0043086	5.64382e-05	4.24843
GO:BP	morphogenesis of a polarized epithelium	GO:0001738	5.69202e-05	4.24473
GO:BP	positive regulation of cell motility	GO:2000147	6.1206e-05	4.21321
GO:BP	negative regulation of intracellular signal transduction	GO:1902532	6.79073e-05	4.16808
GO:BP	positive regulation of neuron death	GO:1901216	6.83176e-05	4.16547
GO:BP	positive regulation of locomotion	GO:0040017	6.85684e-05	4.16388
GO:BP	regulation of small GTPase mediated signal transduction	GO:0051056	7.1518e-05	4.14558
GO:BP	gastrulation	GO:0007369	7.2811e-05	4.1378
GO:BP	biomineral tissue development	GO:0031214	7.58365e-05	4.12012
GO:BP	regulation of neurogenesis	GO:0050767	7.98945e-05	4.09748
GO:BP	hemopoiesis	GO:0030097	8.37478e-05	4.07703
GO:BP	regulation of supramolecular fiber organization	GO:1902903	8.5144e-05	4.06985
GO:BP	positive regulation of cell projection organization	GO:0031346	8.97052e-05	4.04718
GO:BP	segmentation	GO:0035282	8.98312e-05	4.04657
GO:BP	cellular response to external stimulus	GO:0071496	9.82328e-05	4.00774
GO:BP	tissue migration	GO:0090130	9.90279e-05	4.00424
GO:BP	negative regulation of cell adhesion	GO:0007162	0.000102827	3.98789
GO:BP	dendritic spine development	GO:0060996	0.000103663	3.98437
GO:BP	muscle organ development	GO:0007517	0.000104372	3.98142
GO:BP	carbohydrate metabolic process	GO:0005975	0.00010632	3.97339
GO:BP	artery development	GO:0060840	0.000109761	3.95955
GO:BP	inositol lipid-mediated signaling	GO:0048017	0.000111545	3.95255
GO:BP	regulation of proteolysis	GO:0030162	0.000115929	3.93581
GO:BP	regulation of protein kinase activity	GO:0045859	0.000116503	3.93366
GO:BP	regulation of cell-cell adhesion	GO:0022407	0.000119721	3.92183
GO:BP	negative regulation of cell projection organization	GO:0031345	0.000120398	3.91938
GO:BP	regulation of lipid metabolic process	GO:0019216	0.000130637	3.88393
GO:BP	protein localization to cell periphery	GO:1990778	0.000130637	3.88393
GO:BP	regulation of protein-containing complex assembly	GO:0043254	0.000130681	3.88379
GO:BP	nitrogen compound transport	GO:0071705	0.000130803	3.88338
GO:BP	neural tube development	GO:0021915	0.000135158	3.86916
GO:BP	regulation of epithelial to mesenchymal transition	GO:0010717	0.000143904	3.84193
GO:BP	regulation of neuron death	GO:1901214	0.000150002	3.8239
GO:BP	negative regulation of phosphorus metabolic process	GO:0010563	0.000152379	3.81707
GO:BP	positive regulation of cell migration	GO:0030335	0.000158133	3.80098
GO:BP	tube formation	GO:0035148	0.000160018	3.79583
GO:BP	epithelium migration	GO:0090132	0.000169651	3.77044
GO:BP	muscle system process	GO:0003012	0.000179597	3.7457
GO:BP	regulation of cell morphogenesis	GO:0022604	0.000208822	3.68022
GO:BP	artery morphogenesis	GO:0048844	0.000210331	3.6771
GO:BP	mesenchyme morphogenesis	GO:0072132	0.000215866	3.66582
GO:BP	response to epidermal growth factor	GO:0070849	0.000217241	3.66306
GO:BP	ear development	GO:0043583	0.000223633	3.65046
GO:BP	cardiac muscle tissue development	GO:0048738	0.000245193	3.61049
GO:BP	cardiocyte differentiation	GO:0035051	0.000245825	3.60937
GO:BP	stem cell development	GO:0048864	0.000246542	3.60811
GO:BP	negative regulation of phosphate metabolic process	GO:0045936	0.000255358	3.59285
GO:BP	positive regulation of neuron apoptotic process	GO:0043525	0.000259615	3.58567
GO:BP	neuron death	GO:0070997	0.000268137	3.57164
GO:BP	regulation of kidney development	GO:0090183	0.000294804	3.53047
GO:BP	establishment or maintenance of epithelial cell apical/basal polarity	GO:0045197	0.0003085	3.51075
GO:BP	miRNA metabolic process	GO:0010586	0.000322098	3.49201
GO:BP	biomineralization	GO:0110148	0.000352382	3.45299
GO:BP	embryonic epithelial tube formation	GO:0001838	0.00035307	3.45214
GO:BP	response to peptide	GO:1901652	0.000362484	3.44071
GO:BP	export from cell	GO:0140352	0.000376179	3.42461
GO:BP	epithelial tube formation	GO:0072175	0.000400939	3.39692
GO:BP	miRNA transcription	GO:0061614	0.00041747	3.37938
GO:BP	regulation of protein stability	GO:0031647	0.000418396	3.37841
GO:BP	neural crest cell development	GO:0014032	0.000420207	3.37654
GO:BP	cell-cell junction organization	GO:0045216	0.000426346	3.37024
GO:BP	regulation of carbohydrate metabolic process	GO:0006109	0.000434351	3.36216
GO:BP	negative regulation of cell migration	GO:0030336	0.000471988	3.32607
GO:BP	positive regulation of epithelial cell migration	GO:0010634	0.000482733	3.31629
GO:BP	positive regulation of protein kinase activity	GO:0045860	0.000483587	3.31553
GO:BP	reproduction	GO:0000003	0.000484302	3.31488
GO:BP	ncRNA metabolic process	GO:0034660	0.00050121	3.29998
GO:BP	dendrite morphogenesis	GO:0048813	0.000509359	3.29298
GO:BP	embryonic forelimb morphogenesis	GO:0035115	0.000559657	3.25208
GO:BP	positive regulation of epithelial cell proliferation	GO:0050679	0.000571221	3.2432
GO:BP	mammary gland morphogenesis	GO:0060443	0.000589447	3.22956
GO:BP	regulation of cellular catabolic process	GO:0031329	0.000609423	3.21508
GO:BP	somite development	GO:0061053	0.000619468	3.20798
GO:BP	actin filament bundle organization	GO:0061572	0.000629461	3.20103
GO:BP	negative regulation of cell motility	GO:2000146	0.000631196	3.19984
GO:BP	regulation of transmembrane transport	GO:0034762	0.000643307	3.19158
GO:BP	phosphatidylinositol 3-kinase signaling	GO:0014065	0.000644887	3.19052
GO:BP	response to hypoxia	GO:0001666	0.00064691	3.18916
GO:BP	intracellular receptor signaling pathway	GO:0030522	0.00069015	3.16106
GO:BP	establishment of localization in cell	GO:0051649	0.000713077	3.14686
GO:BP	sensory organ morphogenesis	GO:0090596	0.000722247	3.14131
GO:BP	cellular response to oxygen levels	GO:0071453	0.000727818	3.13798
GO:BP	non-canonical Wnt signaling pathway	GO:0035567	0.000733919	3.13435
GO:BP	regulation of cellular macromolecule biosynthetic process	GO:2000112	0.000734148	3.13422
GO:BP	ion transmembrane transport	GO:0034220	0.000744021	3.12841
GO:BP	digestive tract development	GO:0048565	0.000749675	3.12513
GO:BP	prostate gland development	GO:0030850	0.000780636	3.10755
GO:BP	synaptic signaling	GO:0099536	0.000784756	3.10527
GO:BP	formation of primary germ layer	GO:0001704	0.000812332	3.09027
GO:BP	respiratory system development	GO:0060541	0.000830159	3.08084
GO:BP	regulation of ossification	GO:0030278	0.000839562	3.07595
GO:BP	inorganic cation transmembrane transport	GO:0098662	0.00088456	3.05327
GO:BP	cellular response to radiation	GO:0071478	0.000897023	3.0472
GO:BP	negative regulation of locomotion	GO:0040013	0.000917823	3.03724
GO:BP	positive regulation of cell adhesion	GO:0045785	0.000932203	3.03049
GO:BP	regulation of protein localization	GO:0032880	0.000932777	3.03022
GO:BP	body morphogenesis	GO:0010171	0.000943777	3.02513
GO:BP	epithelial cell differentiation involved in kidney development	GO:0035850	0.000943777	3.02513
GO:BP	regulation of developmental growth	GO:0048638	0.000945871	3.02417
GO:BP	epithelial cell migration	GO:0010631	0.000955619	3.01972
GO:BP	inner ear development	GO:0048839	0.001003	2.9987
GO:BP	cardiac ventricle development	GO:0003231	0.00104484	2.98095
GO:BP	regulation of osteoblast differentiation	GO:0045667	0.00104484	2.98095
GO:BP	regulation of canonical Wnt signaling pathway	GO:0060828	0.00105687	2.97598
GO:BP	endothelial cell development	GO:0001885	0.00107008	2.97058
GO:BP	postsynapse organization	GO:0099173	0.00111071	2.9544
GO:BP	extracellular matrix assembly	GO:0085029	0.00112689	2.94812
GO:BP	reproductive process	GO:0022414	0.00113349	2.94558
GO:BP	blood circulation	GO:0008015	0.00114027	2.94299
GO:BP	peptidyl-amino acid modification	GO:0018193	0.00115605	2.93702
GO:BP	regulation of cell growth	GO:0001558	0.0011721	2.93103
GO:BP	regulation of miRNA transcription	GO:1902893	0.00117905	2.92847
GO:BP	regulation of cellular carbohydrate metabolic process	GO:0010675	0.00120075	2.92055
GO:BP	developmental growth involved in morphogenesis	GO:0060560	0.00122321	2.9125
GO:BP	hexose metabolic process	GO:0019318	0.00126483	2.89797
GO:BP	endothelium development	GO:0003158	0.00127783	2.89353
GO:BP	monosaccharide metabolic process	GO:0005996	0.00138727	2.85784
GO:BP	regulation of endocytosis	GO:0030100	0.0014537	2.83752
GO:BP	trans-synaptic signaling	GO:0099537	0.0015554	2.80816
GO:BP	intrinsic apoptotic signaling pathway in response to DNA damage	GO:0008630	0.00156727	2.80486
GO:BP	cardiac septum development	GO:0003279	0.00156727	2.80486
GO:BP	muscle cell development	GO:0055001	0.00158292	2.80054
GO:BP	regulation of branching involved in ureteric bud morphogenesis	GO:0090189	0.00161921	2.7907
GO:BP	protein processing	GO:0016485	0.00163578	2.78628
GO:BP	mammary gland epithelium development	GO:0061180	0.00169887	2.76984
GO:BP	embryonic camera-type eye development	GO:0031076	0.00172769	2.76254
GO:BP	regulation of cell cycle	GO:0051726	0.00173311	2.76117
GO:BP	cellular carbohydrate metabolic process	GO:0044262	0.00180778	2.74285
GO:BP	import into cell	GO:0098657	0.00182025	2.73987
GO:BP	gliogenesis	GO:0042063	0.00183103	2.7373
GO:BP	metanephric nephron morphogenesis	GO:0072273	0.00189461	2.72248
GO:BP	vascular process in circulatory system	GO:0003018	0.00191294	2.7183
GO:BP	regulation of cell junction assembly	GO:1901888	0.00192306	2.71601
GO:BP	cellular response to decreased oxygen levels	GO:0036294	0.00199699	2.69962
GO:BP	endothelial cell differentiation	GO:0045446	0.0019978	2.69945
GO:BP	response to fibroblast growth factor	GO:0071774	0.0019978	2.69945
GO:BP	protein localization to plasma membrane	GO:0072659	0.00202378	2.69384
GO:BP	negative regulation of macromolecule metabolic process	GO:0010605	0.00205528	2.68713
GO:BP	neural crest cell differentiation	GO:0014033	0.00212166	2.67332
GO:BP	actin filament bundle assembly	GO:0051017	0.00213263	2.67109
GO:BP	calcium ion transport	GO:0006816	0.00213875	2.66984
GO:BP	cellular response to peptide	GO:1901653	0.00219836	2.6579
GO:BP	somitogenesis	GO:0001756	0.00220554	2.65648
GO:BP	regulation of anatomical structure size	GO:0090066	0.00224187	2.64939
GO:BP	negative regulation of catabolic process	GO:0009895	0.0022648	2.64497
GO:BP	protein maturation	GO:0051604	0.00231139	2.63613
GO:BP	negative regulation of phosphorylation	GO:0042326	0.00250518	2.60116
GO:BP	intrinsic apoptotic signaling pathway	GO:0097193	0.00250789	2.60069
GO:BP	apoptotic process involved in development	GO:1902742	0.00254145	2.59492
GO:BP	metanephric nephron development	GO:0072210	0.00254145	2.59492
GO:BP	regulation of protein binding	GO:0043393	0.00254339	2.59459
GO:BP	cell fate commitment	GO:0045165	0.00262996	2.58005
GO:BP	endocardial cushion development	GO:0003197	0.00282529	2.54894
GO:BP	ERK1 and ERK2 cascade	GO:0070371	0.00285658	2.54415
GO:BP	negative regulation of growth	GO:0045926	0.00296277	2.5283
GO:BP	plasma membrane organization	GO:0007009	0.00297122	2.52707
GO:BP	regulation of translation	GO:0006417	0.00303617	2.51767
GO:BP	regeneration	GO:0031099	0.00308565	2.51065
GO:BP	anterograde trans-synaptic signaling	GO:0098916	0.00312684	2.50489
GO:BP	chemical synaptic transmission	GO:0007268	0.00312684	2.50489
GO:BP	Ras protein signal transduction	GO:0007265	0.00316768	2.49926
GO:BP	chondrocyte differentiation	GO:0002062	0.00319638	2.49534
GO:BP	dendritic spine morphogenesis	GO:0060997	0.00326217	2.48649
GO:BP	proximal/distal pattern formation	GO:0009954	0.00332023	2.47883
GO:BP	cell fate specification	GO:0001708	0.00333184	2.47732
GO:BP	skeletal muscle organ development	GO:0060538	0.00338589	2.47033
GO:BP	intracellular transport	GO:0046907	0.00340569	2.4678
GO:BP	Wnt signaling pathway, planar cell polarity pathway	GO:0060071	0.00350176	2.45571
GO:BP	glomerular epithelial cell differentiation	GO:0072311	0.0035293	2.45231
GO:BP	digestive system development	GO:0055123	0.0035584	2.44875
GO:BP	cellular response to fibroblast growth factor stimulus	GO:0044344	0.00356254	2.44824
GO:BP	metanephros morphogenesis	GO:0003338	0.00363714	2.43924
GO:BP	regulation of protein modification by small protein conjugation or removal	GO:1903320	0.00364315	2.43852
GO:BP	Notch signaling pathway	GO:0007219	0.00373066	2.42821
GO:BP	glucose metabolic process	GO:0006006	0.00373066	2.42821
GO:BP	glomerular epithelium development	GO:0072010	0.00381715	2.41826
GO:BP	secretion	GO:0046903	0.00396827	2.4014
GO:BP	protein kinase B signaling	GO:0043491	0.00402721	2.395
GO:BP	regulation of establishment of planar polarity	GO:0090175	0.00415211	2.38173
GO:BP	regulation of miRNA metabolic process	GO:2000628	0.00437355	2.35917
GO:BP	negative regulation of supramolecular fiber organization	GO:1902904	0.00442948	2.35365
GO:BP	actin filament-based movement	GO:0030048	0.004635	2.33395
GO:BP	viral life cycle	GO:0019058	0.00464298	2.3332
GO:BP	regulation of cell shape	GO:0008360	0.00466447	2.3312
GO:BP	regulation of cellular response to transforming growth factor beta stimulus	GO:1903844	0.00475058	2.32325
GO:BP	negative regulation of cellular amide metabolic process	GO:0034249	0.0048126	2.31762
GO:BP	odontogenesis of dentin-containing tooth	GO:0042475	0.00498887	2.302
GO:BP	regulation of epithelial cell migration	GO:0010632	0.00508713	2.29353
GO:BP	regulation of mRNA metabolic process	GO:1903311	0.00509943	2.29248
GO:BP	regulation of apoptotic process involved in morphogenesis	GO:1902337	0.00513715	2.28928
GO:BP	regulation of apoptotic process involved in development	GO:1904748	0.00513715	2.28928
GO:BP	nucleobase-containing small molecule metabolic process	GO:0055086	0.0051871	2.28508
GO:BP	endocytosis	GO:0006897	0.00568899	2.24496
GO:BP	neural tube formation	GO:0001841	0.00595513	2.22511
GO:BP	transforming growth factor beta receptor signaling pathway	GO:0007179	0.00616216	2.21027
GO:BP	regulation of transforming growth factor beta receptor signaling pathway	GO:0017015	0.00634277	2.19772
GO:BP	primary neural tube formation	GO:0014020	0.00635571	2.19684
GO:BP	myeloid cell homeostasis	GO:0002262	0.00653535	2.18473
GO:BP	protein localization to cell-cell junction	GO:0150105	0.00654268	2.18424
GO:BP	muscle contraction	GO:0006936	0.00663822	2.17795
GO:BP	developmental process involved in reproduction	GO:0003006	0.00678294	2.16858
GO:BP	columnar/cuboidal epithelial cell differentiation	GO:0002065	0.00694064	2.1586
GO:BP	regulation of cell-substrate adhesion	GO:0010810	0.00700801	2.15441
GO:BP	inorganic ion transmembrane transport	GO:0098660	0.00709887	2.14881
GO:BP	regulation of glucocorticoid metabolic process	GO:0031943	0.00729127	2.1372
GO:BP	response to ketone	GO:1901654	0.00731183	2.13597
GO:BP	apoptotic process involved in morphogenesis	GO:0060561	0.00732181	2.13538
GO:BP	carbohydrate derivative metabolic process	GO:1901135	0.00751041	2.12434
GO:BP	regulation of hormone metabolic process	GO:0032350	0.00790572	2.10206
GO:BP	response to BMP	GO:0071772	0.00790824	2.10192
GO:BP	cellular response to BMP stimulus	GO:0071773	0.00790824	2.10192
GO:BP	regulation of signal transduction by p53 class mediator	GO:1901796	0.00796362	2.09889
GO:BP	protein localization to synapse	GO:0035418	0.00798041	2.09797
GO:BP	cellular component organization or biogenesis	GO:0071840	0.0079983	2.097
GO:BP	viral gene expression	GO:0019080	0.0082491	2.08359
GO:BP	bone morphogenesis	GO:0060349	0.0082491	2.08359
GO:BP	import across plasma membrane	GO:0098739	0.00838033	2.07674
GO:BP	ncRNA processing	GO:0034470	0.0084583	2.07272
GO:BP	organonitrogen compound catabolic process	GO:1901565	0.00851798	2.06966
GO:BP	myeloid cell differentiation	GO:0030099	0.00877911	2.05655
GO:BP	dendritic spine organization	GO:0097061	0.00878798	2.05611
GO:BP	formation of cytoplasmic translation initiation complex	GO:0001732	0.00906989	2.0424
GO:BP	heterocycle catabolic process	GO:0046700	0.00909808	2.04105
GO:BP	camera-type eye morphogenesis	GO:0048593	0.00909815	2.04105
GO:BP	modulation of chemical synaptic transmission	GO:0050804	0.00927753	2.03257
GO:BP	nucleoside phosphate metabolic process	GO:0006753	0.00934695	2.02933
GO:BP	regulation of response to wounding	GO:1903034	0.00950544	2.02203
GO:BP	contractile actin filament bundle assembly	GO:0030038	0.010227	1.99025
GO:BP	stress fiber assembly	GO:0043149	0.010227	1.99025
GO:BP	regulation of trans-synaptic signaling	GO:0099177	0.0103347	1.9857
GO:BP	response to inorganic substance	GO:0010035	0.0104217	1.98206
GO:BP	eye morphogenesis	GO:0048592	0.0104896	1.97924
GO:BP	sex differentiation	GO:0007548	0.010693	1.9709
GO:BP	cell cycle	GO:0007049	0.0108052	1.96637
GO:BP	response to oxidative stress	GO:0006979	0.0108552	1.96436
GO:BP	neuroepithelial cell differentiation	GO:0060563	0.010882	1.96329
GO:BP	neural tube closure	GO:0001843	0.0113447	1.94521
GO:BP	regulation of actin filament organization	GO:0110053	0.0114527	1.94109
GO:BP	protein catabolic process	GO:0030163	0.0115629	1.93693
GO:BP	positive regulation of branching involved in ureteric bud morphogenesis	GO:0090190	0.0120487	1.91906
GO:BP	organ growth	GO:0035265	0.0126244	1.89879
GO:BP	embryonic digit morphogenesis	GO:0042733	0.0126519	1.89784
GO:BP	sodium ion transport	GO:0006814	0.01274	1.89483
GO:BP	cardiac chamber morphogenesis	GO:0003206	0.0130291	1.88509
GO:BP	behavior	GO:0007610	0.0131004	1.88271
GO:BP	regulation of system process	GO:0044057	0.0133266	1.87528
GO:BP	renal filtration cell differentiation	GO:0061318	0.0136543	1.86473
GO:BP	podocyte differentiation	GO:0072112	0.0136543	1.86473
GO:BP	regulation of glucose metabolic process	GO:0010906	0.013685	1.86375
GO:BP	cochlea morphogenesis	GO:0090103	0.0140101	1.85356
GO:BP	regulation of protein serine/threonine kinase activity	GO:0071900	0.0141154	1.85031
GO:BP	regulation of ion transmembrane transport	GO:0034765	0.0141438	1.84943
GO:BP	biological process involved in symbiotic interaction	GO:0044403	0.0145337	1.83762
GO:BP	face development	GO:0060324	0.0145777	1.83631
GO:BP	tube closure	GO:0060606	0.0147482	1.83126
GO:BP	response to retinoic acid	GO:0032526	0.0157349	1.80314
GO:BP	myoblast differentiation	GO:0045445	0.0157349	1.80314
GO:BP	nucleotide metabolic process	GO:0009117	0.015785	1.80175
GO:BP	protein autophosphorylation	GO:0046777	0.0171896	1.76473
GO:BP	mesoderm development	GO:0007498	0.0172993	1.76197
GO:BP	peptidyl-tyrosine modification	GO:0018212	0.0178754	1.74774
GO:BP	fat cell differentiation	GO:0045444	0.0178797	1.74764
GO:BP	embryonic eye morphogenesis	GO:0048048	0.0180237	1.74416
GO:BP	negative regulation of binding	GO:0051100	0.0184467	1.73408
GO:BP	monocarboxylic acid metabolic process	GO:0032787	0.0184749	1.73342
GO:BP	establishment of endothelial barrier	GO:0061028	0.0185996	1.7305
GO:BP	digestive tract morphogenesis	GO:0048546	0.0185996	1.7305
GO:BP	axis specification	GO:0009798	0.0190681	1.71969
GO:BP	regulation of MAP kinase activity	GO:0043405	0.0192124	1.71642
GO:BP	regulation of metal ion transport	GO:0010959	0.0196886	1.70578
GO:BP	lipid metabolic process	GO:0006629	0.0197143	1.70522
GO:BP	multicellular organismal homeostasis	GO:0048871	0.0199634	1.69977
GO:BP	nerve development	GO:0021675	0.0206448	1.68519
GO:BP	positive regulation of phosphatidylinositol 3-kinase signaling	GO:0014068	0.0208421	1.68106
GO:BP	retrograde vesicle-mediated transport, Golgi to endoplasmic reticulum	GO:0006890	0.0211921	1.67383
GO:BP	regulation of ERK1 and ERK2 cascade	GO:0070372	0.0212553	1.67253
GO:BP	regulation of lipid biosynthetic process	GO:0046890	0.0218732	1.66009
GO:BP	negative regulation of protein phosphorylation	GO:0001933	0.0221382	1.65486
GO:BP	stress-activated protein kinase signaling cascade	GO:0031098	0.0221962	1.65372
GO:BP	organophosphate catabolic process	GO:0046434	0.0222114	1.65342
GO:BP	regulation of protein catabolic process	GO:0042176	0.0225732	1.64641
GO:BP	nucleoside diphosphate phosphorylation	GO:0006165	0.0234255	1.63031
GO:BP	signal transduction by p53 class mediator	GO:0072331	0.0235974	1.62714
GO:BP	regulation of mRNA processing	GO:0050684	0.0239694	1.62034
GO:BP	cytoplasmic translational initiation	GO:0002183	0.0239707	1.62032
GO:BP	cell-matrix adhesion	GO:0007160	0.0240924	1.61812
GO:BP	viral entry into host cell	GO:0046718	0.0244104	1.61242
GO:BP	smooth muscle cell differentiation	GO:0051145	0.0251084	1.60018
GO:BP	negative regulation of cell development	GO:0010721	0.0253163	1.5966
GO:BP	negative regulation of myoblast differentiation	GO:0045662	0.0259019	1.58667
GO:BP	cellular response to acid chemical	GO:0071229	0.026389	1.57858
GO:BP	heart valve development	GO:0003170	0.0263913	1.57854
GO:BP	regulation of morphogenesis of an epithelium	GO:1905330	0.0263913	1.57854
GO:BP	regulation of phosphatidylinositol 3-kinase signaling	GO:0014066	0.0265544	1.57586
GO:BP	neuronal stem cell population maintenance	GO:0097150	0.0268169	1.57159
GO:BP	stem cell proliferation	GO:0072089	0.0269562	1.56934
GO:BP	chemical homeostasis	GO:0048878	0.0269949	1.56872
GO:BP	vasculogenesis	GO:0001570	0.0275646	1.55965
GO:BP	cellular response to amino acid stimulus	GO:0071230	0.0275646	1.55965
GO:BP	cellular nitrogen compound catabolic process	GO:0044270	0.0288342	1.54009
GO:BP	central nervous system neuron axonogenesis	GO:0021955	0.0290927	1.53622
GO:BP	BMP signaling pathway	GO:0030509	0.0294217	1.53133
GO:BP	chemotaxis	GO:0006935	0.0298026	1.52575
GO:BP	cellular response to inorganic substance	GO:0071241	0.0302433	1.51937
GO:BP	establishment or maintenance of cell polarity	GO:0007163	0.0312789	1.50475
GO:BP	neuron projection regeneration	GO:0031102	0.0329296	1.48241
GO:BP	response to peptide hormone	GO:0043434	0.0337537	1.47168
GO:BP	regulation of fibroblast proliferation	GO:0048145	0.0341683	1.46638
GO:BP	neuron projection organization	GO:0106027	0.0341683	1.46638
GO:BP	mammary gland duct morphogenesis	GO:0060603	0.0347126	1.45951
GO:BP	regulation of synapse organization	GO:0050807	0.0350645	1.45513
GO:BP	regulation of smoothened signaling pathway	GO:0008589	0.0353112	1.45209
GO:BP	taxis	GO:0042330	0.0353729	1.45133
GO:BP	negative regulation of neuron death	GO:1901215	0.0365339	1.4373
GO:BP	mesoderm morphogenesis	GO:0048332	0.0370319	1.43142
GO:BP	integrated stress response signaling	GO:0140467	0.0371148	1.43045
GO:BP	carboxylic acid metabolic process	GO:0019752	0.0375544	1.42534
GO:BP	regulation of BMP signaling pathway	GO:0030510	0.0377592	1.42298
GO:BP	nucleotide phosphorylation	GO:0046939	0.0377592	1.42298
GO:BP	regulation of cellular ketone metabolic process	GO:0010565	0.0378531	1.4219
GO:BP	positive regulation of nervous system development	GO:0051962	0.0382353	1.41754
GO:BP	steroid hormone mediated signaling pathway	GO:0043401	0.0388978	1.41008
GO:BP	entry into host	GO:0044409	0.0389648	1.40933
GO:BP	receptor-mediated endocytosis	GO:0006898	0.0392075	1.40663
GO:BP	mesenchymal cell apoptotic process	GO:0097152	0.0395591	1.40275
GO:BP	negative regulation of small molecule metabolic process	GO:0062014	0.0399335	1.39866
GO:BP	glial cell differentiation	GO:0010001	0.0405816	1.39167
GO:BP	maintenance of location	GO:0051235	0.0410166	1.38704
GO:BP	organophosphate biosynthetic process	GO:0090407	0.0416134	1.38077
GO:BP	peptidyl-tyrosine phosphorylation	GO:0018108	0.0446112	1.35056
GO:BP	regulation of somitogenesis	GO:0014807	0.0449848	1.34693
GO:BP	transport across blood-brain barrier	GO:0150104	0.0457573	1.33954
GO:BP	vascular transport	GO:0010232	0.0457573	1.33954
GO:BP	Rho protein signal transduction	GO:0007266	0.0472567	1.32554
GO:BP	response to unfolded protein	GO:0006986	0.0472567	1.32554
GO:BP	protein stabilization	GO:0050821	0.0475827	1.32255
GO:BP	positive regulation of protein localization to membrane	GO:1905477	0.0476012	1.32238
GO:BP	regulation of actin filament bundle assembly	GO:0032231	0.0476012	1.32238
GO:BP	male sex differentiation	GO:0046661	0.0487743	1.31181
GO:BP	pronephros development	GO:0048793	0.0492413	1.30767
GO:CC	cytoplasm	GO:0005737	1.6e-91	90.7964
GO:CC	cytosol	GO:0005829	9.38e-43	42.0278
GO:CC	cell junction	GO:0030054	1.19e-40	39.9253
GO:CC	vesicle	GO:0031982	2.04e-37	36.691
GO:CC	anchoring junction	GO:0070161	7.2e-35	34.1426
GO:CC	extracellular vesicle	GO:1903561	1.69e-34	33.7723
GO:CC	extracellular membrane-bounded organelle	GO:0065010	1.95e-34	33.7102
GO:CC	extracellular organelle	GO:0043230	1.95e-34	33.7102
GO:CC	endomembrane system	GO:0012505	6.01e-34	33.2209
GO:CC	extracellular exosome	GO:0070062	7.72e-34	33.1123
GO:CC	membrane	GO:0016020	4.78e-29	28.3207
GO:CC	focal adhesion	GO:0005925	3.69e-27	26.433
GO:CC	cell-substrate junction	GO:0030055	1.86e-26	25.7297
GO:CC	extracellular space	GO:0005615	6.91e-26	25.1604
GO:CC	nucleoplasm	GO:0005654	5.58e-24	23.2537
GO:CC	extracellular region	GO:0005576	2.84e-21	20.546
GO:CC	cell periphery	GO:0071944	2.03e-19	18.6915
GO:CC	intracellular vesicle	GO:0097708	6.73e-18	17.1718
GO:CC	cytoplasmic vesicle	GO:0031410	9.2e-18	17.0364
GO:CC	cell projection	GO:0042995	1.09e-17	16.9606
GO:CC	plasma membrane bounded cell projection	GO:0120025	3.06e-17	16.5146
GO:CC	cytosolic ribosome	GO:0022626	1.01e-16	15.9949
GO:CC	plasma membrane region	GO:0098590	2.47e-16	15.6066
GO:CC	synapse	GO:0045202	1.28e-15	14.8915
GO:CC	Golgi apparatus	GO:0005794	3.52e-15	14.4533
GO:CC	endoplasmic reticulum	GO:0005783	4.38e-14	13.358
GO:CC	bounding membrane of organelle	GO:0098588	4.42e-14	13.355
GO:CC	cell-cell junction	GO:0005911	1.95e-13	12.7093
GO:CC	cytosolic large ribosomal subunit	GO:0022625	2.57e-13	12.5906
GO:CC	plasma membrane	GO:0005886	5.35e-13	12.2715
GO:CC	organelle membrane	GO:0031090	1.47e-12	11.8315
GO:CC	neuron projection	GO:0043005	1.27e-11	10.8967
GO:CC	extracellular matrix	GO:0031012	1.45e-11	10.8394
GO:CC	external encapsulating structure	GO:0030312	1.71e-11	10.7675
GO:CC	membrane-enclosed lumen	GO:0031974	2.7e-11	10.569
GO:CC	intracellular organelle lumen	GO:0070013	2.7e-11	10.569
GO:CC	organelle lumen	GO:0043233	2.7e-11	10.569
GO:CC	actin cytoskeleton	GO:0015629	4.26e-11	10.3707
GO:CC	collagen-containing extracellular matrix	GO:0062023	7.94e-11	10.1004
GO:CC	somatodendritic compartment	GO:0036477	1.66e-10	9.78008
GO:CC	ribosomal subunit	GO:0044391	6.49e-10	9.18743
GO:CC	secretory vesicle	GO:0099503	3.84e-09	8.41587
GO:CC	large ribosomal subunit	GO:0015934	3.99e-09	8.39882
GO:CC	dendrite	GO:0030425	6.99e-09	8.15544
GO:CC	intracellular anatomical structure	GO:0005622	8.32e-09	8.07974
GO:CC	dendritic tree	GO:0097447	9.2e-09	8.03634
GO:CC	cell leading edge	GO:0031252	1.31e-08	7.88202
GO:CC	adherens junction	GO:0005912	1.39e-08	7.85626
GO:CC	cytoskeleton	GO:0005856	1.39e-08	7.85587
GO:CC	membrane-bounded organelle	GO:0043227	3.88e-08	7.41079
GO:CC	axon	GO:0030424	6.05e-08	7.21859
GO:CC	postsynapse	GO:0098794	1.2e-07	6.92034
GO:CC	neuron to neuron synapse	GO:0098984	1.29e-07	6.88836
GO:CC	perinuclear region of cytoplasm	GO:0048471	2.48e-07	6.605
GO:CC	secretory granule	GO:0030141	4.94e-07	6.30667
GO:CC	Golgi membrane	GO:0000139	5.49e-07	6.26069
GO:CC	vesicle membrane	GO:0012506	6.78e-07	6.16902
GO:CC	cytoplasmic vesicle membrane	GO:0030659	8.14e-07	6.08914
GO:CC	apical part of cell	GO:0045177	1.01146e-06	5.99505
GO:CC	postsynaptic density	GO:0014069	1.61509e-06	5.7918
GO:CC	apical plasma membrane	GO:0016324	1.73298e-06	5.76121
GO:CC	chromatin	GO:0000785	1.85345e-06	5.73202
GO:CC	asymmetric synapse	GO:0032279	2.04937e-06	5.68838
GO:CC	postsynaptic specialization	GO:0099572	2.91088e-06	5.53598
GO:CC	cell body	GO:0044297	2.95801e-06	5.529
GO:CC	neuronal cell body	GO:0043025	3.19885e-06	5.49501
GO:CC	ruffle	GO:0001726	4.41906e-06	5.35467
GO:CC	organelle	GO:0043226	5.309e-06	5.27499
GO:CC	chromosome	GO:0005694	6.02412e-06	5.22011
GO:CC	site of polarized growth	GO:0030427	6.15401e-06	5.21084
GO:CC	endoplasmic reticulum lumen	GO:0005788	7.28328e-06	5.13767
GO:CC	distal axon	GO:0150034	7.28389e-06	5.13764
GO:CC	endosome	GO:0005768	8.80984e-06	5.05503
GO:CC	growth cone	GO:0030426	1.08317e-05	4.9653
GO:CC	apical junction complex	GO:0043296	2.08267e-05	4.68138
GO:CC	supramolecular complex	GO:0099080	2.64243e-05	4.578
GO:CC	cell projection membrane	GO:0031253	3.84275e-05	4.41536
GO:CC	contractile fiber	GO:0043292	6.45789e-05	4.18991
GO:CC	nuclear lumen	GO:0031981	6.57711e-05	4.18196
GO:CC	basal part of cell	GO:0045178	6.58734e-05	4.18129
GO:CC	polysomal ribosome	GO:0042788	9.86019e-05	4.00611
GO:CC	actin-based cell projection	GO:0098858	0.000124338	3.9054
GO:CC	vacuole	GO:0005773	0.000125783	3.90038
GO:CC	basal plasma membrane	GO:0009925	0.000151753	3.81886
GO:CC	transport vesicle	GO:0030133	0.000157068	3.80391
GO:CC	pigment granule	GO:0048770	0.000175627	3.75541
GO:CC	melanosome	GO:0042470	0.000175627	3.75541
GO:CC	extrinsic component of membrane	GO:0019898	0.000253571	3.5959
GO:CC	myofibril	GO:0030016	0.000316325	3.49987
GO:CC	dendritic spine	GO:0043197	0.000320277	3.49447
GO:CC	cell cortex	GO:0005938	0.000431876	3.36464
GO:CC	lytic vacuole	GO:0000323	0.000473787	3.32442
GO:CC	lysosome	GO:0005764	0.000473787	3.32442
GO:CC	basolateral plasma membrane	GO:0016323	0.000504813	3.29687
GO:CC	neuron spine	GO:0044309	0.000576434	3.23925
GO:CC	supramolecular polymer	GO:0099081	0.000636179	3.19642
GO:CC	intrinsic component of plasma membrane	GO:0031226	0.000638814	3.19463
GO:CC	cytoplasmic side of membrane	GO:0098562	0.000694344	3.15843
GO:CC	ficolin-1-rich granule	GO:0101002	0.000770883	3.11301
GO:CC	glutamatergic synapse	GO:0098978	0.000795034	3.09961
GO:CC	presynapse	GO:0098793	0.00104706	2.98003
GO:CC	supramolecular fiber	GO:0099512	0.00107133	2.97008
GO:CC	inclusion body	GO:0016234	0.00159649	2.79683
GO:CC	ruffle membrane	GO:0032587	0.00160564	2.79435
GO:CC	organelle subcompartment	GO:0031984	0.0016876	2.77273
GO:CC	intracellular membrane-bounded organelle	GO:0043231	0.00190144	2.72092
GO:CC	transcription regulator complex	GO:0005667	0.00196154	2.7074
GO:CC	sarcomere	GO:0030017	0.00203382	2.69169
GO:CC	cytosolic small ribosomal subunit	GO:0022627	0.00221674	2.65429
GO:CC	integral component of plasma membrane	GO:0005887	0.00247217	2.60692
GO:CC	basement membrane	GO:0005604	0.00268524	2.57102
GO:CC	eukaryotic 43S preinitiation complex	GO:0016282	0.0036663	2.43577
GO:CC	actin filament bundle	GO:0032432	0.00383355	2.4164
GO:CC	intracellular non-membrane-bounded organelle	GO:0043232	0.0044335	2.35325
GO:CC	actin filament	GO:0005884	0.00444507	2.35212
GO:CC	non-membrane-bounded organelle	GO:0043228	0.00456564	2.3405
GO:CC	cytoplasmic ribonucleoprotein granule	GO:0036464	0.00466404	2.33124
GO:CC	tertiary granule	GO:0070820	0.00527614	2.27768
GO:CC	leading edge membrane	GO:0031256	0.00560922	2.2511
GO:CC	nuclear speck	GO:0016607	0.00609341	2.21514
GO:CC	cortical cytoskeleton	GO:0030863	0.00629407	2.20107
GO:CC	I band	GO:0031674	0.00631252	2.1998
GO:CC	ficolin-1-rich granule lumen	GO:1904813	0.00636962	2.19589
GO:CC	cytoplasmic stress granule	GO:0010494	0.00663728	2.17801
GO:CC	vacuolar membrane	GO:0005774	0.00758723	2.11992
GO:CC	nuclear body	GO:0016604	0.00799151	2.09737
GO:CC	translation preinitiation complex	GO:0070993	0.00805261	2.09406
GO:CC	cell surface	GO:0009986	0.00878635	2.05619
GO:CC	polysome	GO:0005844	0.00890995	2.05012
GO:CC	intracellular organelle	GO:0043229	0.00908813	2.04153
GO:CC	actomyosin	GO:0042641	0.0115055	1.93909
GO:CC	contractile actin filament bundle	GO:0097517	0.0118294	1.92704
GO:CC	stress fiber	GO:0001725	0.0118294	1.92704
GO:CC	ribonucleoprotein granule	GO:0035770	0.0127587	1.89419
GO:CC	collagen trimer	GO:0005581	0.0131951	1.87959
GO:CC	cytoplasmic vesicle lumen	GO:0060205	0.0141687	1.84867
GO:CC	cytoplasmic side of plasma membrane	GO:0009898	0.0158167	1.80088
GO:CC	coated vesicle membrane	GO:0030662	0.0165987	1.77992
GO:CC	secretory granule lumen	GO:0034774	0.0178118	1.74929
GO:CC	vesicle lumen	GO:0031983	0.0178156	1.7492
GO:CC	early endosome	GO:0005769	0.0195089	1.70977
GO:CC	aggresome	GO:0016235	0.0230444	1.63743
GO:CC	lysosomal membrane	GO:0005765	0.0284149	1.54645
GO:CC	lytic vacuole membrane	GO:0098852	0.0284149	1.54645
GO:CC	exocytic vesicle	GO:0070382	0.0315178	1.50144
GO:CC	early endosome membrane	GO:0031901	0.0403054	1.39464
GO:CC	lamellipodium	GO:0030027	0.0412431	1.38465
GO:CC	tight junction	GO:0070160	0.0435198	1.36131
GO:CC	eukaryotic translation initiation factor 3 complex, eIF3m	GO:0071541	0.04356	1.36091
GO:CC	autolysosome	GO:0044754	0.0498082	1.3027
KEGG	Ribosome	KEGG:03010	1.47e-08	7.83217
KEGG	Pathways in cancer	KEGG:05200	0.000320284	3.49446
KEGG	Adherens junction	KEGG:04520	0.000573111	3.24176
KEGG	Basal cell carcinoma	KEGG:05217	0.00109728	2.95968
KEGG	Coronavirus disease - COVID-19	KEGG:05171	0.00178809	2.74761
KEGG	Proteoglycans in cancer	KEGG:05205	0.00469406	2.32845
KEGG	PI3K-Akt signaling pathway	KEGG:04151	0.00515897	2.28744
KEGG	Rap1 signaling pathway	KEGG:04015	0.00557592	2.25368
KEGG	Hippo signaling pathway	KEGG:04390	0.00787791	2.10359
KEGG	Human papillomavirus infection	KEGG:05165	0.0215387	1.66678
KEGG	Breast cancer	KEGG:05224	0.0221094	1.65542
KEGG	Focal adhesion	KEGG:04510	0.0275851	1.55933
KEGG	MAPK signaling pathway	KEGG:04010	0.0405487	1.39202
REAC	GTP hydrolysis and joining of the 60S ribosomal subunit	REAC:R-HSA-72706	8.45e-19	18.073
REAC	Cap-dependent Translation Initiation	REAC:R-HSA-72737	3.25e-18	17.4878
REAC	Eukaryotic Translation Initiation	REAC:R-HSA-72613	3.25e-18	17.4878
REAC	L13a-mediated translational silencing of Ceruloplasmin expression	REAC:R-HSA-156827	1.6e-17	16.797
REAC	Formation of a pool of free 40S subunits	REAC:R-HSA-72689	1.73e-17	16.7615
REAC	Eukaryotic Translation Elongation	REAC:R-HSA-156842	7.57e-17	16.1211
REAC	Response of EIF2AK4 (GCN2) to amino acid deficiency	REAC:R-HSA-9633012	6.94e-16	15.1589
REAC	Peptide chain elongation	REAC:R-HSA-156902	1.07e-15	14.9703
REAC	Viral mRNA Translation	REAC:R-HSA-192823	4.43e-14	13.3532
REAC	rRNA processing in the nucleus and cytosol	REAC:R-HSA-8868773	4.97e-14	13.3033
REAC	rRNA processing	REAC:R-HSA-72312	6.87e-14	13.163
REAC	Nonsense Mediated Decay (NMD) independent of the Exon Junction Complex (EJC)	REAC:R-HSA-975956	7.98e-14	13.0983
REAC	Eukaryotic Translation Termination	REAC:R-HSA-72764	1.19e-13	12.9231
REAC	Selenocysteine synthesis	REAC:R-HSA-2408557	1.19e-13	12.9231
REAC	Axon guidance	REAC:R-HSA-422475	1.98e-13	12.7039
REAC	Major pathway of rRNA processing in the nucleolus and cytosol	REAC:R-HSA-6791226	4.44e-13	12.3523
REAC	Nervous system development	REAC:R-HSA-9675108	1.65e-12	11.7827
REAC	Influenza Viral RNA Transcription and Replication	REAC:R-HSA-168273	3.57e-12	11.4471
REAC	Nonsense-Mediated Decay (NMD)	REAC:R-HSA-927802	3.8e-12	11.4199
REAC	Nonsense Mediated Decay (NMD) enhanced by the Exon Junction Complex (EJC)	REAC:R-HSA-975957	3.8e-12	11.4199
REAC	Regulation of expression of SLITs and ROBOs	REAC:R-HSA-9010553	9.19e-12	11.0369
REAC	SRP-dependent cotranslational protein targeting to membrane	REAC:R-HSA-1799339	1.54e-11	10.8113
REAC	Signaling by ROBO receptors	REAC:R-HSA-376176	1.8e-11	10.7455
REAC	Influenza Infection	REAC:R-HSA-168255	8.76e-11	10.0574
REAC	Cellular response to starvation	REAC:R-HSA-9711097	1.93e-10	9.71541
REAC	Selenoamino acid metabolism	REAC:R-HSA-2408522	7.22e-09	8.14127
REAC	Ribosomal scanning and start codon recognition	REAC:R-HSA-72702	3.41e-07	6.46709
REAC	Extracellular matrix organization	REAC:R-HSA-1474244	3.95e-07	6.40379
REAC	Translation	REAC:R-HSA-72766	5.19e-07	6.28465
REAC	Activation of the mRNA upon binding of the cap-binding complex and eIFs, and subsequent binding to 43S	REAC:R-HSA-72662	6.31e-07	6.20007
REAC	Translation initiation complex formation	REAC:R-HSA-72649	1.74874e-06	5.75727
REAC	Metabolism of RNA	REAC:R-HSA-8953854	1.77613e-06	5.75053
REAC	Formation of the ternary complex, and subsequently, the 43S complex	REAC:R-HSA-72695	3.38074e-06	5.47099
REAC	RHO GTPase cycle	REAC:R-HSA-9012999	4.43781e-05	4.35283
REAC	Signal Transduction	REAC:R-HSA-162582	4.63891e-05	4.33358
REAC	Degradation of the extracellular matrix	REAC:R-HSA-1474228	0.000536683	3.27028
REAC	CDC42 GTPase cycle	REAC:R-HSA-9013148	0.00069389	3.15871
REAC	Disease	REAC:R-HSA-1643685	0.00122867	2.91056
REAC	Cellular responses to stress	REAC:R-HSA-2262752	0.00126786	2.89693
REAC	rRNA modification in the nucleus and cytosol	REAC:R-HSA-6790901	0.00228911	2.64033
REAC	Cellular responses to stimuli	REAC:R-HSA-8953897	0.00328463	2.48351
REAC	Developmental Biology	REAC:R-HSA-1266738	0.00619859	2.20771
REAC	Diseases of signal transduction by growth factor receptors and second messengers	REAC:R-HSA-5663202	0.0101551	1.99332
REAC	RHOA GTPase cycle	REAC:R-HSA-8980692	0.0107093	1.97024
REAC	Metabolism of amino acids and derivatives	REAC:R-HSA-71291	0.0107914	1.96692
REAC	Transcriptional regulation by RUNX2	REAC:R-HSA-8878166	0.0143392	1.84348
REAC	RAC1 GTPase cycle	REAC:R-HSA-9013149	0.0152607	1.81643
REAC	Sema4D in semaphorin signaling	REAC:R-HSA-400685	0.035408	1.4509
REAC	Metabolism of proteins	REAC:R-HSA-392499	0.0424751	1.37187
WP	Cytoplasmic ribosomal proteins	WP:WP477	3.98e-13	12.3999
WP	Neural crest differentiation	WP:WP2064	0.000245254	3.61038
WP	VEGFA-VEGFR2 signaling pathway	WP:WP3888	0.000431029	3.36549
WP	NOTCH1 regulation of endothelial cell calcification	WP:WP3413	0.00607614	2.21637
WP	Canonical and non-canonical Notch signaling	WP:WP3845	0.00733803	2.13442
WP	Hair follicle development: cytodifferentiation - part 3 of 3	WP:WP2840	0.0229509	1.6392
WP	Malignant pleural mesothelioma	WP:WP5087	0.0379714	1.42054
WP	Development of ureteric collection system	WP:WP5053	0.0429577	1.36696
TF	Factor: E2F-4; motif: SNGGGCGGGAANN; match class: 1	TF:M09894_1	4.2e-80	79.3769
TF	Factor: E2F-2; motif: GCGCGCGCNCS; match class: 1	TF:M11529_1	2.08e-78	77.6821
TF	Factor: MAZ; motif: GGGMGGGGSSGGGGGGGGGGGG; match class: 1	TF:M09636_1	6.81e-75	74.1669
TF	Factor: ZF5; motif: GSGCGCGR; match class: 1	TF:M00716_1	3.79e-74	73.4215
TF	Factor: Churchill; motif: CGGGNN; match class: 1	TF:M00986_1	2.76e-73	72.5596
TF	Factor: E2F; motif: GGCGSG; match class: 1	TF:M00803_1	1.33e-71	70.8772
TF	Factor: E2F4; motif: YCCCGCCNCNNSSNNSNN; match class: 1	TF:M12599_1	6.93e-71	70.1592
TF	Factor: E2F-3:HES-7; motif: NNNSGCGCSNNNNNCRCGYGNN; match class: 1	TF:M08526_1	1.35e-68	67.8681
TF	Factor: E2F-3; motif: GGCGGGN; match class: 1	TF:M02089_1	2.51e-68	67.6011
TF	Factor: Kaiso; motif: GCMGGGRGCRGS; match class: 1	TF:M03876_1	7.05e-66	65.1516
TF	Factor: ZXDL; motif: GSGSCNNGGGMRGCNCCGGGS	TF:M12722	1.14e-65	64.9436
TF	Factor: E2F-1:HES-7; motif: GGCRCGTGSYNNWNGGCGCSM; match class: 1	TF:M08525_1	1.25e-65	64.9042
TF	Factor: ETF; motif: CCCCGCCCCYN; match class: 1	TF:M07039_1	1.92e-65	64.7161
TF	Factor: AP-2alpha; motif: NGCCYSNNGSN; match class: 1	TF:M01857_1	1.94e-65	64.7133
TF	Factor: ETF; motif: GVGGMGG; match class: 1	TF:M00695_1	2.04e-65	64.6912
TF	Factor: E2F-3; motif: GGCGGGN	TF:M02089	3.81e-65	64.4192
TF	Factor: ZF5; motif: NRNGNGCGCGCWN; match class: 1	TF:M00333_1	9.67e-65	64.0144
TF	Factor: ZF5; motif: GGSGCGCGS; match class: 1	TF:M10438_1	2.12e-64	63.6736
TF	Factor: Churchill; motif: CGGGNN	TF:M00986	1.94e-63	62.7127
TF	Factor: ZF5; motif: GSGCGCGR	TF:M00716	2.03e-63	62.6917
TF	Factor: ZF5; motif: GGSGCGCGS	TF:M10438	2.81e-63	62.5513
TF	Factor: ZXDL; motif: GSGSCNNGGGMRGCNCCGGGS; match class: 1	TF:M12722_1	3.95e-63	62.4035
TF	Factor: MOVO-B; motif: GNGGGGG; match class: 1	TF:M01104_1	7.84e-62	61.106
TF	Factor: TIEG1; motif: NCCCNSNCCCCGCCCCC; match class: 1	TF:M12351_1	1.4e-61	60.8534
TF	Factor: Sp1; motif: NGGGGCGGGGN	TF:M07395	1.43e-61	60.8455
TF	Factor: ETF; motif: GVGGMGG	TF:M00695	4.06e-61	60.392
TF	Factor: MOVO-B; motif: GNGGGGG	TF:M01104	1.08e-60	59.9679
TF	Factor: E2F-2; motif: GCGCGCGCGYW; match class: 1	TF:M11531_1	1.78e-59	58.7493
TF	Factor: TCF-1; motif: ACATCGRGRCGCTGW; match class: 1	TF:M11603_1	2.03e-59	58.6931
TF	Factor: E2F; motif: GGCGSG	TF:M00803	1.09e-58	57.9624
TF	Factor: WT1; motif: CGCCCCCNCN	TF:M02036	1.49e-58	57.8268
TF	Factor: E2F-4; motif: SNGGGCGGGAANN	TF:M09894	2.54e-58	57.5958
TF	Factor: BTEB1; motif: GGGGGCGGGGCNGSGGGNGS	TF:M09723	3.63e-58	57.4399
TF	Factor: E2F-2; motif: GCGCGCGCNCS	TF:M11529	6.73e-58	57.1718
TF	Factor: BTEB3; motif: CCNNSCCNSCCCCKCCCCC	TF:M09826	7.7e-58	57.1134
TF	Factor: Sp1; motif: NGGGGGCGGGGYN	TF:M00196	9.28e-58	57.0323
TF	Factor: AP-2; motif: MKCCCSCNGGCG	TF:M00189	1.48e-57	56.8299
TF	Factor: PATZ; motif: GGGGNGGGGGMKGGRRNGGNRN	TF:M10026	1.75e-57	56.7559
TF	Factor: TIEG1; motif: NCCCNSNCCCCGCCCCC	TF:M12351	1.91e-57	56.7199
TF	Factor: TCF-1; motif: ACATCGRGRCGCTGW; match class: 1	TF:M11601_1	7.97e-57	56.0984
TF	Factor: pax-6; motif: NYACGCNYSANYGMNCN; match class: 1	TF:M11882_1	1.84e-56	55.735
TF	Factor: Kaiso; motif: GCMGGGRGCRGS	TF:M03876	3.56e-56	55.4485
TF	Factor: Egr-1; motif: GCGGGGGCGG	TF:M07354	4.14e-56	55.3833
TF	Factor: WT1; motif: CGCCCCCNCN; match class: 1	TF:M02036_1	1.07e-55	54.9707
TF	Factor: GKLF; motif: NNNRGGNGNGGSN; match class: 1	TF:M07289_1	1.79e-55	54.7478
TF	Factor: Sp1; motif: GGGGCGGGGC	TF:M00931	4.16e-55	54.3811
TF	Factor: BTEB3; motif: CCNNSCCNSCCCCKCCCCC; match class: 1	TF:M09826_1	1.18e-54	53.9286
TF	Factor: AP-2gamma:Elk-1; motif: NGCCKNRGGSGRCGGAAGTG; match class: 1	TF:M08441_1	1.3e-54	53.8858
TF	Factor: Egr-1; motif: GCGCATGCG; match class: 1	TF:M04869_1	2.27e-54	53.6442
TF	Factor: EGR; motif: CGCCCCCGCNN	TF:M08878	4.3e-54	53.3669
TF	Factor: E2F-2; motif: GCGCGCGCGYW	TF:M11531	4.76e-54	53.3226
TF	Factor: E2F-1; motif: NGGGCGGGARV; match class: 1	TF:M07206_1	6.37e-54	53.196
TF	Factor: sp4; motif: NNGNARGRGGCGGRGCNNRR	TF:M10072	6.72e-54	53.1727
TF	Factor: Sp1; motif: NNGGGGCGGGGNN	TF:M00932	1.21e-53	52.9164
TF	Factor: AP-2gamma; motif: GCCYNNGGS	TF:M00470	1.27e-53	52.8967
TF	Factor: MAZ; motif: GGGMGGGGSSGGGGGGGGGGGG	TF:M09636	1.5e-53	52.8225
TF	Factor: AP-2alpha; motif: NGCCYSNNGSN	TF:M01857	3.33e-53	52.478
TF	Factor: MAZ; motif: GGGGGAGGGGGNGRGRRRGNRG	TF:M09984	4.82e-53	52.3165
TF	Factor: Sp1; motif: CCCCGCCCCN	TF:M00933	5.33e-53	52.2734
TF	Factor: ZF5; motif: NRNGNGCGCGCWN	TF:M00333	9.57e-53	52.0191
TF	Factor: AP2; motif: GCCYGSGGSN	TF:M08867	4.08e-52	51.3894
TF	Factor: Sp2; motif: TGGGCGCGCCCA	TF:M06948	7.29e-52	51.1371
TF	Factor: E2F4; motif: YCCCGCCNCNNSSNNSNN	TF:M12599	1.47e-51	50.8326
TF	Factor: KROX; motif: CCCGCCCCCRCCCC	TF:M00982	1.56e-51	50.8077
TF	Factor: E2F-1; motif: NNNNGGCGGGAARN	TF:M09892	1.57e-51	50.8033
TF	Factor: WT1; motif: GNGGGGGCGGGG	TF:M03893	1.95e-51	50.71
TF	Factor: Egr-1; motif: GCGCATGCG	TF:M04869	2.18e-51	50.6624
TF	Factor: BEN; motif: CAGCGRNV; match class: 1	TF:M01240_1	3.45e-51	50.462
TF	Factor: MAZ; motif: GGGMGGGGS	TF:M10432	4.76e-51	50.3226
TF	Factor: CPBP; motif: GNNRGGGHGGGGNNGGGRN	TF:M09973	5.66e-51	50.2473
TF	Factor: ETF; motif: CCCCGCCCCYN	TF:M07039	1.07e-50	49.9725
TF	Factor: E2F-1; motif: NGGGCGGGARV	TF:M07206	2.77e-50	49.557
TF	Factor: SP1; motif: GGCCCCGCCCCCN	TF:M12666	3.26e-50	49.487
TF	Factor: AP-2; motif: SNNNCCNCAGGCN	TF:M00915	5.17e-50	49.2868
TF	Factor: ZNF383; motif: SSNGGGMGGNGSNGGS	TF:M12703	5.77e-49	48.2385
TF	Factor: E2F1; motif: GSGCGGGAAN	TF:M12597	6.38e-49	48.1951
TF	Factor: E2F1; motif: GSGCGGGAAN; match class: 1	TF:M12597_1	1.62e-48	47.7899
TF	Factor: ZIC4; motif: NNCCNCCCRYNGYGN; match class: 1	TF:M12227_1	6.46e-48	47.1899
TF	Factor: GCMa:Erg; motif: ATGCGGGCGGAARKG; match class: 1	TF:M08487_1	7.53e-48	47.1234
TF	Factor: CP2; motif: NRRRCCGGCYNRARCCGGNN; match class: 1	TF:M12590_1	7.69e-48	47.1142
TF	Factor: CP2; motif: NRRRCCGGCYNRARCCGGNN	TF:M12590	1.12e-47	46.9526
TF	Factor: SP2; motif: GNNGGGGGCGGGGSN	TF:M03807	1.65e-47	46.7829
TF	Factor: SP1:SP3; motif: CCSCCCCCYCC	TF:M01219	4.78e-47	46.3204
TF	Factor: E2F-3:HES-7; motif: NNNSGCGCSNNNNNCRCGYGNN	TF:M08526	8.24e-47	46.0843
TF	Factor: KLF15; motif: RCCMCRCCCMCN; match class: 1	TF:M12160_1	8.6e-47	46.0653
TF	Factor: Sp1; motif: NGGGGGCGGGGCCNGGGGGGGG	TF:M10071	2.15e-46	45.6672
TF	Factor: ZIC4; motif: NNCCNCCCRYNGYGN	TF:M12227	2.37e-46	45.6258
TF	Factor: E2F-1:Elk-1; motif: SGCGCSNNAMCGGAAGT; match class: 1	TF:M08205_1	3.18e-46	45.4978
TF	Factor: ZNF383; motif: SSNGGGMGGNGSNGGS; match class: 1	TF:M12703_1	4.9e-46	45.3095
TF	Factor: CTCF; motif: NCCRSTAGGGGGCGC; match class: 1	TF:M08911_1	5.94e-46	45.2261
TF	Factor: CTCF; motif: NCCRSTAGGGGGCGC	TF:M08911	6.47e-46	45.1892
TF	Factor: AP-2; motif: MKCCCSCNGGCG; match class: 1	TF:M00189_1	1e-45	44.9982
TF	Factor: GKLF; motif: NNRRGRRNGNSNNN; match class: 1	TF:M07040_1	2.76e-45	44.5592
TF	Factor: AP-2; motif: GSCCSCRGGCNRNRNN	TF:M00800	3.64e-45	44.4388
TF	Factor: E2F-4; motif: NNTTCCCGCCNN	TF:M04823	3.72e-45	44.4295
TF	Factor: Egr-1; motif: GCGGGGGCGG	TF:M01873	4.23e-45	44.3739
TF	Factor: E2F-1:Elk-1; motif: SGCGCSNNAMCGGAAGT	TF:M08205	5.99e-45	44.2228
TF	Factor: Sp1; motif: GGNDGGRGGCGGGG	TF:M04953	6.06e-45	44.2177
TF	Factor: MAZ; motif: GGGMGGGGS; match class: 1	TF:M10432_1	7.24e-45	44.1403
TF	Factor: KLF15; motif: RCCMCRCCCMCN	TF:M12160	7.35e-45	44.1335
TF	Factor: MAZ; motif: GGGGAGGG; match class: 1	TF:M00649_1	1.1e-44	43.9589
TF	Factor: KROX; motif: CCCGCCCCCRCCCC; match class: 1	TF:M00982_1	1.17e-44	43.9313
TF	Factor: E2F-4; motif: NTTTCSCGCC	TF:M07380	3.12e-44	43.5065
TF	Factor: E2F-1; motif: NNNNGGCGGGAARN; match class: 1	TF:M09892_1	3.91e-44	43.4082
TF	Factor: Hey1; motif: NGCRCGYGYN; match class: 1	TF:M11058_1	5.72e-44	43.2427
TF	Factor: ctcf; motif: CCRSCAGGGGGCGCN	TF:M10426	7.36e-44	43.1332
TF	Factor: BTEB1; motif: GGGGGCGGGGCNGSGGGNGS; match class: 1	TF:M09723_1	7.77e-44	43.1098
TF	Factor: Sp1; motif: GGGGCGGGGT	TF:M00008	1.18e-43	42.929
TF	Factor: KLF3; motif: NNNNNNGGGCGGGGCNNGN	TF:M09970	1.53e-43	42.8149
TF	Factor: TFAP2A; motif: NGCCCYNNGGGCN	TF:M04148	2.04e-43	42.6899
TF	Factor: E2F-1; motif: WWTGGCGCCAAA; match class: 1	TF:M04515_1	3e-43	42.5227
TF	Factor: TF3C-beta; motif: CCNGGAGGGCTTCCTGGAGGAG; match class: 1	TF:M04863_1	3.01e-43	42.5209
TF	Factor: AP2; motif: GCCYGSGGSN; match class: 1	TF:M08867_1	3.85e-43	42.4143
TF	Factor: CPBP; motif: GNNRGGGHGGGGNNGGGRN; match class: 1	TF:M09973_1	3.86e-43	42.4139
TF	Factor: Sp2; motif: TGGGCGCGCCCA; match class: 1	TF:M06948_1	5.02e-43	42.2992
TF	Factor: KLF15; motif: NCCMCGCCCMCN	TF:M12158	6.04e-43	42.2187
TF	Factor: ZNF460; motif: NNACNCCCCCCNN	TF:M12313	7.76e-43	42.1099
TF	Factor: ZNF37A; motif: CCYYGGCTCCNTSCCMN; match class: 1	TF:M12354_1	9.33e-43	42.03
TF	Factor: GKLF; motif: NNNRGGNGNGGSN	TF:M07289	1.27e-42	41.8964
TF	Factor: AP-2gamma; motif: GCCYNNGGS; match class: 1	TF:M00470_1	1.46e-42	41.836
TF	Factor: Sp2; motif: NYSGCCCCGCCCCCY	TF:M03567	1.55e-42	41.81
TF	Factor: SP1; motif: NCCCCKCCCCC	TF:M07226	4.54e-42	41.3425
TF	Factor: E2F-2; motif: NWTTTGGCGCCAWWNN; match class: 1	TF:M11530_1	5.22e-42	41.282
TF	Factor: Hey1; motif: NGCRCGYGYN	TF:M11058	6.67e-42	41.1762
TF	Factor: sp4; motif: NNGNARGRGGCGGRGCNNRR; match class: 1	TF:M10072_1	6.73e-42	41.172
TF	Factor: ZNF300; motif: SWGGGGGSN	TF:M07486	8.62e-42	41.0644
TF	Factor: pax-6; motif: NYACGCNYSANYGMNCN	TF:M11882	9.97e-42	41.0012
TF	Factor: Sp2; motif: GGGGCGGGG	TF:M10435	1.4e-41	40.8537
TF	Factor: ZNF300; motif: SWGGGGGSN; match class: 1	TF:M07486_1	1.48e-41	40.8283
TF	Factor: Sp1; motif: NGGGGCGGGGN; match class: 1	TF:M07395_1	1.55e-41	40.809
TF	Factor: TF3C-beta; motif: CCNGGAGGGCTTCCTGGAGGAG	TF:M04863	1.68e-41	40.7745
TF	Factor: ctcf; motif: CCRSCAGGGGGCGCN; match class: 1	TF:M10426_1	1.94e-41	40.7111
TF	Factor: WT1; motif: NGCGGGGGGGTSMMCYN	TF:M05327	1.99e-41	40.7019
TF	Factor: E2F-1:HES-7; motif: GGCRCGTGSYNNWNGGCGCSM	TF:M08525	2.35e-41	40.6293
TF	Factor: GKLF; motif: NNRRGRRNGNSNNN	TF:M07040	3.89e-41	40.4105
TF	Factor: ZNF37A; motif: CCYYGGCTCCNTSCCMN	TF:M12354	4.4e-41	40.3565
TF	Factor: ZNF148; motif: NNCCCCTCCCCC	TF:M12464	5.03e-41	40.2982
TF	Factor: IRX-1; motif: NACRYNNNNNNNNRYGNN; match class: 1	TF:M11018_1	5.78e-41	40.2379
TF	Factor: RNF96; motif: BCCCGCRGCC; match class: 1	TF:M01199_1	7.54e-41	40.1228
TF	Factor: AP-2beta; motif: GCNNNGGSCNGVGGGN	TF:M01858	8.19e-41	40.0868
TF	Factor: AP-2gamma:Elk-1; motif: NGCCKNRGGSGRCGGAAGTG	TF:M08441	8.7e-41	40.0607
TF	Factor: GCMa:Erg; motif: ATGCGGGCGGAARKG	TF:M08487	1.01e-40	39.9955
TF	Factor: Egr-1; motif: GCGGGGGCGG; match class: 1	TF:M07354_1	1.35e-40	39.869
TF	Factor: E2F-4; motif: NGGCGGGAARN	TF:M07084	1.95e-40	39.7095
TF	Factor: LRF; motif: GGGGKYNNB	TF:M01100	2.11e-40	39.6761
TF	Factor: EGR1; motif: NACGCCCACGCANW	TF:M03896	2.55e-40	39.593
TF	Factor: Sp1; motif: RGGGMGGRGSNGGGG	TF:M10529	2.67e-40	39.5743
TF	Factor: Sp1; motif: GGGGCGGGGC; match class: 1	TF:M00931_1	2.82e-40	39.5495
TF	Factor: RNF96; motif: BCCCGCRGCC	TF:M01199	3.41e-40	39.4673
TF	Factor: E2F-4; motif: GCGGGAAANA	TF:M02090	5.09e-40	39.2932
TF	Factor: ZFP14; motif: SCNNYCCNGNNSCTSCNC; match class: 1	TF:M12694_1	8.64e-40	39.0636
TF	Factor: BTEB2; motif: RGGGNGKGGN	TF:M07277	1.16e-39	38.9348
TF	Factor: E2F-7; motif: GRGGCGGGAANNN	TF:M09896	1.32e-39	38.8808
TF	Factor: CTCF; motif: NNRSYGCCMCCTGSTGGCCN	TF:M12593	1.78e-39	38.7501
TF	Factor: Sp1; motif: NGGGGGCGGGGYN; match class: 1	TF:M00196_1	2.1e-39	38.6779
TF	Factor: SP1; motif: NRGKGGGCGGGGCN	TF:M09765	3.66e-39	38.4363
TF	Factor: AP-2; motif: GSCCSCRGGCNRNRNN; match class: 1	TF:M00800_1	3.85e-39	38.4143
TF	Factor: TCF-1; motif: ACATCGRGRCGCTGW	TF:M11601	4.14e-39	38.383
TF	Factor: E2F-1; motif: WWTGGCGCCAAA	TF:M04515	6.4e-39	38.194
TF	Factor: TFAP2A; motif: NGCCCYNNGGGCN; match class: 1	TF:M04148_1	6.66e-39	38.1762
TF	Factor: E2F-2; motif: NWTTTGGCGCCAWWNN	TF:M11530	7.95e-39	38.0998
TF	Factor: ZNF432; motif: NCAGNRCCNSRGRCAGC	TF:M12704	2.62e-38	37.5816
TF	Factor: EGR1; motif: NCNCCGCCCCCGCN	TF:M07208	5.11e-38	37.292
TF	Factor: MAZ; motif: GGGGGAGGGGGNGRGRRRGNRG; match class: 1	TF:M09984_1	7.06e-38	37.1513
TF	Factor: MAZ; motif: GGGGAGGG	TF:M00649	9.13e-38	37.0394
TF	Factor: TR4; motif: ACCCCGS; match class: 1	TF:M04934_1	1.15e-37	36.9377
TF	Factor: Sp1; motif: NNGGGGCGGGGNN; match class: 1	TF:M00932_1	1.4e-37	36.8532
TF	Factor: sp4; motif: NNNGCYCCGCCCCCY	TF:M10530	1.46e-37	36.8353
TF	Factor: CKROX; motif: SCCCTCCCC	TF:M01175	1.66e-37	36.7806
TF	Factor: E2F-4; motif: NNTTCCCGCCNN; match class: 1	TF:M04823_1	1.85e-37	36.7329
TF	Factor: PATZ; motif: GGGGNGGGGGMKGGRRNGGNRN; match class: 1	TF:M10026_1	9.66e-37	36.015
TF	Factor: WT1; motif: GNGGGGGCGGGG; match class: 1	TF:M03893_1	1.22e-36	35.9132
TF	Factor: TCF-1; motif: ACATCGRGRCGCTGW	TF:M11603	3.42e-36	35.4666
TF	Factor: E2F-1:TBR2; motif: NGGTGNNANGGCGCNNTNNCRNNN; match class: 1	TF:M08523_1	6.89e-36	35.1617
TF	Factor: ZNF148; motif: NNNNNNCCNNCCCCTCCCCCACCCN	TF:M09834	8.74e-36	35.0587
TF	Factor: p300; motif: ACNTCCG; match class: 1	TF:M04826_1	9.54e-36	35.0202
TF	Factor: E2F-4; motif: NTTTCSCGCC; match class: 1	TF:M07380_1	1.03e-35	34.9874
TF	Factor: PHB; motif: NCCCAGCCCCY; match class: 1	TF:M12725_1	2.3e-35	34.6378
TF	Factor: ZBP89; motif: CCCCKCCCCCNN	TF:M07397	2.59e-35	34.5869
TF	Factor: SP1; motif: CCCCKCCCCC	TF:M02281	3.06e-35	34.5147
TF	Factor: Miz-1; motif: NNRGGWGGGGGAGGGGMRR	TF:M10112	3.06e-35	34.5145
TF	Factor: AP-2; motif: SNNNCCNCAGGCN; match class: 1	TF:M00915_1	3.17e-35	34.4986
TF	Factor: Sp1; motif: GGNDGGRGGCGGGG; match class: 1	TF:M04953_1	6.13e-35	34.2125
TF	Factor: ZNF692; motif: SYNGGSCCCASCCNC; match class: 1	TF:M09734_1	7.01e-35	34.1545
TF	Factor: Sp1; motif: CCCCGCCCCN; match class: 1	TF:M00933_1	1.47e-34	33.8325
TF	Factor: E2F-1; motif: TTTGGCGCCAAA; match class: 1	TF:M04516_1	1.51e-34	33.822
TF	Factor: E2F3; motif: NNRGMKGGAR	TF:M12598	1.55e-34	33.8102
TF	Factor: ZNF142; motif: SNSCGCCCGCCCGCSCSS	TF:M12697	1.57e-34	33.8035
TF	Factor: Osx; motif: CCNCCCCCNNN	TF:M07329	2.34e-34	33.6313
TF	Factor: TAFII250; motif: RARRWGGCGGMGGNGR	TF:M10086	2.83e-34	33.548
TF	Factor: E2F-1:TBR2; motif: NGGTGNNANGGCGCNNTNNCRNNN	TF:M08523	3.09e-34	33.5101
TF	Factor: SP1; motif: GGGGYGGGGNS	TF:M01303	4.37e-34	33.3599
TF	Factor: Sp3; motif: GGGGCGGGGSNN	TF:M07615	4.76e-34	33.3223
TF	Factor: AP-2beta; motif: NSCCNNNGGSN	TF:M11478	7.65e-34	33.1166
TF	Factor: AP-2alpha; motif: GCCNNNRGS	TF:M00469	7.77e-34	33.1093
TF	Factor: Sp1; motif: NGGGGGCGGGGCCNGGGGGGGG; match class: 1	TF:M10071_1	8.52e-34	33.0696
TF	Factor: EGR; motif: CGCCCCCGCNN; match class: 1	TF:M08878_1	1.06e-33	32.9763
TF	Factor: ZNF692; motif: SYNGGSCCCASCCNC	TF:M09734	2.11e-33	32.6753
TF	Factor: Egr-2; motif: GNGRRNGWGKGGGNGGRG	TF:M09898	3.36e-33	32.4731
TF	Factor: WT1; motif: SMCNCCNSC	TF:M01118	3.91e-33	32.4082
TF	Factor: SP2; motif: GGGCGGGAC	TF:M01783	4.27e-33	32.3696
TF	Factor: ZNF614; motif: NCYCWGCCYYNNN; match class: 1	TF:M09862_1	5.04e-33	32.2973
TF	Factor: RUNX2; motif: NRACCGCAAACCGCAN; match class: 1	TF:M04106_1	9.52e-33	32.0215
TF	Factor: E2F-1; motif: NTTTTGGCGCCAWWWN	TF:M11533	1.23e-32	31.9109
TF	Factor: Sp1; motif: GGGGCGGGGC	TF:M07063	1.29e-32	31.8901
TF	Factor: ctcf; motif: CCNCNAGRKGGCRSTN	TF:M07249	1.97e-32	31.7046
TF	Factor: SP1; motif: GGGGYGGGGNS; match class: 1	TF:M01303_1	2.31e-32	31.6369
TF	Factor: E2F-1; motif: TTTGGCGCCAAA	TF:M04516	2.45e-32	31.6105
TF	Factor: BEN; motif: CAGCGRNV	TF:M01240	2.98e-32	31.5255
TF	Factor: WT1; motif: NNGGGNGGGSGN	TF:M07436	3.97e-32	31.4015
TF	Factor: AP-2gamma; motif: GCCYNCRGSN	TF:M03811	4.77e-32	31.3216
TF	Factor: E2F-3:TBR2; motif: ANGTGYKANGGCGCSTTNNCRNNT; match class: 1	TF:M08207_1	5.94e-32	31.2259
TF	Factor: E2F-3:FOXO6; motif: NAATGACACGCGCCCMC; match class: 1	TF:M08209_1	7.42e-32	31.1298
TF	Factor: HIC1; motif: NSNNNNTGCCCSSNN	TF:M01072	7.85e-32	31.1051
TF	Factor: SP1:SP3; motif: CCSCCCCCYCC; match class: 1	TF:M01219_1	8.14e-32	31.0894
TF	Factor: ZFP14; motif: SCNNYCCNGNNSCTSCNC	TF:M12694	8.22e-32	31.0853
TF	Factor: E2F-3:FOXI1; motif: NGACACCGCGCCCAC	TF:M08208	1.33e-31	30.8762
TF	Factor: SP2; motif: GNNGGGGGCGGGGSN; match class: 1	TF:M03807_1	1.49e-31	30.8278
TF	Factor: EGR1; motif: NNMCGCCCACGCNN	TF:M12508	1.66e-31	30.7808
TF	Factor: E2F-6; motif: NGGGCGGGARRNN	TF:M09895	1.86e-31	30.7311
TF	Factor: LRF; motif: GGGGKYNNB; match class: 1	TF:M01100_1	2.25e-31	30.648
TF	Factor: Sp2; motif: GGSNNGGGGGCGGGGCCNGNGS	TF:M09658	2.83e-31	30.5489
TF	Factor: PHB; motif: NCCCAGCCCCY	TF:M12725	3.51e-31	30.4542
TF	Factor: WT1; motif: RGGNGGGGGAGGRGGNGGRG	TF:M10108	3.95e-31	30.4029
TF	Factor: Egr-1; motif: GCGGGGGCGG; match class: 1	TF:M01873_1	6.27e-31	30.2027
TF	Factor: E2F3; motif: NNRGMKGGAR; match class: 1	TF:M12598_1	1.01e-30	29.9954
TF	Factor: EGR-1; motif: TGCGTGGGCGK	TF:M01972	1.22e-30	29.9152
TF	Factor: pax-6; motif: NYACGCNTSRNYGCNYN; match class: 1	TF:M11883_1	1.22e-30	29.9145
TF	Factor: Sp1; motif: GGGGCGGGGT; match class: 1	TF:M00008_1	1.58e-30	29.8018
TF	Factor: Hey2; motif: NNCACGYGNN	TF:M11052	1.91e-30	29.7185
TF	Factor: HES-7; motif: GNCACGYGNN	TF:M11066	2.09e-30	29.6793
TF	Factor: SP1; motif: GGCCCCGCCCCCN; match class: 1	TF:M12666_1	2.55e-30	29.5932
TF	Factor: BTEB3; motif: BNRNGGGAGGNGT	TF:M01865	2.83e-30	29.5475
TF	Factor: ZBTB7C; motif: GKCCCGGGCKG	TF:M03806	4.02e-30	29.3952
TF	Factor: Egr-1; motif: NGCGTGCGY	TF:M04950	4.22e-30	29.3746
TF	Factor: Sp2; motif: GYCCCGCCYCYNNNN	TF:M07129	5.17e-30	29.2867
TF	Factor: KLF15; motif: NCCMCGCCCMCN; match class: 1	TF:M12158_1	6.49e-30	29.1877
TF	Factor: Egr-1; motif: CCGCCCMCG	TF:M04797	6.83e-30	29.1653
TF	Factor: ZNF614; motif: NCYCWGCCYYNNN	TF:M09862	8.3e-30	29.0811
TF	Factor: AP-2beta; motif: NSCCNNNGGSN; match class: 1	TF:M11478_1	9.57e-30	29.0191
TF	Factor: IRX-1; motif: NACRYNNNNNNNNRYGNN	TF:M11018	1.04e-29	28.985
TF	Factor: SP1; motif: NCCCCKCCCCC; match class: 1	TF:M07226_1	1.24e-29	28.9073
TF	Factor: E2F-1; motif: TTGGCGCGRAANNGNM	TF:M00938	1.29e-29	28.888
TF	Factor: EGR1; motif: NACGCCCACGCANW; match class: 1	TF:M03896_1	1.38e-29	28.8595
TF	Factor: Egr-3; motif: NTGCGTGGGCGK	TF:M00245	1.39e-29	28.8559
TF	Factor: E2F-3:TBR2; motif: ANGTGYKANGGCGCSTTNNCRNNT	TF:M08207	1.62e-29	28.7915
TF	Factor: Egr-1; motif: NGCGTGCGY; match class: 1	TF:M04950_1	2.72e-29	28.565
TF	Factor: E2F-3:FOXI1; motif: NGACACCGCGCCCAC; match class: 1	TF:M08208_1	3.1e-29	28.5093
TF	Factor: SP1; motif: RCCMCRCCCMC	TF:M03920	4.61e-29	28.3359
TF	Factor: AP-2gamma; motif: NSCCYNNRGSN	TF:M11482	5.72e-29	28.2428
TF	Factor: DB1; motif: GGRRRRGRRGGAGGGGGNGRRR	TF:M10107	6.11e-29	28.2137
TF	Factor: E2F-1; motif: NNNSSCGCSAANN	TF:M07250	8.78e-29	28.0564
TF	Factor: KLF14; motif: NRCCACRCCCMCN	TF:M12183	1.31e-28	27.8824
TF	Factor: CNOT3; motif: GGCCGCGSSS	TF:M01253	1.73e-28	27.7614
TF	Factor: pax-6; motif: NYACGCNTSRNYGCNYN	TF:M11883	2e-28	27.6986
TF	Factor: EGR1; motif: NGNGKGGGYGGNGS	TF:M09761	2.21e-28	27.6565
TF	Factor: WT1; motif: NGCGGGGGGGTSMMCYN; match class: 1	TF:M05327_1	3.14e-28	27.5033
TF	Factor: c-Myc:Max; motif: GCCAYGYGSN	TF:M00322	3.66e-28	27.437
TF	Factor: GKLF; motif: NNCCMCRCCCN	TF:M12173	4.01e-28	27.3967
TF	Factor: DATF1; motif: SNGGRRGCWGNGGG	TF:M09724	7.36e-28	27.1332
TF	Factor: CKROX; motif: SCCCTCCCC; match class: 1	TF:M01175_1	7.77e-28	27.1097
TF	Factor: E2F-4; motif: NGGCGGGAARN; match class: 1	TF:M07084_1	8.92e-28	27.0497
TF	Factor: PATZ1; motif: SCNCCNCNSCCCCCASCCN	TF:M12648	9e-28	27.0456
TF	Factor: ctcf; motif: CCNCNAGRKGGCRSTN; match class: 1	TF:M07249_1	1.33e-27	26.8776
TF	Factor: BTEB2; motif: GNAGGGGGNGGGSSNN	TF:M03814	1.39e-27	26.8584
TF	Factor: LBP-1; motif: NRCCGGTNNNNACCGGYN	TF:M11490	1.47e-27	26.8341
TF	Factor: Egr-1; motif: NNCRCCCMCGCNN	TF:M12140	1.54e-27	26.8134
TF	Factor: BTEB2; motif: RGGGNGKGGN; match class: 1	TF:M07277_1	1.79e-27	26.7467
TF	Factor: AP-2beta; motif: GCNNNGGSCNGVGGGN; match class: 1	TF:M01858_1	1.81e-27	26.7426
TF	Factor: Miz-1; motif: NNRGGWGGGGGAGGGGMRR; match class: 1	TF:M10112_1	1.85e-27	26.7322
TF	Factor: ZNF432; motif: NCAGNRCCNSRGRCAGC; match class: 1	TF:M12704_1	1.98e-27	26.703
TF	Factor: AP-2alpha; motif: NSCCNCRGGSN	TF:M07348	2.15e-27	26.6666
TF	Factor: NGFI-C; motif: WTGCGTGGGYGG	TF:M00244	2.2e-27	26.6572
TF	Factor: ZNF148; motif: NNCCCCTCCCCC; match class: 1	TF:M12464_1	2.47e-27	26.6081
TF	Factor: CTCF; motif: NNRSYGCCMCCTGSTGGCCN; match class: 1	TF:M12593_1	2.65e-27	26.5772
TF	Factor: Sp3; motif: NGCCACGCCCMCN	TF:M12153	2.81e-27	26.552
TF	Factor: GKLF; motif: GCCMCRCCCNNN	TF:M01588	4.95e-27	26.3055
TF	Factor: AP-2gamma; motif: GCCYNCRGSN; match class: 1	TF:M03811_1	8.19e-27	26.0866
TF	Factor: RREB-1; motif: GGGWCSA	TF:M05439	1.09e-26	25.9622
TF	Factor: CTCF; motif: WGCGCCMYCTAGYGGYN	TF:M03895	1.19e-26	25.9259
TF	Factor: TFAP2C; motif: NGCCCNNRGGCA	TF:M04152	1.22e-26	25.9137
TF	Factor: DP-1; motif: NRNNGGCGGGAANN	TF:M10098	1.44e-26	25.8426
TF	Factor: MAZ; motif: NKGGGAGGGGRGGR	TF:M02023	2.08e-26	25.6817
TF	Factor: PUR1; motif: GGGNCAGNN	TF:M01721	2.41e-26	25.6186
TF	Factor: Hey2; motif: NNCACGYGNN; match class: 1	TF:M11052_1	2.91e-26	25.5364
TF	Factor: RUNX2; motif: NRACCGCAAACCGCAN	TF:M04106	3.55e-26	25.45
TF	Factor: E2F-7; motif: GRGGCGGGAANNN; match class: 1	TF:M09896_1	4.51e-26	25.3455
TF	Factor: ZBP99; motif: GCCCMTCCCCCR	TF:M12057	7.03e-26	25.1533
TF	Factor: Sp2; motif: WGGGCGG	TF:M05332	7.97e-26	25.0985
TF	Factor: CPBP; motif: NGGGCGG	TF:M05444	7.97e-26	25.0985
TF	Factor: Sp6; motif: WGGGCGG	TF:M05361	7.97e-26	25.0985
TF	Factor: SP4; motif: NWRGCCACGCCCMCTYN	TF:M03922	8.41e-26	25.0754
TF	Factor: KLF3; motif: NNNNNNGGGCGGGGCNNGN; match class: 1	TF:M09970_1	9.25e-26	25.0338
TF	Factor: GKLF; motif: NNCCMCRCCCN; match class: 1	TF:M12173_1	9.34e-26	25.0296
TF	Factor: Sp2; motif: GGGGCGGGG; match class: 1	TF:M10435_1	1.26e-25	24.9006
TF	Factor: Osx; motif: CCNCCCCCNNN; match class: 1	TF:M07329_1	1.92e-25	24.7171
TF	Factor: PLAG1; motif: CCCCCKWNNNGGSCCC	TF:M01973	2.47e-25	24.6066
TF	Factor: Sp2; motif: NYSGCCCCGCCCCCY; match class: 1	TF:M03567_1	2.52e-25	24.5982
TF	Factor: ctcf; motif: YGGCCACCAGRKGGCRSYN	TF:M09890	2.58e-25	24.5884
TF	Factor: Egr-1; motif: CCGCCCMCG; match class: 1	TF:M04797_1	4.16e-25	24.3808
TF	Factor: THAP7; motif: GNCGCCATSTTGRGNGKGGC	TF:M12728	4.47e-25	24.3498
TF	Factor: IRX2a; motif: ACRYGNNNNACRYGT	TF:M11022	6.13e-25	24.2124
TF	Factor: FKLF; motif: BGGGNGGVMD	TF:M01837	8.27e-25	24.0827
TF	Factor: ZNF148; motif: NNNNNNCCNNCCCCTCCCCCACCCN; match class: 1	TF:M09834_1	1.45e-24	23.8377
TF	Factor: TAFII250; motif: RARRWGGCGGMGGNGR; match class: 1	TF:M10086_1	2.83e-24	23.5486
TF	Factor: E2F-1; motif: NNNSSCGCSAANN; match class: 1	TF:M07250_1	4.31e-24	23.3656
TF	Factor: ER-beta; motif: RGGTCASCNTGMCCY	TF:M09910	4.66e-24	23.3316
TF	Factor: sp4; motif: NNNGCYCCGCCCCCY; match class: 1	TF:M10530_1	5.59e-24	23.2523
TF	Factor: CTCF; motif: WGCGCCMYCTAGYGGYN; match class: 1	TF:M03895_1	6.46e-24	23.1896
TF	Factor: RUNX3; motif: NRACCGCANWAACCRCAN	TF:M04110	7.33e-24	23.1346
TF	Factor: SALL2; motif: GGGTGGG	TF:M04595	8.92e-24	23.0494
TF	Factor: p300; motif: ACNTCCG	TF:M04826	1.11e-23	22.9537
TF	Factor: WT1; motif: SMCNCCNSC; match class: 1	TF:M01118_1	1.42e-23	22.8484
TF	Factor: LBP-1; motif: NRCCGGTNNNNACCGGYN; match class: 1	TF:M11490_1	1.73e-23	22.7615
TF	Factor: ZBP89; motif: CCCCKCCCCCNN; match class: 1	TF:M07397_1	3.08e-23	22.5116
TF	Factor: Sp2; motif: GGSNNGGGGGCGGGGCCNGNGS; match class: 1	TF:M09658_1	3.72e-23	22.4297
TF	Factor: ER71:Pax-5; motif: ACCGGAACYACGCWTSANTG; match class: 1	TF:M08266_1	4.58e-23	22.3388
TF	Factor: Pax-4; motif: NNNNNYCACCCB; match class: 1	TF:M00378_1	5.14e-23	22.2889
TF	Factor: BTEB2; motif: WGGGTGKGGCNGGN	TF:M09972	5.51e-23	22.2588
TF	Factor: ZNF511; motif: GGRRGRGGCWGNG	TF:M09738	6.13e-23	22.2124
TF	Factor: SP1; motif: NRGKGGGCGGGGCN; match class: 1	TF:M09765_1	6.53e-23	22.1853
TF	Factor: Zbtb37; motif: NYACCGCRNTCACCGCR	TF:M12345	6.73e-23	22.172
TF	Factor: SALL2; motif: GGGTGGG; match class: 1	TF:M04595_1	7.15e-23	22.146
TF	Factor: KLF14; motif: NRCCACRCCCMCN; match class: 1	TF:M12183_1	1.14e-22	21.9443
TF	Factor: ZBTB14; motif: SSCCGCGCACNS	TF:M12461	1.2e-22	21.9223
TF	Factor: Egr-1; motif: WTGCGTGGGCGK	TF:M00243	1.45e-22	21.8401
TF	Factor: Sp1; motif: NWRGCCACGCCCMCN	TF:M12152	1.94e-22	21.7123
TF	Factor: E2F-1; motif: NKTSSCGC	TF:M00428	2.91e-22	21.5356
TF	Factor: AP-2beta; motif: NSCCYNRGGSN	TF:M11477	3.61e-22	21.442
TF	Factor: Sp1; motif: NWRGCCMCGCCCMCN	TF:M12151	3.97e-22	21.4011
TF	Factor: AP-2alpha; motif: GCCNNNRGS; match class: 1	TF:M00469_1	4.02e-22	21.396
TF	Factor: NF-kappaB; motif: GGGGATYCCC	TF:M00051	5.24e-22	21.2805
TF	Factor: E2F-4; motif: GCGGGAAANA; match class: 1	TF:M02090_1	5.66e-22	21.2472
TF	Factor: HES-7; motif: GNCACGYGNN; match class: 1	TF:M11066_1	7.49e-22	21.1255
TF	Factor: E2F-4; motif: TTTTGGCGCCAWWN	TF:M11535	8.19e-22	21.0866
TF	Factor: E2F-3:FOXO6; motif: NAATGACACGCGCCCMC	TF:M08209	9.56e-22	21.0197
TF	Factor: SP1; motif: CCCCKCCCCC; match class: 1	TF:M02281_1	1.04e-21	20.9836
TF	Factor: pax-6; motif: NYACGCNTSANYGCNYN; match class: 1	TF:M11881_1	1.06e-21	20.9738
TF	Factor: RUNX2; motif: WRACCGCANWAACCGCAN; match class: 1	TF:M04107_1	1.21e-21	20.9184
TF	Factor: IRX2a; motif: ACRYGNNNNACRYGT; match class: 1	TF:M11022_1	1.47e-21	20.8332
TF	Factor: TFAP2A; motif: YGCCCNNRGGCN	TF:M04146	1.65e-21	20.7832
TF	Factor: Sp1; motif: RGGGMGGRGSNGGGG; match class: 1	TF:M10529_1	2.53e-21	20.5968
TF	Factor: CPBP; motif: SNCCCNN; match class: 1	TF:M01822_1	2.62e-21	20.581
TF	Factor: Sp2; motif: GYCCCGCCYCYNNNN; match class: 1	TF:M07129_1	2.65e-21	20.5774
TF	Factor: AP-2gamma; motif: NSCCYNNRGSN; match class: 1	TF:M11482_1	2.78e-21	20.5561
TF	Factor: LKLF; motif: GGGGTGGKSN	TF:M07261	3.76e-21	20.4249
TF	Factor: SP2; motif: GGGCGGGAC; match class: 1	TF:M01783_1	6.27e-21	20.2025
TF	Factor: Egr; motif: GTGGGSGCRRS	TF:M00807	1.6e-20	19.7957
TF	Factor: PAX5; motif: RNGCGTGACCNN	TF:M09817	1.68e-20	19.7743
TF	Factor: Sp3; motif: GGGGCGGGGSNN; match class: 1	TF:M07615_1	1.69e-20	19.7715
TF	Factor: PAX5; motif: RNGCGTGACCNN; match class: 1	TF:M09817_1	1.8e-20	19.745
TF	Factor: BTEB3; motif: BNRNGGGAGGNGT; match class: 1	TF:M01865_1	3.29e-20	19.4824
TF	Factor: Egr-1; motif: NNNNNGYGKGGGNGGGNN	TF:M09603	3.7e-20	19.4323
TF	Factor: KLF17; motif: NGGGCGG	TF:M05386	3.7e-20	19.4315
TF	Factor: LKLF; motif: NGGGCGG	TF:M05499	3.7e-20	19.4315
TF	Factor: CHD2; motif: TCTCGCGAG; match class: 1	TF:M04710_1	4.42e-20	19.3546
TF	Factor: ETS1; motif: GCCGGAWGTACTTCCGGN	TF:M03978	6.62e-20	19.1793
TF	Factor: EGR4; motif: NNMCGCCCACGCANNN	TF:M03899	6.85e-20	19.1641
TF	Factor: ctcf; motif: YGGCCACCAGRKGGCRSYN; match class: 1	TF:M09890_1	7.02e-20	19.1539
TF	Factor: BTEB4; motif: NCCACGCCCM; match class: 1	TF:M12186_1	7.45e-20	19.1281
TF	Factor: EKLF; motif: NGGGYGKGGCNNGG	TF:M09969	8.92e-20	19.0496
TF	Factor: Sp6; motif: WGGGCGG; match class: 1	TF:M05361_1	1.22e-19	18.9126
TF	Factor: Sp2; motif: WGGGCGG; match class: 1	TF:M05332_1	1.22e-19	18.9126
TF	Factor: CPBP; motif: NGGGCGG; match class: 1	TF:M05444_1	1.22e-19	18.9126
TF	Factor: E2F-1; motif: NTTTTGGCGCCAWWWN; match class: 1	TF:M11533_1	1.27e-19	18.897
TF	Factor: pax-6; motif: NYACGCNTSANYGCNYN	TF:M11881	1.7e-19	18.769
TF	Factor: KLF15; motif: RGGGMGGRGNNGGGGGNGG	TF:M09968	1.85e-19	18.7323
TF	Factor: ER71:Pax-5; motif: ACCGGAACYACGCWTSANTG	TF:M08266	2.42e-19	18.6156
TF	Factor: Erg; motif: NACCGGATATCCGGTN; match class: 1	TF:M11397_1	3.2e-19	18.4945
TF	Factor: LUMAN; motif: CYCAGCYYCY; match class: 1	TF:M09729_1	3.29e-19	18.4833
TF	Factor: PURBETA; motif: NCWGRGGCTGGGG	TF:M12726	3.58e-19	18.4461
TF	Factor: EGR1; motif: NCNCCGCCCCCGCN; match class: 1	TF:M07208_1	4.33e-19	18.364
TF	Factor: NGFI-C; motif: WTGCGTGGGYGG; match class: 1	TF:M00244_1	4.49e-19	18.348
TF	Factor: TFAP2C; motif: NGCCCNNRGGCA; match class: 1	TF:M04152_1	5.59e-19	18.2526
TF	Factor: ctcf; motif: NNNCCASYAGRKGGCRSYNN	TF:M09602	5.78e-19	18.2384
TF	Factor: SP4; motif: SCCCCGCCCCS	TF:M01273	6.17e-19	18.2099
TF	Factor: AP-2alphaA; motif: ANMGCCTNAGGCKNT	TF:M01047	6.93e-19	18.1592
TF	Factor: AP-2alphaA; motif: ANMGCCTNAGGCKNT; match class: 1	TF:M01047_1	6.93e-19	18.1592
TF	Factor: CHD2; motif: TCTCGCGAG	TF:M04710	7.26e-19	18.1388
TF	Factor: BTEB2; motif: WGGGTGKGGCNGGN; match class: 1	TF:M09972_1	7.56e-19	18.1215
TF	Factor: Pax-4; motif: NNNNNYCACCCB	TF:M00378	9.07e-19	18.0424
TF	Factor: EGR1; motif: NNMCGCCCACGCNN; match class: 1	TF:M12508_1	9.95e-19	18.002
TF	Factor: Pax-5; motif: BCNNNRNGCANBGNTGNRTAGCSGCHNB; match class: 1	TF:M00143_1	1.08e-18	17.9665
TF	Factor: Fli-1; motif: NACCGGATATCCGGTN	TF:M11401	1.51e-18	17.8211
TF	Factor: AP-2rep; motif: NGGGGCGGGGC	TF:M09967	1.51e-18	17.8211
TF	Factor: ZNF501; motif: NNNCSACGCGAACAC	TF:M12085	1.95e-18	17.7089
TF	Factor: CNOT3; motif: GGCCGCGSSS; match class: 1	TF:M01253_1	2e-18	17.6989
TF	Factor: RUNX3; motif: NRACCGCAAACCGCAN; match class: 1	TF:M04109_1	2.06e-18	17.686
TF	Factor: Pax-5; motif: RRMSWGANWYCTNRAGCGKRACSRYNSM	TF:M00144	2.1e-18	17.6778
TF	Factor: ZGPAT; motif: GRGGCWGNGGNG	TF:M09739	2.29e-18	17.6402
TF	Factor: HES-1; motif: GGCRCGTGNC	TF:M11061	3.21e-18	17.4933
TF	Factor: ZNF436; motif: TCCTCCAGGAAGCCY	TF:M10477	3.65e-18	17.4376
TF	Factor: MLLT10; motif: CYNNCCNNGGNGCTG	TF:M12636	4.13e-18	17.3837
TF	Factor: AP-2alpha; motif: NSCCNCRGGSN; match class: 1	TF:M07348_1	4.18e-18	17.3788
TF	Factor: c-Ets-2; motif: NACCGGAAGYRCTTCCGGTN; match class: 1	TF:M11417_1	4.41e-18	17.3559
TF	Factor: Egr-2; motif: NTGCGTRGGCGK	TF:M00246	4.47e-18	17.3493
TF	Factor: ZBP99; motif: GCCCMTCCCCCR; match class: 1	TF:M12057_1	4.93e-18	17.3068
TF	Factor: Erg; motif: NACCGGATATCCGGTN	TF:M11397	5.39e-18	17.268
TF	Factor: Zic3; motif: NGGGKGGTC; match class: 1	TF:M00450_1	6.15e-18	17.2108
TF	Factor: c-Ets-2; motif: NACCGGAAGYRCTTCCGGTN	TF:M11417	6.52e-18	17.1855
TF	Factor: Pet-1; motif: GCNGGAAGYG	TF:M09918	6.98e-18	17.1561
TF	Factor: HES-1; motif: GNCACGTGNC	TF:M08767	7.44e-18	17.1282
TF	Factor: ZNF142; motif: SNSCGCCCGCCCGCSCSS; match class: 1	TF:M12697_1	7.77e-18	17.1099
TF	Factor: LRF; motif: NRGGGKCKY	TF:M10115	8.7e-18	17.0603
TF	Factor: E2F-6; motif: NGGGCGGGARRNN; match class: 1	TF:M09895_1	8.92e-18	17.0496
TF	Factor: Fli-1; motif: NACCGGATATCCGGTN; match class: 1	TF:M11401_1	9.43e-18	17.0256
TF	Factor: RREB-1; motif: GGGWCSA; match class: 1	TF:M05439_1	1.09e-17	16.9632
TF	Factor: Sp1; motif: NWRGCCACGCCCMCN; match class: 1	TF:M12152_1	1.23e-17	16.9106
TF	Factor: HES-1; motif: GNCACGTGNC; match class: 1	TF:M08767_1	1.52e-17	16.8179
TF	Factor: ER-beta; motif: RGGTCASCNTGMCCY; match class: 1	TF:M09910_1	1.54e-17	16.8117
TF	Factor: pax-6; motif: NYACGCWTSANYGMNCN; match class: 1	TF:M11880_1	1.71e-17	16.7667
TF	Factor: AP-2gamma; motif: NTGSCCTGRGGSNN	TF:M09591	1.79e-17	16.7465
TF	Factor: ZNF460; motif: NNACNCCCCCCNN; match class: 1	TF:M12313_1	1.81e-17	16.7427
TF	Factor: Sp1; motif: GGGGCGGGGC; match class: 1	TF:M07063_1	1.87e-17	16.7282
TF	Factor: BTEB2; motif: GCCCCRCCCH	TF:M07409	2.51e-17	16.5996
TF	Factor: NF-E4; motif: CHCCCTCKCCWG	TF:M02105	2.61e-17	16.5839
TF	Factor: Zfx; motif: SNSCAGGCCKCGSCSS	TF:M01593	3.09e-17	16.5101
TF	Factor: Egr-2; motif: GNGRRNGWGKGGGNGGRG; match class: 1	TF:M09898_1	3.1e-17	16.5089
TF	Factor: ZF5; motif: NGAGCGCGC	TF:M10111	3.51e-17	16.4547
TF	Factor: Sp4; motif: SCCCCKCCCCCSN	TF:M07617	4.36e-17	16.3606
TF	Factor: E2F; motif: TTTSGCGS	TF:M00426	4.98e-17	16.3027
TF	Factor: Zic3; motif: NGGGKGGTC	TF:M00450	5.98e-17	16.2235
TF	Factor: HIC1; motif: NNNGGKTGCCCSNNNNNN	TF:M01073	7.11e-17	16.1479
TF	Factor: ZNF586; motif: CAGGCCYRGAGG; match class: 1	TF:M10491_1	7.15e-17	16.1455
TF	Factor: c-Myc:Max; motif: GCCAYGYGSN; match class: 1	TF:M00322_1	8.07e-17	16.0933
TF	Factor: PLAG1; motif: CCCCCKWNNNGGSCCC; match class: 1	TF:M01973_1	9.97e-17	16.0012
TF	Factor: ZNF511; motif: GGRRGRGGCWGNG; match class: 1	TF:M09738_1	1.14e-16	15.9425
TF	Factor: TR4; motif: ACCCCGS	TF:M04934	1.21e-16	15.9157
TF	Factor: Elk-1:Pax-5; motif: ACCGGAACYACGCWTSANYG	TF:M08225	1.37e-16	15.8618
TF	Factor: E2F-1; motif: TTGGCGCGRAANNGNM; match class: 1	TF:M00938_1	1.44e-16	15.8429
TF	Factor: Egr-1; motif: ACCGCCC	TF:M04918	1.48e-16	15.8298
TF	Factor: ZNF586; motif: CAGGCCYRGAGG	TF:M10491	1.95e-16	15.7107
TF	Factor: Egr-1; motif: NNNNGCGKGGGYGGNRN	TF:M09897	1.96e-16	15.7067
TF	Factor: KLF16; motif: GMCACGCCCCC	TF:M03914	2.03e-16	15.6926
TF	Factor: LRF; motif: NGNAGNGGGTYN	TF:M04617	3.22e-16	15.4924
TF	Factor: MAZ; motif: NKGGGAGGGGRGGR; match class: 1	TF:M02023_1	3.33e-16	15.4775
TF	Factor: HIC1; motif: NSNNNNTGCCCSSNN; match class: 1	TF:M01072_1	5.7e-16	15.2442
TF	Factor: ER71:E2A; motif: CASSTGNACCGGAWRYN; match class: 1	TF:M08568_1	6.5e-16	15.1871
TF	Factor: Zbtb37; motif: NYACCGCRNTCACCGCR; match class: 1	TF:M12345_1	6.8e-16	15.1672
TF	Factor: pax-6; motif: NYACGCWTSANYGMNCN	TF:M11880	6.9e-16	15.1612
TF	Factor: ZIC4; motif: GRCCCCCCGCNGNGN	TF:M03932	7.23e-16	15.1409
TF	Factor: ETS1; motif: GCCGGAWGTACTTCCGGN; match class: 1	TF:M03978_1	7.95e-16	15.0997
TF	Factor: BTEB4; motif: NCCACGCCCM	TF:M12186	8.22e-16	15.0853
TF	Factor: WT1; motif: RGGNGGGGGAGGRGGNGGRG; match class: 1	TF:M10108_1	8.88e-16	15.0518
TF	Factor: Elk-1:Pax-5; motif: ACCGGAACYACGCWTSANYG; match class: 1	TF:M08225_1	9.76e-16	15.0103
TF	Factor: AhR,; motif: NRCGTGNGN	TF:M00976	1.04e-15	14.983
TF	Factor: Sp4; motif: SCCCCKCCCCCSN; match class: 1	TF:M07617_1	1.58e-15	14.8022
TF	Factor: pax-2; motif: NCGTCACGCNYSRNYGCNYN	TF:M11877	1.65e-15	14.7836
TF	Factor: ZSCAN18; motif: TRRCGRCGNMCC	TF:M05432	1.65e-15	14.7825
TF	Factor: RUNX3; motif: NRACCGCAAACCGCAN	TF:M04109	2.13e-15	14.6721
TF	Factor: ZNF850; motif: CNSYGGGAGCCCCTCTCNGGGCTGNCC	TF:M12729	2.25e-15	14.6481
TF	Factor: SATB2; motif: GSCGCTGTCCNNGGTGCTGN	TF:M12660	2.99e-15	14.5247
TF	Factor: RUNX2; motif: WRACCGCANWAACCGCAN	TF:M04107	3.43e-15	14.4649
TF	Factor: ELK1; motif: NACTTCCGSCGGAAGYN	TF:M03971	3.76e-15	14.4246
TF	Factor: ZBTB10; motif: TGGGGTGCNS	TF:M12686	4.3e-15	14.3668
TF	Factor: EGR-1; motif: TGCGTGGGCGK; match class: 1	TF:M01972_1	4.65e-15	14.3325
TF	Factor: Fli-1; motif: NACCGGAWWTCCGGTY	TF:M11399	4.92e-15	14.3078
TF	Factor: Fli-1; motif: NACCGGAWWTCCGGTY; match class: 1	TF:M11399_1	5.09e-15	14.2936
TF	Factor: Pax-5; motif: BCNNNRNGCANBGNTGNRTAGCSGCHNB	TF:M00143	6.08e-15	14.216
TF	Factor: KLF15; motif: RCCACGCCCCCC	TF:M12157	7.52e-15	14.1239
TF	Factor: SREBP-1; motif: RTCRCGTGAY	TF:M11081	8.68e-15	14.0616
TF	Factor: HDAC1; motif: KGCARGGTC	TF:M07041	8.76e-15	14.0575
TF	Factor: NF-kappaB; motif: GGGGATYCCC; match class: 1	TF:M00051_1	9.46e-15	14.0239
TF	Factor: ZGPAT; motif: GRGGCWGNGGNG; match class: 1	TF:M09739_1	1.01e-14	13.9942
TF	Factor: LKLF; motif: GGGGTGGKSN; match class: 1	TF:M07261_1	1.22e-14	13.9149
TF	Factor: pax-2; motif: NCGTCACGCNYSRNYGCNYN; match class: 1	TF:M11877_1	1.29e-14	13.8892
TF	Factor: Sp1; motif: NWRGCCMCGCCCMCN; match class: 1	TF:M12151_1	1.57e-14	13.8051
TF	Factor: Pax-5; motif: RRMSWGANWYCTNRAGCGKRACSRYNSM; match class: 1	TF:M00144_1	1.61e-14	13.7938
TF	Factor: ZNF777; motif: GTCCGYCCCGTCSAACAAT	TF:M08993	1.75e-14	13.7571
TF	Factor: E2F-1:DP-1; motif: TTTCSCGC	TF:M00736	2.31e-14	13.637
TF	Factor: Sp3; motif: ASMCTTGGGSRGGG	TF:M00665	2.59e-14	13.5864
TF	Factor: E2F-4; motif: TTTTGGCGCCAWWN; match class: 1	TF:M11535_1	3.73e-14	13.4285
TF	Factor: Sp2; motif: NTAAGYCCCGCCCMCTN	TF:M12156	3.96e-14	13.4022
TF	Factor: GKLF; motif: GCCMCRCCCNNN; match class: 1	TF:M01588_1	4.45e-14	13.3513
TF	Factor: ELK1; motif: NACTTCCGSCGGAAGYN; match class: 1	TF:M03971_1	4.61e-14	13.3363
TF	Factor: TFAP2A; motif: YGCCCNNRGGCN; match class: 1	TF:M04146_1	4.84e-14	13.3147
TF	Factor: RUNX3; motif: NRACCGCANWAACCRCAN; match class: 1	TF:M04110_1	5.23e-14	13.2811
TF	Factor: LRF; motif: NGKGGGTSNCN	TF:M07387	6.07e-14	13.2165
TF	Factor: Sp3; motif: NGCCACGCCCMCN; match class: 1	TF:M12153_1	6.31e-14	13.1996
TF	Factor: Pet-1; motif: GCNGGAAGYG; match class: 1	TF:M09918_1	8.79e-14	13.0562
TF	Factor: AP-2beta; motif: NSCCYNRGGSN; match class: 1	TF:M11477_1	9.55e-14	13.0201
TF	Factor: MLLT10; motif: CYNNCCNNGGNGCTG; match class: 1	TF:M12636_1	9.79e-14	13.0094
TF	Factor: E2F-1; motif: NTTSGCGG	TF:M00430	1.15e-13	12.9402
TF	Factor: FXR; motif: NRGGKCANTGRCCNNNNGG	TF:M10014	1.18e-13	12.9298
TF	Factor: GCMa; motif: RTGCGGGTN; match class: 1	TF:M11595_1	1.23e-13	12.9112
TF	Factor: LUMAN; motif: CYCAGCYYCY	TF:M09729	1.26e-13	12.899
TF	Factor: AP-2gamma:HES-7; motif: NNCACGYGNNNNNNSCCNNNGGS	TF:M08662	1.29e-13	12.8896
TF	Factor: E2F; motif: TTTCGCGC	TF:M00425	1.71e-13	12.7664
TF	Factor: E2F1; motif: NNNNNGCGSSAAAN	TF:M08874	2.15e-13	12.6678
TF	Factor: DATF1; motif: SNGGRRGCWGNGGG; match class: 1	TF:M09724_1	2.28e-13	12.6425
TF	Factor: WT1; motif: NNGGGNGGGSGN; match class: 1	TF:M07436_1	2.49e-13	12.6045
TF	Factor: ZNF436; motif: TCCTCCAGGAAGCCY; match class: 1	TF:M10477_1	2.55e-13	12.5942
TF	Factor: DP-1; motif: NRNNGGCGGGAANN; match class: 1	TF:M10098_1	2.55e-13	12.593
TF	Factor: Egr-1; motif: NNCRCCCMCGCNN; match class: 1	TF:M12140_1	2.82e-13	12.5504
TF	Factor: HES-1; motif: GSCACGMGMC	TF:M02011	2.92e-13	12.5347
TF	Factor: ZFX; motif: SNAGGCCNCR	TF:M10121	3.25e-13	12.4885
TF	Factor: E2F; motif: TTTSGCGS	TF:M00427	3.42e-13	12.4666
TF	Factor: LRF; motif: NGNAGNGGGTYN; match class: 1	TF:M04617_1	4.26e-13	12.371
TF	Factor: SP4; motif: SCCCCGCCCCS; match class: 1	TF:M01273_1	4.9e-13	12.3094
TF	Factor: Egr-3; motif: NTGCGTGGGCGK; match class: 1	TF:M00245_1	7.74e-13	12.1112
TF	Factor: E2F; motif: TTTCGCGC; match class: 1	TF:M00425_1	7.82e-13	12.1066
TF	Factor: E2F-3:T-bet; motif: AGGTGTNANGGCGCST	TF:M08529	1.11e-12	11.9552
TF	Factor: E2F-1; motif: NKTSSCGC; match class: 1	TF:M00428_1	1.19e-12	11.9245
TF	Factor: Egr-1; motif: GCGTGGGCGT	TF:M07597	1.31e-12	11.8825
TF	Factor: FKLF; motif: BGGGNGGVMD; match class: 1	TF:M01837_1	1.41e-12	11.8498
TF	Factor: CSX; motif: NKRAGWGS	TF:M10008	1.88e-12	11.7248
TF	Factor: PLAG1; motif: GRGGCNNHNNNRRGGG	TF:M01778	1.91e-12	11.7183
TF	Factor: GCMa:PEA3; motif: ATRCGGGCGGAAGTR; match class: 1	TF:M08313_1	1.93e-12	11.7134
TF	Factor: E2F-3:T-bet; motif: AGGTGTNANGGCGCST; match class: 1	TF:M08529_1	1.96e-12	11.7078
TF	Factor: NF-KAPPAB1; motif: NGGKRNTTYCCCN	TF:M08952	2.67e-12	11.574
TF	Factor: AP-2alpha; motif: NGCCTSAGGCN	TF:M11480	2.78e-12	11.556
TF	Factor: SP4; motif: NWRGCCACGCCCMCTYN; match class: 1	TF:M03922_1	3.39e-12	11.4699
TF	Factor: Spz1; motif: DNNGGRGGGWWNNNN	TF:M00446	3.92e-12	11.4068
TF	Factor: RREB-1; motif: CCCCAAACMMCCCC	TF:M00257	4.23e-12	11.3735
TF	Factor: DB1; motif: GGRRRRGRRGGAGGGGGNGRRR; match class: 1	TF:M10107_1	4.48e-12	11.3486
TF	Factor: ctcf; motif: NNNCCASYAGRKGGCRSYNN; match class: 1	TF:M09602_1	6.21e-12	11.2067
TF	Factor: FPM315; motif: GGGAGGAGGRRGRGGRGGRR	TF:M10134	9.19e-12	11.0367
TF	Factor: BTEB2; motif: GNAGGGGGNGGGSSNN; match class: 1	TF:M03814_1	9.41e-12	11.0264
TF	Factor: AP-2alpha; motif: NGCCTSAGGCN; match class: 1	TF:M11480_1	1.54e-11	10.813
TF	Factor: Foxn2; motif: NNGCGTCNNNNNGACGCNN; match class: 1	TF:M11541_1	1.63e-11	10.788
TF	Factor: VDR; motif: GGGKNARNRRGGWSA	TF:M00444	1.89e-11	10.7225
TF	Factor: Erg; motif: NACCGGATATCCGGTN; match class: 1	TF:M11393_1	1.91e-11	10.7186
TF	Factor: E2F-1; motif: TTTSGCGS	TF:M00431	1.92e-11	10.7175
TF	Factor: CSX; motif: NKRAGWGS; match class: 1	TF:M10008_1	2.08e-11	10.6817
TF	Factor: HNRPUL1; motif: NCNCAGN	TF:M09746	2.34e-11	10.6317
TF	Factor: FLI1; motif: ACCGGAAATCCGGT	TF:M03989	2.34e-11	10.6314
TF	Factor: Elk-1; motif: NNCCGGAAGTN	TF:M11435	2.37e-11	10.6255
TF	Factor: KLF; motif: GGGNGGGG	TF:M07461	2.95e-11	10.5308
TF	Factor: HDAC1; motif: KGCARGGTC; match class: 1	TF:M07041_1	3.21e-11	10.4933
TF	Factor: AP-2rep; motif: NGGGGCGGGGC; match class: 1	TF:M09967_1	3.23e-11	10.4914
TF	Factor: GCMa; motif: RTGCGGGTN	TF:M11595	3.75e-11	10.4256
TF	Factor: CTCF; motif: NNNGCCASCAGRKGGCRSNN	TF:M01200	4.12e-11	10.3856
TF	Factor: TFII-I; motif: RGAGGKAGG	TF:M00706	4.27e-11	10.3695
TF	Factor: PURBETA; motif: NCWGRGGCTGGGG; match class: 1	TF:M12726_1	4.61e-11	10.3362
TF	Factor: Erg; motif: NACCGGATATCCGGTN	TF:M11393	4.82e-11	10.3169
TF	Factor: EGR1; motif: NGNGKGGGYGGNGS; match class: 1	TF:M09761_1	5.24e-11	10.2809
TF	Factor: ERG; motif: ACCGGAWATCCGGT	TF:M03976	5.31e-11	10.275
TF	Factor: Foxn2; motif: NNGCGTCNNNNNGACGCNN	TF:M11541	5.38e-11	10.2693
TF	Factor: SREBP-1; motif: RTCRCGTGAY; match class: 1	TF:M11081_1	5.7e-11	10.2443
TF	Factor: HAIRYLIKE; motif: NNNNCANGTG	TF:M08885	6.67e-11	10.1761
TF	Factor: GEMIN3; motif: NCWGGRARRGRGNGNG; match class: 1	TF:M09727_1	7.04e-11	10.1525
TF	Factor: GEMIN3; motif: NCWGGRARRGRGNGNG	TF:M09727	8.14e-11	10.0892
TF	Factor: Erg; motif: NACCGGATATCCGGTN	TF:M11391	9.08e-11	10.0417
TF	Factor: AP-2alpha; motif: NNNGSCCTGRGGSN	TF:M04896	1.2e-10	9.91954
TF	Factor: CTCF; motif: YNRCCASYAGRKGGCRSYN	TF:M02242	1.21e-10	9.91858
TF	Factor: DPF2; motif: NYCACYTCCYCNYYCY	TF:M09760	1.28e-10	9.89403
TF	Factor: EZI; motif: GGGGAGGGGRRGGRGRRGGRRR	TF:M10151	1.36e-10	9.86598
TF	Factor: AP-2alphaA; motif: ANNGCCTNAGGSNNT	TF:M01045	1.46e-10	9.83635
TF	Factor: MZF-1; motif: KNGNKAGGGGNAA	TF:M00084	1.49e-10	9.82564
TF	Factor: p53; motif: RGRCWWGYCYNGRCWWGYYY	TF:M01652	1.5e-10	9.82414
TF	Factor: LRF; motif: NRGGGKCKY; match class: 1	TF:M10115_1	2e-10	9.69922
TF	Factor: NR1B1; motif: NRGGNCRTGACCTN	TF:M11796	3.51e-10	9.45503
TF	Factor: CP2; motif: NNNNCCAGNCNN	TF:M07602	4.18e-10	9.37831
TF	Factor: FLI1; motif: ACCGGAAATCCGGT; match class: 1	TF:M03989_1	5.4e-10	9.2674
TF	Factor: ZNFPT1; motif: YCNNCNCWGCCNY	TF:M12721	5.46e-10	9.26312
TF	Factor: ER81; motif: RCCGGAARYN	TF:M02065	6.11e-10	9.21428
TF	Factor: RREB-1; motif: CCCCAAACMMCCCC; match class: 1	TF:M00257_1	7.16e-10	9.14511
TF	Factor: LKLF; motif: NGGGCGG; match class: 1	TF:M05499_1	7.34e-10	9.1345
TF	Factor: KLF17; motif: NGGGCGG; match class: 1	TF:M05386_1	7.34e-10	9.1345
TF	Factor: NF-KAPPAB1; motif: NGGKRNTTYCCCN; match class: 1	TF:M08952_1	7.91e-10	9.10183
TF	Factor: GCMa:PEA3; motif: ATRCGGGCGGAAGTR	TF:M08313	8.72e-10	9.05934
TF	Factor: E2F; motif: TTTSGCGSG	TF:M00939	1.06e-09	8.97363
TF	Factor: ROX; motif: GNNNCASGTGGS	TF:M09764	1.18e-09	8.92693
TF	Factor: meis1:Elf-1; motif: NTGCCGGAAGTN	TF:M08377	1.7e-09	8.76921
TF	Factor: ZNF684; motif: MAAGGGGTGGACTGT; match class: 1	TF:M10550_1	1.97e-09	8.70462
TF	Factor: KLF; motif: GGGNGGGG; match class: 1	TF:M07461_1	2.34e-09	8.63147
TF	Factor: TEL1; motif: CNCGGAANNN	TF:M02070	3.64e-09	8.43902
TF	Factor: Egr-1; motif: GCGTGGGCGT; match class: 1	TF:M07597_1	4.44e-09	8.35296
TF	Factor: Erm:HES-7; motif: NCGGANGNNNNNCRCGYG	TF:M08700	4.49e-09	8.34754
TF	Factor: FPM315; motif: SRGGGAGGAGGN	TF:M01587	5.02e-09	8.29893
TF	Factor: BTEB2; motif: GCCCCRCCCH; match class: 1	TF:M07409_1	5.47e-09	8.26199
TF	Factor: Spz1; motif: DNNGGRGGGWWNNNN; match class: 1	TF:M00446_1	5.67e-09	8.24624
TF	Factor: DEC1; motif: NGCACGTGAS	TF:M09876	6.22e-09	8.20597
TF	Factor: ZNF263; motif: NNGGGGAGGANN	TF:M12535	6.34e-09	8.19763
TF	Factor: RELA; motif: GGGRMTKYCCC	TF:M12657	6.45e-09	8.19077
TF	Factor: AhR:Arnt; motif: GRGKATYGCGTGMCWNSCC	TF:M00237	6.55e-09	8.18374
TF	Factor: E2F-1; motif: TTTSGCGCGMNR	TF:M00516	6.62e-09	8.17884
TF	Factor: PATZ1; motif: SCNCCNCNSCCCCCASCCN; match class: 1	TF:M12648_1	7.27e-09	8.13847
TF	Factor: ERG; motif: ACCGGAWATCCGGT; match class: 1	TF:M03976_1	1.17e-08	7.93119
TF	Factor: E2F-4:DP-1; motif: TTTSGCGC	TF:M00738	1.23e-08	7.91156
TF	Factor: E2F; motif: TTTSGCGS; match class: 1	TF:M00426_1	1.24e-08	7.90535
TF	Factor: E2F-1; motif: NTTTCGCGCS	TF:M00940	1.29e-08	7.88791
TF	Factor: LRF; motif: RCGACCACCNN	TF:M12230	1.39e-08	7.85637
TF	Factor: Kaiso; motif: GNTCTCGCGAGRNNNNGGN	TF:M09632	1.68e-08	7.77383
TF	Factor: PUR1; motif: GGGNCAGNN; match class: 1	TF:M01721_1	1.81e-08	7.74225
TF	Factor: ER71:E2A; motif: CASSTGNACCGGAWRYN	TF:M08568	1.93e-08	7.7147
TF	Factor: Egr-1; motif: NMCRCCCMCNCNN	TF:M12139	1.96e-08	7.70804
TF	Factor: SP1; motif: RCCMCRCCCMC; match class: 1	TF:M03920_1	2.22e-08	7.65339
TF	Factor: GKLF; motif: CCTCCYN; match class: 1	TF:M01835_1	2.31e-08	7.63701
TF	Factor: E2F6; motif: NNNGGCGGGAANN	TF:M12516	2.5e-08	7.60146
TF	Factor: DEC1; motif: NGCACGTGAS; match class: 1	TF:M09876_1	2.62e-08	7.5823
TF	Factor: Sp2; motif: NTWAGTCCCGCCCMCTT	TF:M12155	2.69e-08	7.57008
TF	Factor: ZNF449; motif: NNNAGCCCARCC	TF:M09837	3.09e-08	7.50944
TF	Factor: Sp3; motif: ASMCTTGGGSRGGG; match class: 1	TF:M00665_1	3.33e-08	7.47723
TF	Factor: ZNF515; motif: WNSCCCCCWGCNG	TF:M08835	3.52e-08	7.45319
TF	Factor: GABP; motif: VCCGGAAGNGCR	TF:M00341	3.96e-08	7.40285
TF	Factor: Erg; motif: NACCGGATATCCGGTN; match class: 1	TF:M11391_1	4.18e-08	7.37832
TF	Factor: ZBTB7C; motif: GKCCCGGGCKG; match class: 1	TF:M03806_1	4.23e-08	7.37387
TF	Factor: HAIRYLIKE; motif: NNNNCANGTG; match class: 1	TF:M08885_1	4.34e-08	7.36291
TF	Factor: Pax-5; motif: GTYAYGCTTSRCTGVNYN	TF:M04754	4.58e-08	7.33915
TF	Factor: E2F-1; motif: NTTSGCGG; match class: 1	TF:M00430_1	4.68e-08	7.32949
TF	Factor: N-Myc; motif: NGCCACGTGSNN	TF:M09991	4.88e-08	7.31175
TF	Factor: c-Myc; motif: KACCACGTGSYY; match class: 1	TF:M01154_1	4.94e-08	7.30644
TF	Factor: Kaiso; motif: TCTCGCGAG; match class: 1	TF:M04691_1	5e-08	7.30134
TF	Factor: AP-2gamma; motif: NTGSCCTGRGGSNN; match class: 1	TF:M09591_1	5.14e-08	7.28862
TF	Factor: ZNF501; motif: NNGCGACGCGAACAN	TF:M12086	5.68e-08	7.24535
TF	Factor: ZNFPT1; motif: YCNNCNCWGCCNY; match class: 1	TF:M12721_1	7.12e-08	7.14744
TF	Factor: TFAP2A; motif: NGCCYSAGGCN	TF:M04147	7.35e-08	7.13369
TF	Factor: KLF16; motif: GMCACGCCCCC; match class: 1	TF:M03914_1	7.35e-08	7.13362
TF	Factor: Egr-2; motif: NTGCGTRGGCGK; match class: 1	TF:M00246_1	7.79e-08	7.10827
TF	Factor: LBP9; motif: ACYRGTNNNNACYRGT	TF:M11492	7.82e-08	7.10674
TF	Factor: Slug; motif: SSSNNNKCACCTGN	TF:M07367	7.86e-08	7.10455
TF	Factor: KLF17; motif: NMCCACNCWCCCNTN	TF:M12187	8.81e-08	7.05521
TF	Factor: NF90; motif: NCCNCWGCCYCCNC	TF:M09859	1.04e-07	6.98378
TF	Factor: EKLF; motif: NGGGYGKGGCNNGG; match class: 1	TF:M09969_1	1.07e-07	6.97128
TF	Factor: KLF4; motif: NNCCCCACCCNN	TF:M12489	1.09e-07	6.96388
TF	Factor: GABP-alpha; motif: CTTCCK	TF:M01660	1.22e-07	6.91539
TF	Factor: CP2/LBP-1c/LSF; motif: GCTGGNTNGNNCYNG; match class: 1	TF:M00947_1	1.22e-07	6.91432
TF	Factor: E2F-1; motif: NTTTCGCGCS; match class: 1	TF:M00940_1	1.22e-07	6.91279
TF	Factor: USF; motif: GYCACGTGNC	TF:M00187	1.32e-07	6.87869
TF	Factor: ZBP89; motif: YCCYCCCCCM	TF:M01816	1.39e-07	6.85811
TF	Factor: MAZ; motif: CCCTCCCYCYN	TF:M07297	1.46e-07	6.83694
TF	Factor: GLIS2; motif: ACCCCCCRCGWNGC	TF:M12217	1.48e-07	6.83073
TF	Factor: SREBP-2; motif: NNGYCACNNSMN	TF:M01177	1.48e-07	6.83063
TF	Factor: THAP7; motif: GNCGCCATSTTGRGNGKGGC; match class: 1	TF:M12728_1	1.49e-07	6.82637
TF	Factor: MZF-1; motif: TGGGGAR; match class: 1	TF:M01733_1	1.6e-07	6.79572
TF	Factor: C-Myc; motif: NGCCACGTGNN	TF:M07601	1.64e-07	6.78628
TF	Factor: SATB2; motif: GSCGCTGTCCNNGGTGCTGN; match class: 1	TF:M12660_1	1.71e-07	6.7672
TF	Factor: ROX; motif: GNNNCASGTGGS; match class: 1	TF:M09764_1	1.99e-07	6.70115
TF	Factor: MAX; motif: CACGTG	TF:M08950	2.19e-07	6.65984
TF	Factor: MAX; motif: CACGTG; match class: 1	TF:M08950_1	2.19e-07	6.65984
TF	Factor: USF2; motif: CASGYG; match class: 1	TF:M00726_1	2.19e-07	6.65984
TF	Factor: USF2; motif: CASGYG	TF:M00726	2.19e-07	6.65984
TF	Factor: LF-A1; motif: GGGSTCWR	TF:M00646	2.19e-07	6.65965
TF	Factor: HNRPUL1; motif: NCNCAGN; match class: 1	TF:M09746_1	2.52e-07	6.59783
TF	Factor: ZF5; motif: NGAGCGCGC; match class: 1	TF:M10111_1	2.53e-07	6.59673
TF	Factor: FXR; motif: NRGGKCANTGRCCNNNNGG; match class: 1	TF:M10014_1	2.76e-07	6.55915
TF	Factor: MYC; motif: NNCCACGTGCNN; match class: 1	TF:M09812_1	2.95e-07	6.52966
TF	Factor: MZF-1; motif: TGGGGAR	TF:M01733	3.01e-07	6.52172
TF	Factor: MYC; motif: NNCCACGTGCNN	TF:M09812	3.05e-07	6.51606
TF	Factor: ZXDL; motif: NGGGGWS	TF:M05775	3.07e-07	6.51296
TF	Factor: E2F; motif: NKCGCGCSAAAN	TF:M00920	3.13e-07	6.50427
TF	Factor: USF; motif: NCACGTGN	TF:M00217	3.39e-07	6.47037
TF	Factor: Elk-1:Pax-9; motif: ACCGGAACYACGCWYSANTG	TF:M08226	3.41e-07	6.46705
TF	Factor: ZNF740; motif: CNGCCCCCCCMCCCCC	TF:M12717	3.46e-07	6.46077
TF	Factor: LKLF; motif: CNCCACCCS	TF:M08819	3.69e-07	6.43311
TF	Factor: AP-2gamma; motif: NNNNWGCCYNCRGSCN	TF:M07349	3.85e-07	6.41437
TF	Factor: ARNTLIKE; motif: NNNSCACGTG	TF:M08868	3.92e-07	6.40694
TF	Factor: E2F; motif: NCSCGCSAAAN	TF:M00919	4.32e-07	6.3645
TF	Factor: E2F; motif: NNTTTCGCGCN	TF:M08875	4.98e-07	6.30284
TF	Factor: HIC1; motif: NNNGGKTGCCCSNNNNNN; match class: 1	TF:M01073_1	5.37e-07	6.2702
TF	Factor: KLF15; motif: NCCCCGCCCCN	TF:M12404	5.42e-07	6.26565
TF	Factor: Myc; motif: CACGTGS	TF:M00799	5.59e-07	6.25224
TF	Factor: HES-1; motif: NNCKYGTGNNN	TF:M07042	5.7e-07	6.24427
TF	Factor: Rb:E2F-1:DP-1; motif: TTTSGCGC	TF:M00740	5.9e-07	6.22902
TF	Factor: ZFX; motif: SNAGGCCNCR; match class: 1	TF:M10121_1	6.05e-07	6.21853
TF	Factor: HIF2A; motif: ACGTGNNN	TF:M07356	6.74e-07	6.17119
TF	Factor: c-Myc; motif: KACCACGTGSYY	TF:M01154	7.04e-07	6.15261
TF	Factor: HES-1; motif: GGCRCGTGNC; match class: 1	TF:M11061_1	7.76e-07	6.10994
TF	Factor: DRRS; motif: GNNGGGWGGG	TF:M10056	7.92e-07	6.10141
TF	Factor: MAZ; motif: NNCCCCTCCCN	TF:M12405	8.32e-07	6.07988
TF	Factor: ZNF764; motif: NNASYGCCNCCTNCTGGN	TF:M12719	8.42e-07	6.07469
TF	Factor: DPF2; motif: NYCACYTCCYCNYYCY; match class: 1	TF:M09760_1	8.46e-07	6.0726
TF	Factor: Kaiso; motif: TCTCGCGAG	TF:M04691	8.51e-07	6.06997
TF	Factor: Egr-1; motif: NNNNNGYGKGGGNGGGNN; match class: 1	TF:M09603_1	8.67e-07	6.06181
TF	Factor: HSF4; motif: CTGCMRN; match class: 1	TF:M07322_1	9.1e-07	6.04105
TF	Factor: ELF1; motif: NNNASCCGGAAGTGGNNNN	TF:M12600	9.18e-07	6.03724
TF	Factor: E2F-1:DP-1; motif: TTTCSCGC; match class: 1	TF:M00736_1	9.27e-07	6.03314
TF	Factor: EHF; motif: CSCGGAARTN	TF:M02052	1.02459e-06	5.98945
TF	Factor: TIEG1; motif: GGSGGKGNNN	TF:M08905	1.11667e-06	5.95207
TF	Factor: Egr-1; motif: ACCGCCC; match class: 1	TF:M04918_1	1.21263e-06	5.91627
TF	Factor: c-Myc; motif: NSCACGTGGN	TF:M04743	1.35868e-06	5.86688
TF	Factor: Elk-1:Pax-9; motif: ACCGGAACYACGCWYSANTG; match class: 1	TF:M08226_1	1.42279e-06	5.84686
TF	Factor: GCMa; motif: CCCGCAT	TF:M03574	1.46711e-06	5.83354
TF	Factor: LRF; motif: NCGACCACCGN	TF:M12231	1.54222e-06	5.81185
TF	Factor: MIZF; motif: GNYCYCNNCNNSGTCCGCNNNNN	TF:M12635	1.80025e-06	5.74467
TF	Factor: ZSCAN18; motif: TRRCGRCGNMCC; match class: 1	TF:M05432_1	2.05165e-06	5.6879
TF	Factor: GKLF; motif: WGGGYGKGGC	TF:M09971	2.07211e-06	5.68359
TF	Factor: N-Myc; motif: NNCCACGTGNNN	TF:M00055	2.12186e-06	5.67328
TF	Factor: TFEA; motif: YRCACGTGACN	TF:M11090	2.20154e-06	5.65727
TF	Factor: FPM315; motif: SRGGGAGGAGGN; match class: 1	TF:M01587_1	2.29569e-06	5.63909
TF	Factor: ZIC1; motif: NACCCCCCGCTGYGC	TF:M12219	2.5078e-06	5.60071
TF	Factor: SP8; motif: RCCACGCCCMCY	TF:M03923	2.60316e-06	5.5845
TF	Factor: BEN; motif: CWGCGAYA	TF:M01241	2.67251e-06	5.57308
TF	Factor: NRSE; motif: TTYAGCWCCDCGGASAGYRCC	TF:M00325	3.13183e-06	5.5042
TF	Factor: Egr-1; motif: NNNNGCGKGGGYGGNRN; match class: 1	TF:M09897_1	3.14179e-06	5.50282
TF	Factor: Egr-1; motif: WTGCGTGGGCGK; match class: 1	TF:M00243_1	3.50304e-06	5.45555
TF	Factor: C-Myc; motif: NGCCACGTGNN; match class: 1	TF:M07601_1	4.2626e-06	5.37033
TF	Factor: DEC1; motif: NCNCACRTGNSC	TF:M08870	4.58106e-06	5.33903
TF	Factor: VDR; motif: GGGKNARNRRGGWSA; match class: 1	TF:M00444_1	4.76193e-06	5.32222
TF	Factor: ETV7; motif: NCCGGAANNN	TF:M02071	4.87047e-06	5.31243
TF	Factor: p53; motif: RGRCWWGYCYNGRCWWGYYY; match class: 1	TF:M01652_1	4.87196e-06	5.3123
TF	Factor: ZASC1; motif: NYCAGCACCNNGGRMRGC	TF:M12684	5.26335e-06	5.27874
TF	Factor: Erg; motif: NACCGGAWWTCCGGTN	TF:M11395	5.29709e-06	5.27596
TF	Factor: LBP9; motif: ACYRGTNNNNACYRGT; match class: 1	TF:M11492_1	5.47463e-06	5.26164
TF	Factor: ER-beta; motif: NRGGTCANKSTGACCTNN	TF:M09610	5.6489e-06	5.24804
TF	Factor: ATF-3; motif: GGCGCSSNSNGRTSACGTSA	TF:M04744	5.68347e-06	5.24539
TF	Factor: CTCFL; motif: NSCAGGGGGCGS	TF:M12569	6.13452e-06	5.21222
TF	Factor: ZNF684; motif: MAAGGGGTGGACTGT	TF:M10550	6.33965e-06	5.19793
TF	Factor: GKLF; motif: CCTCCYN	TF:M01835	6.62043e-06	5.17911
TF	Factor: CTCF; motif: ACCAGGKGGC	TF:M04727	7.35852e-06	5.13321
TF	Factor: p300; motif: NNNGGGAGTNNNNS; match class: 1	TF:M00033_1	9.71929e-06	5.01237
TF	Factor: NF-1C; motif: NYTGGCNNYNNGCCARN	TF:M10002	1.04191e-05	4.98217
TF	Factor: GLI; motif: NGACCMCCCAN; match class: 1	TF:M07290_1	1.08518e-05	4.9645
TF	Factor: E2F; motif: TTTSGCGS; match class: 1	TF:M00427_1	1.1151e-05	4.95269
TF	Factor: c-Myc; motif: CACGTGGC	TF:M03867	1.15856e-05	4.93608
TF	Factor: c-Myc:Max; motif: NNACCACGTGGTNN	TF:M00118	1.21296e-05	4.91615
TF	Factor: c-Myc:Max; motif: NNACCACGTGGTNN; match class: 1	TF:M00118_1	1.21296e-05	4.91615
TF	Factor: USF; motif: NNRYCACGTGRYNN; match class: 1	TF:M00121_1	1.29009e-05	4.88938
TF	Factor: USF; motif: NNRYCACGTGRYNN	TF:M00121	1.29009e-05	4.88938
TF	Factor: USF2; motif: NGGTCACGTGNNSNNNNNN	TF:M09670	1.29258e-05	4.88854
TF	Factor: PEA3; motif: NACCGGAAGTN	TF:M11430	1.42095e-05	4.84742
TF	Factor: E2F; motif: TTTSGCGSG	TF:M00918	1.46637e-05	4.83376
TF	Factor: AP-2gamma:HES-7; motif: NNCACGYGNNNNNNSCCNNNGGS; match class: 1	TF:M08662_1	1.54477e-05	4.81114
TF	Factor: TEL1; motif: CNCGGAANNN; match class: 1	TF:M02070_1	1.68433e-05	4.77357
TF	Factor: CTCF; motif: RSYGCCMYCTRSTGGN	TF:M09828	1.72788e-05	4.76249
TF	Factor: KLF15; motif: GCCACGCCCMCN	TF:M12159	1.73621e-05	4.7604
TF	Factor: KLF15; motif: RCCACGCCCCCC; match class: 1	TF:M12157_1	1.78737e-05	4.74779
TF	Factor: BMAL1; motif: NSCACGTGNSN	TF:M09877	1.95552e-05	4.70874
TF	Factor: Erg; motif: NACCGGAWWTCCGGTN; match class: 1	TF:M11395_1	2.00135e-05	4.69868
TF	Factor: SP8; motif: NCCACGCCCMCN	TF:M12148	2.37912e-05	4.62358
TF	Factor: ZEB; motif: NNNCAGGTGNSN	TF:M07371	2.45956e-05	4.60914
TF	Factor: Erg; motif: NACCGGAARTN	TF:M11396	2.77052e-05	4.55744
TF	Factor: E2F-3; motif: NNGGCGGGAAA	TF:M09893	2.81452e-05	4.5506
TF	Factor: NF90; motif: NCCNCWGCCYCCNC; match class: 1	TF:M09859_1	3.13456e-05	4.50382
TF	Factor: ZNF320; motif: GKGGGNCCMGGGGGCCWRTG	TF:M10139	3.25505e-05	4.48744
TF	Factor: c-Myc; motif: CACGTGGC; match class: 1	TF:M03867_1	3.36725e-05	4.47272
TF	Factor: NFKAPPAB; motif: NNGGGANTTCCCN	TF:M08891	3.44407e-05	4.46293
TF	Factor: LRF; motif: NGKGGGTSNCN; match class: 1	TF:M07387_1	3.66504e-05	4.43592
TF	Factor: NF-kappaB; motif: AGGGGAWTCCCCT; match class: 1	TF:M04054_1	4.01026e-05	4.39683
TF	Factor: Ebox; motif: NCACSTGNCN	TF:M01034	4.08959e-05	4.38832
TF	Factor: SMAD4; motif: GKSRKKCAGMCANCY	TF:M00733	4.11859e-05	4.38525
TF	Factor: AP-2alpha; motif: NTNSCCTGRGGSNAN	TF:M09590	4.80405e-05	4.31839
TF	Factor: GLI; motif: MCVNNGACCACCCAV	TF:M03871	5.44363e-05	4.26411
TF	Factor: Elk-1; motif: NNCCGGAAGTN; match class: 1	TF:M11435_1	6.00759e-05	4.2213
TF	Factor: N-Myc; motif: GSSCACGYGS	TF:M03834	6.15468e-05	4.21079
TF	Factor: ER71:SREBP-2; motif: NTSACGTGACGGAARY; match class: 1	TF:M08457_1	6.49228e-05	4.1876
TF	Factor: TFII-I; motif: RGAGGKAGG; match class: 1	TF:M00706_1	6.4937e-05	4.18751
TF	Factor: BTEB4; motif: RCCACGCCCC	TF:M12185	6.67889e-05	4.1753
TF	Factor: RAD21; motif: NCCASYAGRKGGCRSNN	TF:M09748	6.80174e-05	4.16738
TF	Factor: c-Myc:Max; motif: NNNNNNNCACGTGNNNNNNN; match class: 1	TF:M00615_1	7.30254e-05	4.13653
TF	Factor: c-Myc:Max; motif: NNNNNNNCACGTGNNNNNNN	TF:M00615	7.30254e-05	4.13653
TF	Factor: Olf-1; motif: NNCDABTCCCYAGRGARBNKGN	TF:M00261	7.54506e-05	4.12234
TF	Factor: NF-kappaB; motif: AGGGGAWTCCCCT	TF:M04054	7.70723e-05	4.1131
TF	Factor: DEC1; motif: CNCACRTGASC; match class: 1	TF:M03572_1	7.91089e-05	4.10177
TF	Factor: KLF17; motif: NGMCMCRCCCTN	TF:M12188	8.34996e-05	4.07832
TF	Factor: CTCFL; motif: NCCNSCAGGGGGCGCYN	TF:M09889	9.24498e-05	4.03409
TF	Factor: DEC1; motif: CNCACRTGASC	TF:M03572	9.72832e-05	4.01196
TF	Factor: AP-2gamma:Max; motif: NNSCCYNRGGSNNNNCACGTGN	TF:M08664	0.000102085	3.99104
TF	Factor: Sp2; motif: AAGGGGCGG	TF:M04932	0.000106147	3.97409
TF	Factor: FPM315; motif: GGAGGAGGRRGRGGRGGRRGR	TF:M07141	0.000110292	3.95746
TF	Factor: Kaiso; motif: SARNYCTCGCGAGAN	TF:M09966	0.00012135	3.91596
TF	Factor: Arnt; motif: NNNNNRTCACGTGAYNNNNN	TF:M00539	0.0001218	3.91435
TF	Factor: Arnt; motif: NNNNNRTCACGTGAYNNNNN; match class: 1	TF:M00539_1	0.0001218	3.91435
TF	Factor: ZNF501; motif: NNNCSACGCGAACAC; match class: 1	TF:M12085_1	0.000125325	3.90196
TF	Factor: Elk-1; motif: NNNNCCGGAARTNN	TF:M00025	0.000131848	3.87993
TF	Factor: USF1; motif: NNCACGTGACN	TF:M11094	0.000134759	3.87044
TF	Factor: RFX3; motif: NYNCCMTGGCAACM	TF:M09732	0.000141361	3.84967
TF	Factor: SP8; motif: RNCACGCCCMCN	TF:M12147	0.000146963	3.83279
TF	Factor: DEAF1; motif: NCGNNYTCGGGNRTTTCCGDARNNN	TF:M01001	0.000148275	3.82893
TF	Factor: KLF15; motif: RGGGMGGRGNNGGGGGNGG; match class: 1	TF:M09968_1	0.00018486	3.73316
TF	Factor: AHR; motif: CACGCN	TF:M01855	0.000191148	3.71863
TF	Factor: GCM; motif: NNNNATGMGGGN	TF:M08884	0.000191431	3.71799
TF	Factor: ETS1; motif: ACCGGAARYN	TF:M03977	0.000196646	3.70631
TF	Factor: GCMb; motif: RCCCKCAT	TF:M03824	0.000203392	3.69167
TF	Factor: ZXDL; motif: NGGGGWS; match class: 1	TF:M05775_1	0.000209639	3.67853
TF	Factor: USF2; motif: NNNCCACGTGACN	TF:M03860	0.000210099	3.67758
TF	Factor: ER71:SREBP-2; motif: NTSACGTGACGGAARY	TF:M08457	0.000210584	3.67657
TF	Factor: E2F-1:DP-2; motif: TTTSSCGC	TF:M00737	0.000215863	3.66582
TF	Factor: Max; motif: NNANCACGTGNTNN	TF:M00119	0.000222279	3.6531
TF	Factor: Max; motif: NNANCACGTGNTNN; match class: 1	TF:M00119_1	0.000222279	3.6531
TF	Factor: Egr-2; motif: NMCGCCCACGCNN	TF:M12142	0.000225461	3.64693
TF	Factor: ZNF777; motif: GTCCGYCCCGTCSAACAAT; match class: 1	TF:M08993_1	0.000231221	3.63597
TF	Factor: GLIS1; motif: NACCCCCCACGNNGN	TF:M12215	0.000242509	3.61527
TF	Factor: Zic1; motif: KGGGTGGTC; match class: 1	TF:M00448_1	0.000302088	3.51987
TF	Factor: AP-2gamma:E2F-8; motif: NTTCCCGCNNSCCCSMGGC	TF:M08440	0.000302999	3.51856
TF	Factor: TFAP2C; motif: NGCCTNAGGCN	TF:M04154	0.000314365	3.50257
TF	Factor: Kid3; motif: CCACN; match class: 1	TF:M01160_1	0.000329906	3.48161
TF	Factor: PSF; motif: KWATCCGN	TF:M07612	0.000335789	3.47393
TF	Factor: VDR:RXR-ALPHA; motif: NRGGTCANNNGGTTCNN; match class: 1	TF:M08980_1	0.000335907	3.47378
TF	Factor: Sp5; motif: ACCSCGCCKCCSS	TF:M07310	0.000342135	3.4658
TF	Factor: TCFL5; motif: KCACGCGCNC	TF:M11078	0.000342591	3.46522
TF	Factor: CP2/LBP-1c/LSF; motif: GCTGGNTNGNNCYNG	TF:M00947	0.00038905	3.40999
TF	Factor: GABP-alpha; motif: CTTCCK; match class: 1	TF:M01660_1	0.000392859	3.40576
TF	Factor: Pax-5; motif: NGTCACGCWTSANTGMNY	TF:M04064	0.000406686	3.39074
TF	Factor: XBP-1; motif: WNNGMCACGTC	TF:M01770	0.00046681	3.33086
TF	Factor: CTCFL; motif: CNSCAGGGGGCRSN	TF:M09769	0.000488987	3.3107
TF	Factor: ER-alpha; motif: AGGTCASMNTGACCY	TF:M09909	0.000527329	3.27792
TF	Factor: KLF14; motif: NRCCACGCCCMCN	TF:M12184	0.000562239	3.25008
TF	Factor: Sp2; motif: NTAAGYCCCGCCCMCTN; match class: 1	TF:M12156_1	0.000562955	3.24953
TF	Factor: Erm:E2A; motif: CASGTGNNNCGGAAGNN	TF:M08571	0.000584763	3.23302
TF	Factor: Fli-1; motif: NACCGGAARTN	TF:M11400	0.000654429	3.18414
TF	Factor: ZNF449; motif: NNNAGCCCARCC; match class: 1	TF:M09837_1	0.000656884	3.18251
TF	Factor: PEA3; motif: NACCGGAAGTN	TF:M11427	0.000690849	3.16062
TF	Factor: Erm:E2A; motif: CASGTGNNNCGGAAGNN; match class: 1	TF:M08571_1	0.000722804	3.14098
TF	Factor: TFEA; motif: YRCACGTGACN; match class: 1	TF:M11090_1	0.000829087	3.0814
TF	Factor: ZBP99; motif: NGGNGGGGGAGGGGN	TF:M10137	0.000852764	3.06917
TF	Factor: RelA-p65; motif: BCWGGGRANNK	TF:M04811	0.0008804	3.05532
TF	Factor: ESE-1; motif: NWTRCGGAWGCN	TF:M11382	0.000895681	3.04785
TF	Factor: ZNF341; motif: GRGGRRNRGNRGNRGGAASAGC	TF:M10144	0.000965038	3.01546
TF	Factor: PLAG1; motif: GRGGCNNHNNNRRGGG; match class: 1	TF:M01778_1	0.00097656	3.0103
TF	Factor: c-Myc; motif: NSCACGTGGN; match class: 1	TF:M04743_1	0.000994569	3.00237
TF	Factor: ZXDA; motif: NGGGGTC	TF:M06190	0.00101322	2.9943
TF	Factor: ZXDB; motif: NGGGGTC	TF:M06191	0.00101322	2.9943
TF	Factor: HSF4; motif: CTGCMRN	TF:M07322	0.00113058	2.9467
TF	Factor: c-ets-2; motif: ACCGGAWRTN	TF:M02064	0.00121296	2.91615
TF	Factor: CP2; motif: NNNNCCAGNCNN; match class: 1	TF:M07602_1	0.00122209	2.9129
TF	Factor: LKLF; motif: CNCCACCCS; match class: 1	TF:M08819_1	0.00131512	2.88104
TF	Factor: DEC1; motif: NCNCACRTGNSC; match class: 1	TF:M08870_1	0.00140943	2.85096
TF	Factor: USF1; motif: NNNNGTCACGTGGN	TF:M07067	0.00141283	2.84991
TF	Factor: Egr; motif: GTGGGSGCRRS; match class: 1	TF:M00807_1	0.00149462	2.82547
TF	Factor: KLF15; motif: NCCCCGCCCCN; match class: 1	TF:M12404_1	0.00152117	2.81782
TF	Factor: Egr-4; motif: NMCGCCCACGCAN	TF:M12145	0.00154873	2.81003
TF	Factor: slug; motif: CACCTGNNN	TF:M07394	0.00158103	2.80106
TF	Factor: ARNTLIKE; motif: NNNSCACGTG; match class: 1	TF:M08868_1	0.00177649	2.75044
TF	Factor: USF2; motif: NNNSSYCACGTGACNNNNNNNNNSCN	TF:M12682	0.00184968	2.7329
TF	Factor: Zfx; motif: SNSCAGGCCKCGSCSS; match class: 1	TF:M01593_1	0.00188541	2.72459
TF	Factor: TFAP2A; motif: NNNNGCCYSAGGGCA	TF:M07231	0.00195872	2.70803
TF	Factor: Pax-5; motif: NNRNKCAGYSRAGCRTGAC; match class: 1	TF:M07223_1	0.00201395	2.69595
TF	Factor: ZBTB5; motif: NNNGNNNYCNCYNNGGTCCGN	TF:M12693	0.00205188	2.68785
TF	Factor: Pax-3; motif: NNNNNNCGTCACGSTYNNNNN; match class: 1	TF:M00327_1	0.00209067	2.67971
TF	Factor: ZBTB14; motif: SSCCGCGCACNS; match class: 1	TF:M12461_1	0.00209646	2.67851
TF	Factor: EZF2; motif: NNCCNSNSCNMCTCCMYCTT	TF:M12604	0.00212607	2.67242
TF	Factor: Elk-1; motif: NRSCGGAAGNN	TF:M11434	0.00214125	2.66933
TF	Factor: NR1B1; motif: NRGGNCRTGACCTN; match class: 1	TF:M11796_1	0.00227519	2.64298
TF	Factor: HES-1; motif: ANSBCKYGTGSCNNG	TF:M01009	0.00235601	2.62782
TF	Factor: SP3; motif: NCCACGCCCMC	TF:M03921	0.00241456	2.61716
TF	Factor: E2F1; motif: NNNNNGCGSSAAAN; match class: 1	TF:M08874_1	0.00243788	2.61299
TF	Factor: BTEB3; motif: NRCCACGCCCMCN	TF:M12180	0.00267241	2.5731
TF	Factor: c-Krox; motif: NCGACCACCN	TF:M12232	0.00277798	2.55627
TF	Factor: ZNF524; motif: NCTCGNACCCNN	TF:M12100	0.00278274	2.55553
TF	Factor: AhR:Arnt; motif: KNNKNNTYGCGTGCMS	TF:M00235	0.00283316	2.54773
TF	Factor: USF2; motif: NNNGGTCACGTGRYNN	TF:M09820	0.00318658	2.49668
TF	Factor: Pax-5; motif: NNRNKCAGYSRAGCRTGAC	TF:M07223	0.00336085	2.47355
TF	Factor: USF2; motif: NNCACGTGACN	TF:M11096	0.0036823	2.43388
TF	Factor: GABP; motif: VCCGGAAGNGCR; match class: 1	TF:M00341_1	0.00381034	2.41904
TF	Factor: SMAD5; motif: GSGGCAGM	TF:M03846	0.00394513	2.40394
TF	Factor: MAZ; motif: CCCTCCCYCYN; match class: 1	TF:M07297_1	0.00404283	2.39331
TF	Factor: GCMb; motif: NATGCGGGTN	TF:M04002	0.00406448	2.39099
TF	Factor: p300; motif: NNNGGGAGTNNNNS	TF:M00033	0.00409896	2.38733
TF	Factor: Rb:E2F-1:DP-1; motif: TTTSGCGC; match class: 1	TF:M00740_1	0.00427211	2.36936
TF	Factor: Elf-1; motif: NANGCGGAAGTN	TF:M11448	0.00430833	2.36569
TF	Factor: BEN; motif: CWGCGAYA; match class: 1	TF:M01241_1	0.00441882	2.35469
TF	Factor: Zic1; motif: KGGGTGGTC	TF:M00448	0.00445865	2.3508
TF	Factor: SP9; motif: RCCACGCCCMCY	TF:M12149	0.00451655	2.34519
TF	Factor: HIF-1alpha; motif: NNACGTGNN	TF:M07043	0.00461618	2.33572
TF	Factor: AP-2gamma; motif: NSCCYNRGGSN	TF:M11481	0.0047151	2.32651
TF	Factor: E2F-2; motif: NTTTTGGCGCCAWWWN	TF:M11528	0.00481749	2.31718
TF	Factor: Pax-5; motif: NGTCACGCWTSANTGMNY; match class: 1	TF:M04064_1	0.00489077	2.31062
TF	Factor: Sp2; motif: NTWAGTCCCGCCCMCTT; match class: 1	TF:M12155_1	0.00522346	2.28204
TF	Factor: ELK-1; motif: ACCGGAAGTN	TF:M02059	0.00539777	2.26779
TF	Factor: ZNF714; motif: NSGKTGGGCCGM	TF:M05938	0.00540102	2.26752
TF	Factor: DRRS; motif: GNNGGGWGGG; match class: 1	TF:M10056_1	0.00549667	2.2599
TF	Factor: MyoD; motif: CGNCAGSTGTYN	TF:M11181	0.00550517	2.25923
TF	Factor: Egr-1; motif: NMCRCCCMCNCNN; match class: 1	TF:M12139_1	0.0057396	2.24112
TF	Factor: Sp3; motif: NGCCACGCCCMCN	TF:M12154	0.0061963	2.20787
TF	Factor: ER81; motif: NNNGRCMGGAAGYRNNNNNNNS	TF:M09611	0.00637497	2.19552
TF	Factor: ER81; motif: RCCGGAARYN; match class: 1	TF:M02065_1	0.00639716	2.19401
TF	Factor: SMAD5; motif: GSGGCAGM; match class: 1	TF:M03846_1	0.00645986	2.18978
TF	Factor: Sohlh2; motif: NNCACGTGNN; match class: 1	TF:M11075_1	0.00653966	2.18444
TF	Factor: AP-2alpha; motif: NNNGSCCTGRGGSN; match class: 1	TF:M04896_1	0.00671625	2.17287
TF	Factor: VDR; motif: NRGGTCANNGRGKTCA	TF:M10106	0.00685713	2.16386
TF	Factor: USF; motif: NNRNCACGTGNYNN; match class: 1	TF:M00122_1	0.00686687	2.16324
TF	Factor: USF; motif: NNRNCACGTGNYNN	TF:M00122	0.00686687	2.16324
TF	Factor: KLF15; motif: GAGNNGGGGNGTDG	TF:M01714	0.00696789	2.1569
TF	Factor: LRF; motif: NCGACCACCGN; match class: 1	TF:M12231_1	0.006999	2.15496
TF	Factor: E2F; motif: TTTSGCGSG; match class: 1	TF:M00939_1	0.00767921	2.11468
TF	Factor: MAX; motif: SCACGTGSNCNSSSSSN	TF:M12631	0.00772471	2.11212
TF	Factor: Tcfap2e; motif: TGCCCYNNGGCN	TF:M11476	0.00775425	2.11046
TF	Factor: SP9; motif: NCCACGCCCMCN	TF:M12150	0.0078206	2.10676
TF	Factor: pax-2; motif: NSGTCACGCWTSANYGMNYN	TF:M11876	0.00783116	2.10617
TF	Factor: BTEB3; motif: NRCCACGCCCMCN	TF:M12181	0.00796463	2.09883
TF	Factor: KLF4; motif: NNCCCCACCCNN; match class: 1	TF:M12489_1	0.00812756	2.09004
TF	Factor: meis1:Elf-1; motif: NTGCCGGAAGTN; match class: 1	TF:M08377_1	0.00894545	2.0484
TF	Factor: ZNF644; motif: TCCWGCCTCTSN	TF:M09737	0.00960268	2.01761
TF	Factor: CTCF; motif: NNNGCCASCAGRKGGCRSNN; match class: 1	TF:M01200_1	0.00976458	2.01035
TF	Factor: MYCN; motif: NNCCACGTGGNN; match class: 1	TF:M09814_1	0.00988615	2.00497
TF	Factor: MYCN; motif: NNCCACGTGGNN	TF:M09814	0.00988615	2.00497
TF	Factor: KLF3; motif: CCMCACCCNG	TF:M03553	0.0100468	1.99797
TF	Factor: CLOCK; motif: CNGNCACGTGNNNM	TF:M09884	0.0112685	1.94814
TF	Factor: MRF4; motif: CASCTGC; match class: 1	TF:M03831_1	0.0115567	1.93716
TF	Factor: HTF4; motif: CASCTGB; match class: 1	TF:M02018_1	0.0115567	1.93716
TF	Factor: ZBTB10; motif: TGGGGTGCNS; match class: 1	TF:M12686_1	0.0129724	1.88698
TF	Factor: ATF-3; motif: GGCGCSSNSNGRTSACGTSA; match class: 1	TF:M04744_1	0.0144957	1.83876
TF	Factor: USF; motif: NCACGTGN; match class: 1	TF:M00217_1	0.0148388	1.8286
TF	Factor: c-Ets-1; motif: NNNRCCGGAWRYNNNN	TF:M01078	0.0149253	1.82608
TF	Factor: P73; motif: GNNNRRRCNTGCMNNTSASN	TF:M03558	0.015331	1.81443
TF	Factor: AhR:Arnt; motif: GRGKATYGCGTGMCWNSCC; match class: 1	TF:M00237_1	0.0171262	1.76634
TF	Factor: ZNF557; motif: NCCGCKTCCTGC	TF:M06444	0.0176001	1.75449
TF	Factor: TFAP2B; motif: NGCCCNNRGGCA	TF:M04149	0.0180403	1.74376
TF	Factor: P53; motif: NNNGRCATGCCCAGRCATGYCY; match class: 1	TF:M12647_1	0.0183693	1.73591
TF	Factor: AP-2gamma; motif: NSCCYNRGGSN; match class: 1	TF:M11481_1	0.0184514	1.73397
TF	Factor: MZF-1; motif: KNGNKAGGGGNAA; match class: 1	TF:M00084_1	0.0185219	1.73231
TF	Factor: BTEB3; motif: NRCCACGCCCMCN	TF:M12179	0.0201088	1.69661
TF	Factor: SREBP-2; motif: NTCACCYNNNN	TF:M03852	0.0202357	1.69388
TF	Factor: CPBP; motif: SNCCCNN	TF:M01822	0.0228675	1.64078
TF	Factor: AP-2alpha; motif: NGCCTNAGGCN	TF:M11479	0.023808	1.62328
TF	Factor: SAP-1; motif: NNCCGGAAGTGN	TF:M09905	0.0238765	1.62203
TF	Factor: Myc; motif: CACGTGS; match class: 1	TF:M00799_1	0.0239363	1.62094
TF	Factor: E2F-1; motif: TTTSGCGS; match class: 1	TF:M00431_1	0.0247673	1.60612
TF	Factor: c-Myc; motif: RACCACGTGCTC; match class: 1	TF:M01145_1	0.025515	1.5932
TF	Factor: ESE-1; motif: SATKGCGGATGCN; match class: 1	TF:M11381_1	0.0257153	1.58981
TF	Factor: NRF-1; motif: SYGCGCMTGCGCRNNGSN	TF:M09641	0.0259414	1.58601
TF	Factor: CTCF; motif: NNYGCCCYCTRSTGGN	TF:M09744	0.0270486	1.56785
TF	Factor: Ikaros; motif: TGGGAGN	TF:M07260	0.0280133	1.55264
TF	Factor: ESE-1; motif: NTGTGCGGATGCN	TF:M11385	0.028171	1.5502
TF	Factor: SP3; motif: NCCACGCCCMC; match class: 1	TF:M03921_1	0.0293626	1.53221
TF	Factor: SREBP-2; motif: NNGYCACNNSMN; match class: 1	TF:M01177_1	0.0299195	1.52405
TF	Factor: Zfp281; motif: TGGGGGAGGGG	TF:M01597	0.0300454	1.52222
TF	Factor: Sall1; motif: NGGTCCKRGKRA	TF:M05467	0.0304572	1.51631
TF	Factor: MECP2; motif: CCGGNNTTWA	TF:M01299	0.0324414	1.4889
TF	Factor: Elk-1:Pax-1; motif: ACCGGAACTACGCWTSANTG	TF:M08224	0.0324623	1.48862
TF	Factor: RREB-1; motif: GRSDSGGGKTGGGKGG	TF:M07062	0.03304	1.48096
TF	Factor: Erm; motif: NNSCGGAWGYN	TF:M11424	0.0333457	1.47696
TF	Factor: ZNF880; motif: GGAGGGCTYK	TF:M05821	0.033633	1.47323
TF	Factor: VDR; motif: RRGGTCANNGRGKTCA	TF:M09671	0.0372028	1.42942
TF	Factor: Elk-1; motif: RCCGGAAGTGN	TF:M09904	0.0379692	1.42057
TF	Factor: ZNF697; motif: NGGRACCCAGGMNNCC	TF:M12715	0.0403099	1.39459
TF	Factor: c-Myc; motif: NCCACGTGCNN	TF:M09992	0.0420724	1.376
TF	Factor: E2A; motif: CACCTGNY; match class: 1	TF:M00973_1	0.0424144	1.37249
TF	Factor: MTF-1; motif: TGCGCAC	TF:M01243	0.0428799	1.36775
TF	Factor: Hey2; motif: NGCACGYGYN	TF:M11054	0.0441546	1.35502
TF	Factor: MAZR; motif: NSGGGGGGGGMCN	TF:M00491	0.0467698	1.33003
TF	Factor: c-Myc; motif: RACCACGTGCTC	TF:M01145	0.0487307	1.3122
MIRNA	hsa-miR-615-3p	MIRNA:hsa-miR-615-3p	4.90203e-05	4.30962
MIRNA	hsa-miR-744-5p	MIRNA:hsa-miR-744-5p	0.000159841	3.79631
MIRNA	hsa-miR-484	MIRNA:hsa-miR-484	0.000219599	3.65837
MIRNA	hsa-miR-324-3p	MIRNA:hsa-miR-324-3p	0.000429162	3.36738
MIRNA	hsa-miR-1909-3p	MIRNA:hsa-miR-1909-3p	0.000603142	3.21958
MIRNA	hsa-miR-218-5p	MIRNA:hsa-miR-218-5p	0.000709188	3.14924
MIRNA	hsa-miR-124-3p	MIRNA:hsa-miR-124-3p	0.000758268	3.12018
MIRNA	hsa-miR-4419a	MIRNA:hsa-miR-4419a	0.000772684	3.112
MIRNA	hsa-miR-6130	MIRNA:hsa-miR-6130	0.000772684	3.112
MIRNA	hsa-miR-6133	MIRNA:hsa-miR-6133	0.000805421	3.09398
MIRNA	hsa-miR-6129	MIRNA:hsa-miR-6129	0.000917456	3.03741
MIRNA	hsa-miR-4510	MIRNA:hsa-miR-4510	0.00108758	2.96354
MIRNA	hsa-miR-6127	MIRNA:hsa-miR-6127	0.00152097	2.81788
MIRNA	hsa-miR-6722-3p	MIRNA:hsa-miR-6722-3p	0.00191248	2.7184
MIRNA	hsa-miR-16-5p	MIRNA:hsa-miR-16-5p	0.00461535	2.3358
MIRNA	hsa-miR-7110-5p	MIRNA:hsa-miR-7110-5p	0.00518499	2.28525
MIRNA	hsa-miR-1207-5p	MIRNA:hsa-miR-1207-5p	0.00846549	2.07235
MIRNA	hsa-miR-486-3p	MIRNA:hsa-miR-486-3p	0.00900862	2.04534
[truncated: 242 more rows]

## Sheet: Description
related to Figure 5
a) Predicted PAX8 regulon
Peak to gene links generated using ArchR (complete list of links can be found in Supplemental Table 8), then used as input to HOMER to identify overrepresentation of PAX8 motifs within linked peaks, and their corresponding genes.
Code used to generate PAX8 links is available here: https://github.com/roeperlab/multiome-organoid
b) PAX8 regulon GO analysis
Data used for plot in Fig. 5C
Gene ontology analysis using g:Profiler (https://biit.cs.ut.ee/gprofiler/gost) of PAX8-linked genes
