# Supplementary material for: Identification of a core transcriptional program driving the human renal mesenchymal-to-epithelial transition
Source: Dev Cell. Author manuscript; Available in PMC 2024 May 29. (PMC7616043; doi:10.1016/j.devcel.2024.01.011)
Supplement: Table S5 [file EMS196335-supplement-Table_S5.zip]

Archive with 1 entries (1 files):
- Ng-Blichfeldt_Supplemental Table 5.xlsm
