# Supplementary material for: Identification of a core transcriptional program driving the human renal mesenchymal-to-epithelial transition
Source: Dev Cell. Author manuscript; Available in PMC 2024 May 29. (PMC7616043; doi:10.1016/j.devcel.2024.01.011)
Supplement: Table S5 [file EMS196335-supplement-Table_S5.zip › Ng-Blichfeldt_Supplemental Table 5.xlsm]

## Sheet: a) DMSOvsCHIR genes
group_name	name	Log2FC	FDR	MeanDiff
DMSO	LHFPL3	4.8397	4.23e-116	5.07375
DMSO	LHFPL3-AS2	4.7068	1.07e-111	3.61827
DMSO	LHFPL3-AS1	5.65515	4.05e-83	1.83308
DMSO	ADCY5	3.24164	8.75e-83	1.7148
DMSO	FOXP1	1.51659	6.28e-82	9.70784
DMSO	TLN2	2.28882	4.16e-79	5.71652
DMSO	EPHA4	2.07043	1.61e-77	10.0637
DMSO	HNF1A-AS1	3.60483	2.75e-76	1.71344
DMSO	EFNA5	1.52188	1.07e-70	10.0895
DMSO	SPOCK1	4.15638	4.36e-69	4.28493
DMSO	COL4A2	1.22314	1.27e-67	3.47088
DMSO	SEMA3D	2.90086	4.22e-67	3.34769
DMSO	ABO	3.84028	1.21e-66	1.01924
DMSO	ZNF704	2.41726	1.77e-65	2.16778
DMSO	IGF1R	1.41213	2.19e-62	3.32854
DMSO	FRMD4B	1.87777	1.59e-60	2.84417
DMSO	MIR503HG	2.83719	5.54e-60	1.97768
DMSO	AMIGO2	4.6348	1.86e-59	1.05136
DMSO	PPP1R14C	2.4794	1.04e-58	2.11918
DMSO	ZBTB20	1.64394	2.52e-58	4.62216
DMSO	KCNJ16	3.37745	7.61e-57	0.958041
DMSO	EMID1	1.31052	1.5e-56	2.92968
DMSO	LRIG3	2.01453	1.83e-56	1.91488
DMSO	ARHGAP29	3.96604	1.18e-55	1.70497
DMSO	CCDC198	2.88472	1.79e-55	1.69618
DMSO	FUT8	2.48211	3.92e-55	2.23015
DMSO	MITF	2.43661	5.75e-55	2.2472
DMSO	SLC4A4	1.7709	7.3e-55	2.89343
DMSO	MET	2.0927	2.36e-54	1.76928
DMSO	FRMD4A	1.25021	3.11e-54	4.39362
DMSO	MAPK10	1.20406	3.11e-54	4.4077
DMSO	EVC	2.36611	8.62e-54	1.08778
DMSO	NRIP1	1.08453	1.83e-53	3.62357
DMSO	LINC00511	2.64666	7.46e-53	1.9997
DMSO	LINC00472	1.95851	3.19e-51	8.81569
DMSO	PELI2	2.05019	8.86e-51	1.9125
DMSO	PCED1B	3.32242	1.41e-50	1.23014
DMSO	PLOD2	1.64311	1.16e-49	2.54942
DMSO	FLRT3	3.5294	1.4e-48	1.16701
DMSO	PTPN13	1.10088	1.27e-47	3.69415
DMSO	GUCY1B1	1.98689	1.43e-47	1.85302
DMSO	RAP1GAP2	2.54906	1.53e-47	1.05486
DMSO	CLEC18A	2.77368	5.5e-47	0.786866
DMSO	GPC3	1.39898	2.53e-46	7.91857
DMSO	HS6ST2	1.5194	4.1e-46	3.50481
DMSO	GRIA3	1.70171	1e-45	1.62165
DMSO	ARHGAP6	1.50331	4.19e-45	4.20662
DMSO	RBM47	1.25397	9.89e-45	2.20369
DMSO	ERBB4	3.4742	1.13e-44	51.137
DMSO	CCBE1	2.87862	1.4e-44	2.30435
DMSO	SHANK2	1.40221	3.41e-44	2.49581
DMSO	NOTCH2	1.62245	2.72e-43	2.76886
DMSO	EPB41L4A	1.72241	1.18e-42	1.9113
DMSO	COL4A1	1.27366	1.06e-41	2.01596
DMSO	UTRN	1.06105	4.34e-41	8.53992
DMSO	RBPMS	1.30661	7.43e-41	2.35358
DMSO	NEDD4L	1.57515	7.82e-41	1.74178
DMSO	CLEC18C	2.71979	1.39e-40	0.523987
DMSO	EPB41L5	1.04699	4.41e-40	2.43344
DMSO	CLEC18B	2.30058	1e-39	0.605004
DMSO	TRABD2B	1.9982	2.46e-39	5.69761
DMSO	COBLL1	1.63146	3.33e-39	2.5931
DMSO	NHS	1.62948	3.47e-39	13.4158
DMSO	PLXDC2	1.10182	7.97e-39	2.62655
DMSO	SNX29	1.39222	1.03e-38	2.47741
DMSO	LIPC	5.28057	1.08e-38	0.721531
DMSO	SLC16A10	1.49733	1.35e-38	1.82233
DMSO	TPM1	1.60578	2e-38	1.38635
DMSO	SFRP2	2.77926	2.24e-38	1.70563
DMSO	NPAS3	1.78302	2.73e-38	3.55844
DMSO	HLA-DMB	2.05684	3.28e-38	0.949804
DMSO	RCAN2	2.34901	5.29e-38	1.60809
DMSO	PRKD1	1.5181	2.44e-37	2.21967
DMSO	PROM1	1.58919	7.46e-37	1.0147
DMSO	SOX6	1.74488	1.6e-36	1.76479
DMSO	HS3ST3B1	1.71283	3.34e-36	1.52826
DMSO	FRY	3.02648	1.16e-35	1.54549
DMSO	CLU	1.89159	1.44e-35	1.13527
DMSO	ANK3	1.17987	3.22e-35	3.53932
DMSO	LFNG	2.30517	2.66e-34	0.624298
DMSO	PITPNC1	1.15113	5.88e-34	3.51567
DMSO	MACROD2	1.54826	2.64e-33	2.75624
DMSO	ARHGAP24	1.06716	2.73e-33	2.43149
DMSO	NRG3	2.58477	6.62e-33	3.64089
DMSO	CDH2	1.00983	8.09e-33	3.61807
DMSO	KLHL13	2.31628	1.01e-32	3.34519
DMSO	PRAG1	1.47283	2.35e-32	0.909019
DMSO	LRP2	8.78471	4.32e-32	0.88181
DMSO	PRSS23	1.61169	6.91e-32	0.884372
DMSO	DEPTOR	3.82367	7.67e-32	0.583945
DMSO	HES4	1.37437	1.76e-31	0.973988
DMSO	AP001528.1	1.65543	2.07e-31	0.927787
DMSO	MN1	3.16323	2.26e-31	0.451074
DMSO	SCD5	3.65974	4.66e-31	0.748056
DMSO	TBXAS1	1.73277	7.39e-31	0.854274
DMSO	DSCAML1	2.24009	8.19e-31	1.32352
DMSO	RORA	1.19279	8.65e-31	2.63868
DMSO	OPCML	4.28695	2e-30	2.19207
DMSO	AL592429.2	1.98863	2.74e-30	1.69675
DMSO	BRINP1	3.85379	3.07e-30	1.03018
DMSO	TMEM163	2.28769	6.01e-30	1.2124
DMSO	CRMP1	1.91214	1.59e-29	0.535504
DMSO	LINC00907	3.31559	2.59e-29	2.51962
DMSO	SLC27A2	3.5153	6.39e-29	0.639193
DMSO	NECTIN3	1.2453	1.21e-28	1.39995
DMSO	AL589935.1	2.16228	2.07e-28	0.991458
DMSO	PLXNA4	1.33891	3.21e-28	3.45697
DMSO	PPP1R13B	1.36768	6.91e-28	0.803243
DMSO	COL24A1	3.02191	1.29e-27	0.800067
DMSO	CCDC85A	2.82344	1.73e-27	0.900163
DMSO	ABTB2	2.53547	2.29e-27	0.969189
DMSO	CD9	1.54835	3.13e-27	0.627638
DMSO	GMDS-DT	1.36764	5.15e-27	1.28816
DMSO	AC016705.2	1.77826	5.22e-27	1.00464
DMSO	NR2F2-AS1	1.51494	5.34e-27	3.58824
DMSO	DGKK	2.138	2.22e-26	0.639938
DMSO	BNC2	1.19895	2.6e-26	1.669
DMSO	EPHA6	4.78972	2.79e-26	1.66974
DMSO	LINC01781	6.74617	3.12e-26	0.781048
DMSO	C20orf194	1.30912	7.71e-26	1.19976
DMSO	DPH6	1.28173	9.08e-26	1.61923
DMSO	LRCH2	1.02646	1.08e-25	1.26513
DMSO	A1CF	2.68511	1.45e-25	0.679676
DMSO	AC005208.1	3.18279	2.42e-25	0.312292
DMSO	PCDH17	2.18568	2.69e-25	1.08406
DMSO	AL121932.2	3.06818	3.22e-25	0.387213
DMSO	U91319.1	1.80825	4.13e-25	1.88311
DMSO	GLCCI1	1.25531	4.13e-25	1.82129
DMSO	NR2F1-AS1	1.80311	7.74e-25	1.13327
DMSO	FOXC1	3.30143	8e-25	0.282942
DMSO	HNF1B	1.1742	9.74e-25	1.42067
DMSO	C4orf19	2.13385	1.02e-24	0.578165
DMSO	PDLIM5	1.17353	1.15e-24	2.39054
DMSO	SORL1	1.58808	2.05e-24	1.30164
DMSO	CARMIL1	1.00265	2.63e-24	1.60756
DMSO	NRXN3	2.42982	3.07e-24	12.4513
DMSO	ZNF385D	1.01179	4.28e-24	2.98681
DMSO	SHISA9	1.63461	4.49e-24	3.89676
DMSO	PTPRM	1.03307	4.79e-24	1.39539
DMSO	ITGB6	3.86573	4.8e-24	0.39687
DMSO	YPEL2	1.19931	6.37e-24	0.887779
DMSO	NTRK2	3.61548	1.09e-23	0.647988
DMSO	PGM5	2.23456	3.58e-23	0.513434
DMSO	LAMA1	1.03637	4.77e-23	1.56504
DMSO	LIPG	1.15941	4.95e-23	0.749018
DMSO	PLCXD3	5.17712	7.05e-23	0.658448
DMSO	RGS9	2.59853	8.81e-23	0.373516
DMSO	MB21D2	1.51075	1.05e-22	0.715273
DMSO	PRLR	3.24017	1.09e-22	1.11921
DMSO	TMEM150C	2.04001	1.17e-22	0.476455
DMSO	HNF4G	1.73	3.37e-22	0.747671
DMSO	PRKCQ	1.42174	3.41e-22	0.87433
DMSO	SPATA17	1.99206	4.12e-22	0.675255
DMSO	HOGA1	2.65184	8.25e-22	0.315471
DMSO	FBXL20	1.29458	9.87e-22	0.763852
DMSO	CGNL1	1.52003	1.04e-21	0.649087
DMSO	COBL	4.43506	2.83e-21	0.454685
DMSO	KCNIP4	3.20562	2.83e-21	4.88202
DMSO	ZBTB7C	2.28104	2.98e-21	0.797161
DMSO	NRCAM	2.52727	3.41e-21	0.583929
DMSO	PLEKHA7	1.41788	3.43e-21	0.750192
DMSO	TMEM65	1.34398	4.9e-21	0.929233
DMSO	AC022075.1	2.12077	5.26e-21	0.526534
DMSO	WDR86	1.54465	5.4e-21	1.11091
DMSO	UNC13C	5.98029	6.8e-21	0.68051
DMSO	AC004540.1	1.69385	7.36e-21	0.614443
DMSO	CACNA2D1	1.02076	1.33e-20	2.20823
DMSO	ANKDD1B	2.0693	1.93e-20	0.412741
DMSO	PDGFA	2.79743	2.43e-20	0.246799
DMSO	TBC1D1	1.13945	3.69e-20	0.745558
DMSO	ADAMTS16	2.96574	3.82e-20	0.700682
DMSO	KLHL24	1.42963	4.37e-20	0.580667
DMSO	AC015574.1	4.07329	5.27e-20	0.3311
DMSO	CASR	7.64406	5.69e-20	0.398854
DMSO	PHLDB2	1.17671	6.1e-20	0.830916
DMSO	PODXL2	1.00284	7.84e-20	0.825899
DMSO	ITGA6	1.24105	1.08e-19	0.666415
DMSO	CHPT1	1.14136	1.41e-19	0.680435
DMSO	MIR3936HG	1.61316	1.7e-19	0.660658
DMSO	STPG2	2.16982	1.89e-19	0.851173
DMSO	LINC00210	3.89587	1.96e-19	0.526767
DMSO	GALNT14	1.37191	2.13e-19	1.06617
DMSO	TSPAN15	1.29018	2.15e-19	0.694274
DMSO	AC022424.1	3.66856	2.26e-19	0.269996
DMSO	LAMP5	1.62377	2.29e-19	0.456012
DMSO	MYO5B	1.27575	2.39e-19	0.598002
DMSO	NAALADL2	1.33496	2.63e-19	2.39602
DMSO	CTTNBP2	1.22611	3.98e-19	1.71978
DMSO	ODF2L	1.06922	4.07e-19	0.759112
DMSO	GUCY1A1	1.13863	4.25e-19	0.798205
DMSO	LGI2	1.84398	5.14e-19	0.571119
DMSO	MIR181A2HG	1.08718	7.37e-19	1.62948
DMSO	PDGFD	1.86853	8.06e-19	0.915415
DMSO	EFHC2	2.21817	8.13e-19	0.448573
DMSO	MGLL	1.89107	8.27e-19	0.716905
DMSO	PLA2R1	2.07664	8.31e-19	0.503933
DMSO	CDHR3	1.63412	1.17e-18	0.780286
DMSO	SYNDIG1	4.25158	1.86e-18	0.259589
DMSO	LINC01697	4.52835	3.42e-18	0.47649
DMSO	WWC1	1.11929	5.96e-18	0.698157
DMSO	ESRRG	2.2314	8.28e-18	6.9036
DMSO	CYS1	2.8333	2.14e-17	0.235548
DMSO	ERBB2	1.62393	2.24e-17	0.35607
DMSO	LINC01695	3.98809	3.34e-17	0.86659
DMSO	USP43	1.80473	4.23e-17	0.403038
DMSO	GABRG3	1.35218	7.45e-17	1.44272
DMSO	PLCL2	1.62348	1.08e-16	0.763362
DMSO	AC079298.3	2.87423	1.47e-16	0.504543
DMSO	AC092153.1	6.08221	2.29e-16	0.243334
DMSO	ARID5B	1.30962	3.82e-16	0.874009
DMSO	ADGRF1	2.94045	5.7e-16	0.25723
DMSO	RBM20	1.34923	5.83e-16	1.36642
DMSO	FOXC2	2.49521	6.69e-16	0.18924
DMSO	CLSTN2	2.49145	9.26e-16	1.33321
DMSO	GRID1	3.16654	9.36e-16	0.528492
DMSO	ADAMTS15	3.07331	1e-15	0.167402
DMSO	ITGB8	1.25566	1.06e-15	0.691467
DMSO	CPM	2.86816	1.58e-15	0.212822
DMSO	EVC2	1.24496	2.08e-15	0.446026
DMSO	TSHZ1	1.5288	2.17e-15	0.385255
DMSO	ATP8B4	3.38302	2.62e-15	0.310652
DMSO	AL354754.1	6.85101	2.76e-15	0.22934
DMSO	ZNF385B	2.66456	3.96e-15	1.24375
DMSO	VEPH1	2.24412	3.97e-15	0.374169
DMSO	HS3ST2	3.08497	4.02e-15	0.474848
DMSO	CD24	1.01461	4.11e-15	1.30244
DMSO	AC009053.3	2.00796	4.25e-15	0.254305
DMSO	PRRG1	1.28056	4.29e-15	0.91084
DMSO	SLCO2A1	1.11663	4.63e-15	0.475831
DMSO	DPPA4	1.09218	4.83e-15	0.852772
DMSO	PTCHD1-AS	1.9774	6.85e-15	1.36734
DMSO	LINC00937	1.80873	9.47e-15	0.48212
DMSO	ZEB2	1.29773	1.1e-14	1.02948
DMSO	CFAP221	1.55912	1.23e-14	0.677359
DMSO	AC021231.1	1.50904	1.23e-14	0.562188
DMSO	FOXP2	2.81741	2.65e-14	0.554098
DMSO	CYLD	1.63779	3.15e-14	0.288548
DMSO	FXYD2	2.9298	4.01e-14	0.162286
DMSO	ZDHHC14	1.46611	4.74e-14	0.773836
DMSO	LINC01948	2.22232	4.78e-14	0.25636
DMSO	TCP11L2	3.39044	5.04e-14	0.205663
DMSO	PDCD4	1.20889	5.44e-14	0.493536
DMSO	AC005562.1	1.02002	7.38e-14	0.442198
DMSO	OCA2	1.34709	8.81e-14	1.44769
DMSO	CNTNAP3B	2.27874	9.65e-14	0.257692
DMSO	KCNJ15	2.43967	9.84e-14	0.383173
DMSO	KIF12	2.01065	1.56e-13	0.195654
DMSO	MAATS1	1.28142	1.59e-13	0.446794
DMSO	AL159156.1	4.27003	2.15e-13	0.494901
DMSO	MPC2	1.29265	2.18e-13	0.51364
DMSO	GKAP1	1.22809	2.21e-13	0.302059
DMSO	PCDH9-AS1	2.22846	2.49e-13	0.21404
DMSO	BCL6	1.52704	2.79e-13	0.614098
DMSO	LINC01435	4.4135	3.25e-13	0.645614
DMSO	BCAM	1.38842	3.34e-13	0.344207
DMSO	DPYD	2.2918	3.79e-13	0.373784
DMSO	DPF3	1.30014	4.54e-13	0.593096
DMSO	KCNJ3	3.04738	5.73e-13	0.344644
DMSO	AL008633.1	1.12063	7.31e-13	2.00684
DMSO	ADAMTS1	1.92785	7.99e-13	0.49977
DMSO	NUDT4	1.2577	9.36e-13	0.527166
DMSO	MYO7B	3.15269	9.49e-13	0.172145
DMSO	TPRG1	1.59918	9.54e-13	0.782644
DMSO	ANGPT1	2.14527	9.55e-13	0.640678
DMSO	IQCJ-SCHIP1	1.10497	1.13e-12	0.822793
DMSO	AC127526.2	1.79738	1.27e-12	0.389639
DMSO	MAP1LC3B2	2.94038	1.31e-12	0.140552
DMSO	PMFBP1	1.61967	1.43e-12	0.395446
DMSO	PLSCR4	1.81865	1.5e-12	0.245623
DMSO	AC107021.1	1.50858	1.72e-12	0.313593
DMSO	AC010201.3	1.02736	1.72e-12	0.577086
DMSO	AL138720.1	1.77481	1.75e-12	0.477729
DMSO	GPM6A	1.43492	1.84e-12	1.48827
DMSO	CDH20	1.45911	1.85e-12	0.8665
DMSO	LINC01197	2.19153	2.21e-12	0.326428
DMSO	ACSM3	1.59473	2.65e-12	0.30283
DMSO	KCNMB2	1.76953	2.78e-12	0.875834
DMSO	PCSK1N	3.39194	2.89e-12	0.119918
DMSO	AC012409.2	1.12651	2.97e-12	0.808068
DMSO	ANKRD44	1.49591	4.17e-12	0.410856
DMSO	ASIC2	2.53887	4.83e-12	1.36316
DMSO	HEY1	1.79189	5e-12	0.245527
DMSO	ARSD	1.32612	5.42e-12	0.371298
DMSO	TMEM178A	1.44144	1.06e-11	0.301398
DMSO	FGFR3	1.951	1.09e-11	0.218172
DMSO	BCO1	3.75813	1.13e-11	0.126913
DMSO	JMY	1.14573	1.2e-11	0.254342
DMSO	MYOM2	2.18958	1.47e-11	0.433856
DMSO	EPB41L4B	1.72003	1.51e-11	0.245986
DMSO	SCTR	1.96574	1.61e-11	0.509732
DMSO	HOTAIRM1	1.0326	1.66e-11	0.426829
DMSO	AL133346.1	2.21454	1.8e-11	0.368145
DMSO	TMEM252-DT	1.73883	2.04e-11	0.242195
DMSO	DPP4	1.41034	2.22e-11	0.335875
DMSO	ABCA4	3.71484	2.31e-11	0.150462
DMSO	AC016821.1	1.62139	2.31e-11	0.391232
DMSO	ALDH1A2	1.13927	2.44e-11	0.64227
DMSO	KLF7	1.22882	3.12e-11	0.463482
DMSO	AL355526.2	4.8008	3.13e-11	0.1422
DMSO	DPYS	2.90661	3.3e-11	0.201173
DMSO	AC123912.4	3.71368	3.54e-11	0.130002
DMSO	MSC-AS1	1.80948	3.67e-11	0.383051
DMSO	TMCO4	1.1259	3.81e-11	0.327573
DMSO	IMPA2	1.271	3.82e-11	0.283783
DMSO	ARHGEF10L	1.17148	3.85e-11	0.399125
DMSO	COL9A1	2.22209	4.54e-11	0.200631
DMSO	PRRG4	1.77518	5.05e-11	0.196749
DMSO	SPEF2	1.23752	5.62e-11	0.314882
DMSO	SLC44A5	1.30867	6.46e-11	1.07012
DMSO	CPEB4	1.0887	7.69e-11	0.618794
DMSO	AC110296.1	3.18206	7.91e-11	0.135712
DMSO	TOX3	2.36009	8.39e-11	0.538635
DMSO	KLF3-AS1	1.48915	8.84e-11	0.269773
DMSO	SPATS2L	1.17436	1.2e-10	0.623122
DMSO	AC005224.2	1.41476	1.22e-10	0.290016
DMSO	LINC01159	2.14373	1.24e-10	0.405251
DMSO	TINAG	6.77097	1.45e-10	0.216856
DMSO	CREBRF	1.23271	1.51e-10	0.339822
DMSO	VLDLR-AS1	1.90821	1.83e-10	0.38
DMSO	GPR176	1.05763	1.96e-10	0.372605
DMSO	CFLAR	1.04693	1.99e-10	0.341113
DMSO	DNAH6	1.3212	2.16e-10	0.47938
DMSO	NIBAN1	2.42144	2.18e-10	0.305114
DMSO	AL390719.2	2.40756	2.18e-10	0.135787
DMSO	EVA1A	1.07155	2.45e-10	0.38097
DMSO	NR3C2	1.44296	2.58e-10	0.495488
DMSO	SLC1A1	2.20557	2.78e-10	0.172758
DMSO	CLDN3	1.80914	2.82e-10	0.178941
DMSO	AL136234.1	4.40387	3.04e-10	0.122027
DMSO	PDZK1	1.29889	3.45e-10	0.285992
DMSO	KIRREL1	1.01551	3.47e-10	0.35948
DMSO	ZNF846	1.19711	3.99e-10	0.36141
DMSO	METTL24	1.56736	4.22e-10	0.326123
DMSO	SNCA	1.09248	4.48e-10	1.04626
DMSO	AC090337.1	1.1434	5.37e-10	0.302948
DMSO	ASRGL1	1.7171	5.82e-10	0.232989
DMSO	MIR99AHG	1.50697	5.87e-10	0.882462
DMSO	WDR91	1.26711	6.01e-10	0.290153
DMSO	FAM245A	3.23391	6.23e-10	0.128734
DMSO	AC113414.1	1.60132	6.89e-10	0.632722
DMSO	PKHD1	1.1346	8.01e-10	0.487786
DMSO	NAV3	3.22326	8.68e-10	1.35575
DMSO	HGD	2.17401	9.53e-10	0.129231
DMSO	CRNDE	1.2239	1.12e-09	0.307864
DMSO	AC138123.1	2.04277	1.23e-09	0.231889
DMSO	RGS5	1.79776	1.24e-09	0.324105
DMSO	MYC	2.33395	1.47e-09	0.0881144
DMSO	RASGRP3	2.00762	1.51e-09	0.213233
DMSO	ZBED9	1.36042	1.53e-09	0.289494
DMSO	IRX3	2.21813	1.88e-09	0.174856
DMSO	IGFBP4	1.43014	1.88e-09	0.32751
DMSO	SLC3A1	1.74283	2.1e-09	0.212983
DMSO	IQUB	1.56415	2.17e-09	0.254064
DMSO	RBFOX1	1.93323	2.24e-09	0.81761
DMSO	SLC22A15	1.34275	2.38e-09	0.314071
DMSO	GRHL2	1.3412	2.49e-09	0.867374
DMSO	TDO2	3.1682	2.54e-09	0.195038
DMSO	FGF9	2.05753	2.54e-09	0.130881
DMSO	CLEC4E	3.84128	2.61e-09	0.0982571
DMSO	GALM	1.01811	2.68e-09	0.344641
DMSO	GRAMD2B	1.03999	3.2e-09	0.397975
DMSO	LMO3	1.10412	3.45e-09	0.597504
DMSO	IL6R	2.51841	3.73e-09	0.0960338
DMSO	ARHGAP18	1.52522	3.95e-09	0.348992
DMSO	EPHB2	1.15887	4.39e-09	0.324685
DMSO	SLC19A3	3.14315	4.94e-09	0.126927
DMSO	MROH7	1.33377	4.96e-09	0.292484
DMSO	BNIP3L	1.14638	5.02e-09	0.326797
DMSO	ATP12A	2.61971	5.22e-09	0.139789
DMSO	PLEKHA6	1.13795	5.35e-09	0.284754
DMSO	AC009060.1	1.53888	6.28e-09	0.231221
DMSO	ELF4	1.7079	6.63e-09	0.14685
DMSO	LINC01896	1.98987	6.73e-09	0.181162
DMSO	SGK2	1.38839	6.89e-09	0.244416
DMSO	AL354702.2	4.56424	8.73e-09	0.116044
DMSO	ZFP36L2	1.70628	8.8e-09	0.263417
DMSO	NBPF10	1.74107	9.16e-09	0.17806
DMSO	RFLNA	1.13646	9.3e-09	0.274575
DMSO	CDH9	6.68509	9.52e-09	0.204206
DMSO	MAGI2	1.169	1e-08	1.99621
DMSO	AFAP1L2	1.10137	1.08e-08	0.208398
DMSO	DDC	4.23053	1.1e-08	0.0882221
DMSO	ECE1	1.0078	1.14e-08	0.376801
DMSO	ADAMTS12	1.07511	1.17e-08	0.563243
DMSO	NTN4	1.89192	1.21e-08	0.190604
DMSO	ENTPD5	1.08407	1.31e-08	0.31933
DMSO	PKDCC	1.30683	1.39e-08	0.389092
DMSO	CLIC5	3.08428	1.47e-08	0.156546
DMSO	AC018730.1	1.13185	1.57e-08	0.342329
DMSO	AIF1L	1.40025	1.59e-08	0.137169
DMSO	PHLDB1	1.35263	1.63e-08	0.189317
DMSO	ZNRF2	1.01607	1.67e-08	0.279587
DMSO	SPTLC3	1.39442	1.93e-08	0.218824
DMSO	CLDN7	1.05452	2.06e-08	0.216653
DMSO	NCKAP5	1.41777	2.07e-08	0.54637
DMSO	SCARA3	1.52989	2.17e-08	0.168835
DMSO	PPIC	1.2689	2.47e-08	0.213606
DMSO	HNF4A	3.8593	2.53e-08	0.0794406
DMSO	CNTNAP3	2.27063	2.63e-08	0.110266
DMSO	CCDC28A	2.04458	2.66e-08	0.125748
DMSO	BCL2	1.2374	2.67e-08	0.459093
DMSO	SIM2	2.1416	2.87e-08	0.186491
DMSO	AC025159.1	1.09561	3.02e-08	0.300704
DMSO	NIPAL3	1.55821	3.06e-08	0.169078
DMSO	CEBPD	1.16868	3.38e-08	0.189962
DMSO	CLDN5	2.28904	3.59e-08	0.117404
DMSO	LINC02794	2.73878	3.75e-08	0.129668
DMSO	ZADH2	1.28672	3.75e-08	0.196415
DMSO	AC092894.1	4.05356	4.22e-08	0.0870776
DMSO	GALNT17	1.28616	4.22e-08	0.72387
DMSO	NBPF14	1.22672	4.93e-08	0.193262
DMSO	PLPP4	2.94178	5.22e-08	0.1204
DMSO	2002-03-01	1.17045	5.33e-08	0.251421
DMSO	BTBD8	1.25648	5.39e-08	0.213006
DMSO	GATA6	1.95245	5.46e-08	0.143554
DMSO	INSR	1.3906	6.68e-08	0.280051
DMSO	LRRC75B	2.17619	6.71e-08	0.101876
DMSO	ADGRD1	1.88194	7.22e-08	0.149516
DMSO	LINC01853	6.24992	7.61e-08	0.150511
DMSO	ESAM	2.17535	7.74e-08	0.135802
DMSO	RHOXF1-AS1	1.49448	8.24e-08	0.229317
DMSO	TMEM72	2.0082	1.01e-07	0.125629
DMSO	YPEL1	1.39455	1.09e-07	0.195503
DMSO	APOM	2.79356	1.14e-07	0.120832
DMSO	AL160272.1	3.52674	1.2e-07	0.101793
DMSO	AC098617.1	3.00339	1.21e-07	0.662697
DMSO	JPH2	2.48101	1.25e-07	0.125572
DMSO	ZRANB2-AS2	1.46157	1.69e-07	0.36525
DMSO	USH1C	1.53154	1.87e-07	0.103194
DMSO	AP004608.1	1.86766	1.91e-07	0.135301
DMSO	AC116362.1	2.31568	2.06e-07	0.195291
DMSO	PHEX	1.82559	2.06e-07	0.160464
DMSO	EPAS1	2.46991	2.27e-07	0.135086
DMSO	AP001605.1	3.54928	2.33e-07	0.203384
DMSO	GRB7	2.31477	2.35e-07	0.105812
DMSO	CKB	1.30255	2.35e-07	0.181833
DMSO	SYTL4	2.88313	2.49e-07	0.170785
DMSO	KIAA0825	1.25225	2.56e-07	0.364817
DMSO	TRPM5	1.93646	2.58e-07	0.176472
DMSO	PPP1R1A	2.03991	2.66e-07	0.0940737
DMSO	LINC01122	1.17608	2.69e-07	0.310256
DMSO	EPHA8	2.74957	2.92e-07	0.0815171
DMSO	NR1D2	1.16651	2.92e-07	0.214482
DMSO	MAP3K5	1.84499	3.05e-07	0.312704
DMSO	SEC24B-AS1	1.22034	3.42e-07	0.264654
DMSO	ST8SIA4	1.6838	3.54e-07	0.261572
DMSO	LINC02246	1.02734	3.68e-07	0.218268
DMSO	HTR4	3.0412	4.08e-07	0.258151
DMSO	AC110023.1	2.99053	4.17e-07	0.201845
DMSO	ATG13	1.15454	4.35e-07	0.162013
DMSO	PCAT1	1.23639	4.37e-07	0.801149
DMSO	MTCL1	1.14674	4.63e-07	0.27237
DMSO	AC008127.1	5.00487	5.18e-07	0.108404
DMSO	LMO4	1.13074	5.54e-07	0.246512
DMSO	ADCY2	1.15617	5.59e-07	2.69074
DMSO	LRRK2	5.85309	6.03e-07	0.113835
DMSO	RPS6KA5	1.11415	6.35e-07	0.220092
DMSO	HERC3	1.67144	6.62e-07	0.163991
DMSO	ENPP3	2.27156	7.51e-07	0.121622
DMSO	ILDR2	1.51796	7.51e-07	0.0838
DMSO	KCNK2	2.00415	7.76e-07	0.206195
DMSO	AC005224.3	1.69722	8.39e-07	0.0877236
DMSO	LINC01611	5.26511	8.42e-07	0.12261
DMSO	CORIN	1.70549	8.78e-07	0.27984
DMSO	CTSO	1.41591	8.82e-07	0.125235
DMSO	AL031186.1	1.42407	8.92e-07	0.11807
DMSO	AP002026.1	1.01526	9.05e-07	0.219614
DMSO	SLC5A8	4.21627	9.12e-07	0.0859733
DMSO	PBLD	1.2867	9.14e-07	0.111766
DMSO	CDH12	2.53218	9.23e-07	0.257952
DMSO	SEPSECS	1.09565	9.73e-07	0.170795
DMSO	LINC02661	5.46078	9.99e-07	0.0862546
DMSO	TMPRSS4	3.22229	1.08e-06	0.118465
DMSO	ANGEL1	1.05383	1.11e-06	0.213083
DMSO	AC006348.1	3.93973	1.14e-06	0.0716966
DMSO	CFAP69	1.3018	1.24e-06	0.152206
DMSO	MORC4	1.14797	1.38e-06	0.223936
DMSO	LRFN2	3.39619	1.46e-06	0.0755859
DMSO	SFXN5	1.11711	1.46e-06	0.323418
DMSO	CA4	1.43948	1.55e-06	0.125021
DMSO	DBX2	5.27115	1.68e-06	0.0753838
DMSO	VIL1	2.11622	1.68e-06	0.0983854
DMSO	AJ006995.1	4.43935	1.84e-06	0.0865605
DMSO	ABCC9	2.43499	1.87e-06	0.124193
DMSO	EIF4E3	1.23383	1.89e-06	0.141319
DMSO	DMRT3	2.62819	1.92e-06	0.0854791
DMSO	MDM1	1.09943	1.93e-06	0.204937
DMSO	AC011995.2	2.41717	2.04e-06	0.0834558
DMSO	MAMDC2-AS1	1.25375	2.18e-06	0.183751
DMSO	MSRB1	1.57764	2.26e-06	0.105015
DMSO	CRYGN	1.66195	2.27e-06	0.0768714
DMSO	ATP7B	1.19076	2.38e-06	0.264918
DMSO	FZD4-DT	1.622	2.59e-06	0.121381
DMSO	PAPPA2	2.66388	2.7e-06	0.187655
DMSO	NOTCH2NLA	1.35327	2.8e-06	0.132869
DMSO	AC011306.1	2.11011	2.97e-06	0.120378
DMSO	GPAT3	1.25299	2.97e-06	0.251496
DMSO	AC091078.1	1.88808	3.23e-06	0.13506
DMSO	CDKN1C	1.47615	3.55e-06	0.165213
DMSO	TXNIP	1.01332	3.55e-06	0.342986
DMSO	ABCA5	1.0344	3.6e-06	0.377828
DMSO	AC027097.2	1.14951	3.82e-06	0.203569
DMSO	COLQ	1.0783	3.98e-06	0.195675
DMSO	SEMA4A	1.71678	4.1e-06	0.0925676
DMSO	WDR72	1.57038	4.18e-06	0.253193
DMSO	POU6F2	1.39284	4.19e-06	0.835604
DMSO	LINC02532	3.83983	4.24e-06	0.071655
DMSO	DMGDH	2.78156	4.41e-06	0.113305
DMSO	SMTNL2	1.05445	4.5e-06	0.105746
DMSO	LINC00113	4.97436	4.62e-06	0.0609946
DMSO	PRR15L	4.64784	4.62e-06	0.0482348
DMSO	KBTBD11	1.0803	4.71e-06	0.113793
DMSO	LNX1	1.43508	4.86e-06	0.150706
DMSO	SLC44A3	1.23593	4.86e-06	0.157037
DMSO	MBOAT1	1.09473	4.89e-06	0.137803
DMSO	GIPC2	1.48318	5.18e-06	0.180438
DMSO	APELA	1.24695	5.19e-06	0.13884
DMSO	TYRO3	1.46511	5.2e-06	0.0954518
DMSO	ABCA10	2.3643	5.25e-06	0.100605
DMSO	ZBTB20-AS5	1.84627	5.27e-06	0.11102
DMSO	AC023282.1	2.21595	5.55e-06	0.154156
DMSO	ANKH	1.07955	5.89e-06	0.18725
DMSO	PTGDR	3.75805	6.11e-06	0.0678015
DMSO	HEYL	2.05152	6.4e-06	0.1118
DMSO	FGF14	1.78701	6.57e-06	0.389895
DMSO	AC103740.1	1.90187	6.66e-06	0.0827072
DMSO	SUSD4	1.00234	6.7e-06	0.225544
DMSO	STX2	1.37816	6.76e-06	0.117485
DMSO	UGT8	1.30448	7.22e-06	0.176032
DMSO	CYP1B1-AS1	1.79732	8e-06	0.170591
DMSO	CLDN19	1.71883	8e-06	0.0790255
DMSO	KLHL1	2.12882	8.22e-06	0.398367
DMSO	AL161457.2	1.54119	8.28e-06	0.0705084
DMSO	SPP1	1.85758	8.4e-06	0.108187
DMSO	CACNA1S	3.58247	8.77e-06	0.0567525
DMSO	LINC00173	1.23261	9.11e-06	0.131052
DMSO	AF127577.2	1.01362	9.49e-06	0.135797
DMSO	ANO4	1.52333	9.92e-06	0.172884
DMSO	SMC5-AS1	1.00482	1.05e-05	0.253031
DMSO	FMO5	1.37339	1.13e-05	0.134125
DMSO	AC008083.2	3.7913	1.16e-05	0.0582025
DMSO	ZMAT1	1.17718	1.22e-05	0.178473
DMSO	MYEOV	3.00294	1.24e-05	0.0609286
DMSO	RASEF	2.43016	1.24e-05	0.0870409
DMSO	LINC01673	4.99376	1.27e-05	0.0618476
DMSO	TAFA2	1.35962	1.3e-05	0.65342
DMSO	SYT6	2.51523	1.35e-05	0.0817252
DMSO	IKZF2	1.06732	1.4e-05	0.250096
DMSO	LINC00607	3.26469	1.42e-05	0.134816
DMSO	MAMDC2	1.14255	1.44e-05	0.1795
DMSO	ASIC5	2.40772	1.47e-05	0.0977317
DMSO	LNCSRLR	2.07796	1.51e-05	0.0821781
DMSO	DHRS3	3.02147	1.52e-05	0.0581843
DMSO	DACT2	1.43925	1.61e-05	0.108852
DMSO	HLA-DQB1	1.51906	1.64e-05	0.108744
DMSO	CRIPT	1.0684	1.8e-05	0.174929
DMSO	ACSM2A	3.8273	1.89e-05	0.0629003
DMSO	TMEM252	3.58298	1.91e-05	0.0482211
DMSO	AC127502.2	2.91127	1.93e-05	0.0720526
DMSO	HLA-DRA	3.10323	1.94e-05	0.118631
DMSO	GRIK4	2.08937	1.94e-05	0.106615
DMSO	TCEA3	1.2274	2.2e-05	0.118257
DMSO	TSPAN33	1.20714	2.22e-05	0.163757
DMSO	E2F2	2.31731	2.28e-05	0.0583756
DMSO	AC008056.1	1.4244	2.32e-05	0.16641
DMSO	AC068305.2	1.64004	2.34e-05	0.148337
DMSO	AC022424.2	2.87958	2.43e-05	0.0566036
DMSO	PKP2	1.02595	2.45e-05	0.183163
DMSO	DPEP1	1.71336	2.48e-05	0.0957639
DMSO	LINC02795	2.35888	2.5e-05	0.103329
DMSO	AC025164.1	1.39937	2.55e-05	0.117037
DMSO	KHDRBS2	1.31912	2.55e-05	0.354255
DMSO	F13A1	2.29491	2.63e-05	0.140546
DMSO	RGS17	1.29191	2.7e-05	0.124971
DMSO	NECTIN3-AS1	1.35502	2.73e-05	0.100488
DMSO	SGCZ	3.89037	2.88e-05	0.443434
DMSO	FAM85B	1.16624	2.92e-05	0.0893005
DMSO	FMO4	1.85088	2.97e-05	0.0885763
DMSO	ZNF763	2.68994	3.24e-05	0.0711006
DMSO	DTX4	1.67938	3.3e-05	0.0719439
DMSO	AC092944.1	1.09241	3.36e-05	0.269449
DMSO	PTH2R	3.06125	3.38e-05	0.0833725
DMSO	MGAT5B	1.64611	3.48e-05	0.135809
DMSO	B3GAT1	1.41835	3.52e-05	0.150634
DMSO	KIFC3	1.11479	3.59e-05	0.104215
DMSO	DRAM1	1.40502	3.72e-05	0.191333
DMSO	ATP6V0A4	1.97336	3.76e-05	0.115784
DMSO	CYP1B1	1.96727	3.8e-05	0.067688
DMSO	PLAC1	1.06558	3.84e-05	0.248285
DMSO	BCL7C	1.0129	3.86e-05	0.151843
DMSO	CGN	1.53114	3.88e-05	0.094684
DMSO	PTPRU	1.618	3.91e-05	0.0881814
DMSO	AC020718.1	3.81679	3.92e-05	0.0861369
DMSO	CFAP70	1.37248	4.14e-05	0.10504
DMSO	AP001636.3	1.44894	4.16e-05	0.136908
DMSO	GLIPR2	1.39035	4.25e-05	0.0846675
DMSO	MAP7D2	1.57076	4.33e-05	0.118053
DMSO	CALCA	2.3694	4.64e-05	0.0888668
DMSO	AC084816.1	2.1782	4.7e-05	0.160392
DMSO	MAF	2.01161	4.76e-05	0.205207
DMSO	CASC19	1.41712	4.76e-05	0.0939269
DMSO	AC092745.5	1.43509	4.78e-05	0.158365
DMSO	NHS-AS1	1.71878	4.97e-05	0.0881701
DMSO	RIC3	1.25797	5.06e-05	0.112396
DMSO	LGALS2	2.83235	5.22e-05	0.0548599
DMSO	AC024610.2	2.50741	5.24e-05	0.0571983
DMSO	LINC02301	1.18793	5.26e-05	0.201097
DMSO	NLRP1	1.9917	5.39e-05	0.0702095
DMSO	ENO4	1.1599	5.41e-05	0.0974541
DMSO	TP63	2.14282	5.74e-05	0.16656
DMSO	RERG	1.69828	5.74e-05	0.175259
DMSO	GSAP	1.54136	5.85e-05	0.0875245
DMSO	MSR1	1.64854	6.05e-05	0.159793
DMSO	SLC14A2	3.12578	6.92e-05	0.562348
DMSO	SLC22A4	1.60891	7.59e-05	0.122705
DMSO	RIMS2	1.40553	7.8e-05	0.251506
DMSO	ADAMTS8	2.88312	7.82e-05	0.0531526
DMSO	PDK4	2.93606	7.89e-05	0.053824
DMSO	ME3	1.03354	7.93e-05	0.181416
DMSO	AC005323.2	4.23639	8.22e-05	0.0808176
DMSO	AL121762.2	3.72428	8.24e-05	0.0500083
DMSO	IFI16	2.39191	8.24e-05	0.109344
DMSO	GJB1	2.45237	8.26e-05	0.0614335
DMSO	AC147651.1	2.70723	8.34e-05	0.0544931
DMSO	AC093305.1	1.38384	8.41e-05	0.0869605
DMSO	AC019257.1	2.60157	8.45e-05	0.0408982
DMSO	PDE1A	2.25341	8.68e-05	0.122326
DMSO	LINC01653	2.95298	8.72e-05	0.0896253
DMSO	AMER2	1.83539	8.72e-05	0.0365863
DMSO	EDAR	2.56091	8.82e-05	0.0920581
DMSO	RNF135	1.17135	8.84e-05	0.0885675
DMSO	AC020659.1	1.77499	0.000100203	0.0623164
DMSO	AC009542.1	1.21601	0.000103705	0.125186
DMSO	TAOK3	1.16895	0.000106509	0.308487
DMSO	SMOC2	1.16551	0.000113046	0.173012
DMSO	N4BP2L1	1.05083	0.000113426	0.122295
DMSO	SLC44A4	1.44982	0.000125365	0.0763415
DMSO	AC011246.1	3.02186	0.000129097	0.212544
DMSO	OSER1-DT	1.83746	0.000134204	0.0678327
DMSO	IRX1	3.44769	0.000136098	0.0364332
DMSO	TMEM176A	3.34895	0.000137972	0.0413447
DMSO	NR2F1	1.35418	0.000138554	0.072004
DMSO	NDRG1	1.49424	0.000143305	0.0874963
DMSO	RAB27B	2.72088	0.000145312	0.0960709
DMSO	CERKL	4.78322	0.000152548	0.0531773
DMSO	ACSS1	4.40268	0.000152548	0.0403835
DMSO	SCN8A	1.19556	0.000154123	0.143465
DMSO	BMF	1.31391	0.000157406	0.0853195
DMSO	MFAP3L	1.20903	0.000161842	0.114142
DMSO	AK4	1.03947	0.000164797	0.128348
DMSO	AC002066.1	2.23563	0.000174199	0.118222
DMSO	ABTB1	2.86364	0.000178523	0.0384795
DMSO	RIN3	1.37948	0.000183353	0.111075
DMSO	CREBL2	1.41959	0.000184433	0.120191
DMSO	Z93022.1	1.83719	0.000193094	0.0535443
DMSO	IL17RC	1.45918	0.000198841	0.0689491
DMSO	AP006261.1	1.90951	0.000201945	0.0820485
DMSO	LINC00870	1.82637	0.000205834	0.0700155
DMSO	AC027013.1	3.84185	0.000209586	0.169119
DMSO	KCNC3	1.7386	0.000219708	0.0448087
DMSO	LPAR3	2.04651	0.000221107	0.142329
DMSO	TFCP2L1	2.48508	0.000225639	0.0545254
DMSO	AC009154.1	3.07282	0.0002269	0.0407747
DMSO	FOXP1-IT1	1.02425	0.000234899	0.0839866
DMSO	KREMEN1	1.13237	0.00023765	0.143287
DMSO	LINC02256	1.82853	0.000238642	0.0654347
DMSO	ZNF19	1.10814	0.000241219	0.17873
DMSO	CAV1	2.15296	0.0002479	0.0576027
DMSO	STK32B	1.80084	0.0002479	0.0943544
DMSO	DEFB1	4.44659	0.000249301	0.0416936
DMSO	CLRN3	4.34333	0.000249301	0.0386752
DMSO	AC022816.1	2.15252	0.000257284	0.053564
DMSO	SOX9-AS1	2.20508	0.000261434	0.137421
DMSO	LINC01889	3.80426	0.000265009	0.066935
DMSO	SMARCD3	1.35319	0.00026526	0.0873598
DMSO	OR2A7	1.98643	0.000270464	0.0507617
DMSO	MDGA2	1.06077	0.000274059	0.438208
DMSO	ANKRD33B	1.80111	0.000277353	0.126327
DMSO	AC072022.2	1.36292	0.000278142	0.0949042
DMSO	CAV2	1.66486	0.00028248	0.0813396
DMSO	AC091074.2	2.52682	0.000286971	0.0371634
DMSO	CSMD1	3.52779	0.000295047	0.726827
DMSO	AC011346.1	1.02067	0.000302983	0.427402
DMSO	FOXP1-AS1	1.28821	0.000304597	0.0855599
DMSO	ERBB3	1.54135	0.000311607	0.0771213
DMSO	FZD8	1.49724	0.000311607	0.147734
DMSO	WIPF3	1.03612	0.000317883	0.156535
DMSO	ENOX1	1.36523	0.000325287	0.131213
DMSO	FAM114A1	1.24222	0.000326717	0.100805
DMSO	SPATA6L	1.28935	0.000330436	0.111105
DMSO	SLC44A2	1.52085	0.000334004	0.0810718
DMSO	ADA2	1.44257	0.000334004	0.104534
DMSO	AL031073.2	2.31985	0.000339827	0.15223
DMSO	RASSF10	2.35227	0.00034062	0.0464319
DMSO	KLF9	1.60202	0.000349267	0.0526337
DMSO	AC096576.6	3.4065	0.000349728	0.0313314
DMSO	LINC01950	2.29028	0.000354572	0.106209
DMSO	GABRG3-AS1	1.09894	0.000360084	0.252509
DMSO	DAB2	2.20702	0.000368881	0.0453398
DMSO	CAPN13	1.82492	0.000373314	0.0496948
DMSO	TMEM200A	1.01137	0.000382406	0.0796349
DMSO	SPSB3	1.33055	0.000388217	0.060575
DMSO	LINC01659	1.05172	0.000390797	0.091521
DMSO	MTUS2	1.22979	0.000400062	0.589345
DMSO	GLYATL2	1.29373	0.00040364	0.173335
DMSO	PARP14	1.09814	0.00041379	0.111127
DMSO	SPATA17-AS1	3.43512	0.000429046	0.0440085
DMSO	SLC38A4	1.44579	0.000430084	0.116168
DMSO	BLNK	2.37584	0.000430673	0.105271
DMSO	CCSER1	1.04689	0.000439703	0.403268
DMSO	TRPA1	3.05551	0.000441859	0.0435409
DMSO	LINC01509	2.96439	0.000447445	0.0373478
DMSO	PLSCR2	2.05452	0.000449785	0.0810099
DMSO	CHST9	2.82547	0.000456303	0.159657
DMSO	EHHADH	1.17504	0.000461061	0.0831833
DMSO	KLHL32	1.40105	0.000481073	0.128237
DMSO	TMEM178B	1.98488	0.000490531	0.094193
DMSO	AC007099.1	1.23773	0.000501806	0.124672
DMSO	APH1B	1.15691	0.000515328	0.13351
DMSO	MAFB	2.56035	0.000520327	0.0555281
DMSO	RASSF10-DT	2.50525	0.000534429	0.0356293
DMSO	PTPRT	3.82444	0.000536228	0.337481
DMSO	AC044781.1	1.45175	0.000539383	0.0568699
DMSO	VASH1-AS1	1.54831	0.000540188	0.0762701
DMSO	RTN4RL1	2.36599	0.000541672	0.0490392
DMSO	PIEZO2	1.36087	0.00055156	0.157604
DMSO	ZBTB44-DT	2.06005	0.000552196	0.0439662
DMSO	GPHA2	3.1691	0.000575129	0.0296969
DMSO	AC011625.1	1.7063	0.0005999	0.0521495
DMSO	POLR2M	1.243	0.000606914	0.0877831
DMSO	AHR	1.33849	0.000618623	0.0841763
DMSO	AL049812.2	4.62099	0.000652819	0.0473083
DMSO	NPHS1	2.20347	0.000674544	0.0611607
DMSO	MAGI2-AS3	1.00014	0.000690232	0.105003
DMSO	AP003783.1	1.46239	0.000715937	0.0827273
DMSO	AC011365.1	2.2656	0.000762068	0.0338824
DMSO	AC245123.1	3.29067	0.000781263	0.0865609
DMSO	GRM5	1.5279	0.000794295	0.101928
DMSO	FLRT1	1.14205	0.000797037	0.0588593
DMSO	GLYATL1	1.25944	0.000805771	0.110286
DMSO	NPR1	2.4712	0.000815518	0.0532108
DMSO	AC012494.1	2.91592	0.000822107	0.0827504
DMSO	LINC01508	1.97508	0.000834581	0.0834333
DMSO	HOXC-AS3	1.27674	0.000834595	0.0844998
DMSO	CECR3	1.50151	0.00084439	0.0395125
DMSO	KLF5	1.70748	0.00086026	0.0450311
DMSO	AL445223.1	1.4674	0.000871142	0.0536921
DMSO	GRPR	2.12342	0.000878677	0.0520023
DMSO	GLIS1	2.0714	0.00088962	0.0456413
DMSO	AC079465.1	1.37521	0.00088962	0.113099
DMSO	CRYL1	1.79625	0.000897009	0.101647
DMSO	SGCD	1.46337	0.000907993	0.218274
DMSO	DNAJC22	1.08554	0.000907993	0.0901921
DMSO	PRSS35	2.34279	0.000914248	0.0577804
DMSO	BX664727.3	3.30071	0.000923104	0.0308199
DMSO	MYRFL	1.2484	0.000930434	0.150411
DMSO	AC093535.1	1.0169	0.000930434	0.137068
DMSO	ANKFN1	1.49119	0.000947608	0.146
DMSO	DARS-AS1	1.82647	0.00099602	0.0539906
DMSO	KLHDC9	1.30163	0.00104414	0.0377743
DMSO	AC011586.2	1.36205	0.00104903	0.131146
DMSO	MYH14	1.24721	0.0010546	0.0728037
DMSO	DPPA2	1.36528	0.00109047	0.0625926
DMSO	CLCF1	1.16314	0.00109072	0.0796683
DMSO	LINC02778	2.89259	0.00117923	0.0483497
DMSO	AL365259.1	1.97672	0.00118219	0.129001
DMSO	FAM242C	1.82943	0.00119746	0.0395291
DMSO	NTF3	1.28495	0.00121649	0.0838168
DMSO	AC069272.1	1.6678	0.00122141	0.117967
DMSO	PTPN20	1.67954	0.00123401	0.0625346
DMSO	AC002072.1	1.09461	0.00124496	0.161451
DMSO	MDH1B	1.50944	0.00128065	0.0492177
DMSO	CAMK1G	1.34799	0.00128691	0.0638962
DMSO	AC002451.1	2.31001	0.00135089	0.0528517
DMSO	AC113385.1	1.20702	0.00135555	0.0936803
DMSO	SQOR	2.08631	0.00136162	0.0341069
DMSO	ABLIM2	1.97306	0.00139298	0.0558851
DMSO	SOX9	1.94473	0.00140657	0.03302
DMSO	AL353801.1	1.25509	0.00141845	0.045845
DMSO	FAM66A	1.35295	0.00142189	0.0564452
DMSO	NPIPB2	1.60626	0.00144695	0.0903294
DMSO	ACAN	1.88159	0.00145966	0.0361454
DMSO	TRIM60	3.53502	0.00149551	0.0366573
DMSO	AC079834.2	3.10611	0.00151008	0.0268008
DMSO	FOLR1	2.95701	0.00153543	0.0306537
DMSO	PDE11A	1.82315	0.00153936	0.0732854
DMSO	KCNE3	1.48342	0.00154764	0.047011
DMSO	PTCHD1	1.37237	0.00159266	0.0865974
DMSO	PALM	1.02536	0.00159288	0.0824122
DMSO	C5	1.4278	0.00159562	0.0880388
DMSO	AC004470.1	1.84918	0.00164581	0.055571
DMSO	TMEFF2	2.01152	0.00166676	0.182461
DMSO	FAM242A	1.11178	0.00169422	0.109746
DMSO	AL031293.1	1.07152	0.00177832	0.0587949
DMSO	SOX2	2.87259	0.00182902	0.0333158
DMSO	CASC1	1.36861	0.00185376	0.0514704
DMSO	STPG2-AS1	1.79347	0.00189807	0.0695473
DMSO	SLC51B	1.44278	0.0019129	0.0717863
DMSO	RSAD2	1.85469	0.00194481	0.0489191
DMSO	LRP1B	1.62516	0.00194958	0.813898
DMSO	MRI1	1.06167	0.00195453	0.079897
DMSO	FAM111A-DT	1.38905	0.00199999	0.0456335
DMSO	AC025576.3	1.34608	0.00201306	0.0593811
DMSO	ARHGEF16	1.16959	0.00203438	0.0687559
DMSO	VIPR2	2.95126	0.00203768	0.0583569
DMSO	ADH6	2.23201	0.00219369	0.0421284
DMSO	ZNF385D-AS1	1.41798	0.00221683	0.084481
DMSO	BBOF1	1.02022	0.00225279	0.123247
DMSO	AC022034.3	1.83747	0.0022866	0.0518779
DMSO	AC109462.1	3.6383	0.00236308	0.0370797
DMSO	KCNN2	1.61525	0.00246421	0.170355
DMSO	STK31	1.28277	0.00247238	0.05668
DMSO	SORCS3	2.14931	0.0024791	0.164164
DMSO	GABRB2	1.29848	0.00256089	0.134585
DMSO	AC013460.1	1.04914	0.0026387	0.121709
DMSO	CHRFAM7A	1.35969	0.00264025	0.0380982
DMSO	NFIA	2.16612	0.00271224	0.146243
DMSO	AC005323.1	3.74963	0.00279014	0.0249516
DMSO	AL591926.2	3.67227	0.00279014	0.0235443
DMSO	AC079896.1	3.65637	0.00279014	0.0232644
DMSO	AL021408.1	3.62304	0.00279014	0.0226872
DMSO	AC124947.1	1.44569	0.00283832	0.050991
DMSO	HTR2A	1.83835	0.00284464	0.0463596
DMSO	LINC01579	3.22612	0.00286557	0.044526
DMSO	AC107021.2	2.96846	0.00289185	0.0362473
DMSO	AC159540.2	1.38237	0.0029142	0.0506509
DMSO	OMA1	1.18265	0.00302165	0.069901
DMSO	TDRD7	1.59067	0.00304132	0.0580282
DMSO	DIRAS3	2.55359	0.00318107	0.0392674
DMSO	AC010201.1	1.83918	0.00318158	0.0316673
DMSO	SLC14A2-AS1	2.79711	0.00324321	0.0591711
DMSO	FBLN5	2.12486	0.00325839	0.0333783
DMSO	VDR	2.19872	0.0032865	0.0633811
DMSO	AC108727.2	1.47993	0.0032865	0.087658
DMSO	RADIL	1.32259	0.00331042	0.0521889
DMSO	AF233439.1	1.02009	0.00333002	0.0807426
DMSO	AC018643.1	2.08185	0.00333375	0.0406412
DMSO	LINC00499	1.27031	0.00347701	0.0943838
DMSO	SRP14-AS1	1.29606	0.00350685	0.0548661
DMSO	TLR5	1.65238	0.00352646	0.0332776
DMSO	THSD7B	1.64577	0.00354987	0.115651
DMSO	FZD5	1.55785	0.00357535	0.0508852
DMSO	CACNB3	1.01992	0.00360604	0.0730406
DMSO	LINC01931	1.56212	0.00373357	0.0702972
DMSO	AC008050.1	2.58832	0.00373436	0.0771773
DMSO	C1QTNF12	1.22889	0.00376662	0.0621627
DMSO	LINC02275	3.75831	0.00383144	0.0373815
DMSO	ZMIZ1-AS1	1.87298	0.00386038	0.043582
DMSO	AC073941.1	1.26782	0.00392896	0.0599808
DMSO	AC010333.2	1.49001	0.0039403	0.0683422
DMSO	CFAP52	1.12224	0.00396702	0.0528058
DMSO	LAMP5-AS1	2.74359	0.00398997	0.0220079
DMSO	CIB4	1.16909	0.0040393	0.0922963
DMSO	NIPSNAP3B	1.22047	0.00404096	0.0707614
DMSO	APOA1	1.20726	0.00424966	0.0379184
DMSO	AC068286.2	1.4418	0.00432447	0.171889
DMSO	LNX1-AS1	2.37314	0.00447589	0.0550266
DMSO	AC084116.2	4.10392	0.00451286	0.032455
DMSO	LINC02207	4.01193	0.00451286	0.0303264
DMSO	AC091563.1	3.68826	0.00451286	0.023829
DMSO	AC138123.2	3.65008	0.00451286	0.0231543
DMSO	NEURL3	3.59505	0.00451286	0.0222129
DMSO	SCRG1	1.31781	0.00456568	0.0398639
DMSO	LINC02343	2.63194	0.00457053	0.0953703
DMSO	SERPINF2	1.20899	0.00457477	0.0275379
DMSO	TMEM202-AS1	1.00981	0.00466815	0.049574
DMSO	HES2	3.09555	0.0046955	0.0440009
DMSO	KHDRBS2-OT	2.18184	0.00475182	0.0353662
DMSO	AL360227.1	1.33183	0.00482372	0.0576997
DMSO	AC138627.1	1.18161	0.00483339	0.241048
DMSO	AC079385.1	1.14289	0.00492766	0.166226
DMSO	ADGRG6	2.88524	0.00498134	0.0530245
DMSO	AMN	2.69285	0.00498134	0.0378285
DMSO	LINC02422	1.43935	0.00498564	0.0432137
DMSO	BRINP3	2.80811	0.0049956	0.0872284
DMSO	AC022182.1	1.1881	0.00501962	0.0627635
DMSO	AC008083.3	2.36122	0.00503642	0.0357671
DMSO	CITED4	1.93402	0.00509172	0.0317805
DMSO	RAB3D	1.00969	0.00515969	0.112221
DMSO	POMGNT2	1.2069	0.00518728	0.0609036
DMSO	AL645608.7	1.88889	0.00524355	0.0311366
DMSO	IRX5	2.10674	0.00526582	0.0306279
DMSO	RGS7BP	1.46546	0.00527772	0.0241478
DMSO	AC021683.2	1.01406	0.00536426	0.0670509
DMSO	AC113404.1	1.97397	0.00538802	0.0343526
DMSO	MEOX1	1.19973	0.0058459	0.0886033
DMSO	KCNK3	1.04432	0.00591259	0.093088
DMSO	AC013265.1	3.9216	0.00619138	0.0541215
DMSO	LINC01387	3.40097	0.00622722	0.0365808
DMSO	RIPPLY1	3.08345	0.00625948	0.0324208
DMSO	SLC34A2	2.67648	0.00632723	0.0230553
DMSO	FAM163A	1.59925	0.00633659	0.0805084
DMSO	SOAT2	2.66279	0.00638796	0.0255103
DMSO	KIRREL3	1.5795	0.00646595	0.34873
DMSO	PDE1B	1.18027	0.00650879	0.0430188
DMSO	SCHIP1	1.3738	0.00653019	0.0490733
DMSO	TRPM3	1.13705	0.00660827	0.139083
DMSO	THY1	1.14668	0.00681792	0.0418778
DMSO	ESPN	2.18972	0.00683006	0.0429951
DMSO	NRARP	1.03847	0.00686922	0.0667913
DMSO	CDA	1.88927	0.00687498	0.0411335
DMSO	MAL	1.58081	0.00688067	0.14353
DMSO	AC026412.3	1.4674	0.00705422	0.0370835
DMSO	ALDH6A1	1.00807	0.00717416	0.0757725
DMSO	UPP2	1.01312	0.00719074	0.186711
DMSO	KRT19	1.25816	0.00719878	0.068434
DMSO	POU6F2-AS1	2.87682	0.00722084	0.0301345
DMSO	C1orf210	1.54914	0.00723472	0.0446862
DMSO	LINC01994	4.10317	0.00724952	0.0324371
DMSO	LINC01944	4.04277	0.00724952	0.031025
DMSO	C11orf16	3.60828	0.00724952	0.0224359
DMSO	EXOC3L4	3.56689	0.00724952	0.0217447
DMSO	HS3ST6	3.44861	0.00724952	0.0198753
DMSO	AC104794.5	3.2943	0.00724952	0.0176559
DMSO	AP003062.2	2.48756	0.00742734	0.0319293
DMSO	AL355073.1	2.51191	0.00743948	0.0333518
DMSO	AC117509.1	1.91424	0.00744615	0.0353607
DMSO	TMEM255B	2.35681	0.00746899	0.0252462
DMSO	AL139220.2	1.69486	0.00746899	0.0862487
DMSO	MTURN	1.42299	0.0074745	0.0434407
DMSO	AL034417.2	2.19307	0.00748255	0.0386794
DMSO	HAVCR1	2.17428	0.00749694	0.0347871
DMSO	HMGN3-AS1	1.69089	0.00750551	0.0537831
DMSO	AL359644.1	2.44846	0.00752652	0.0268854
DMSO	AC137810.1	1.6221	0.0075601	0.0539682
DMSO	ZNF395	1.53661	0.00770121	0.0450153
DMSO	PLEKHB1	2.47081	0.00771855	0.0316262
DMSO	AL161782.1	2.41004	0.00776066	0.0282905
DMSO	AC002454.1	1.07701	0.0078499	0.0855242
DMSO	MYL3	2.13275	0.00790859	0.0278577
DMSO	AC007679.1	2.01325	0.00790859	0.0233347
DMSO	EML6	1.09946	0.00794121	0.116524
DMSO	ILDR1	1.98658	0.00796284	0.0284027
DMSO	NREP-AS1	1.89959	0.00799264	0.0342054
DMSO	AC013287.1	2.72516	0.00811989	0.155414
DMSO	SLC6A12	1.74041	0.00822373	0.0304773
DMSO	HRAS	1.2213	0.00823087	0.0417139
DMSO	AC097634.1	1.02989	0.00824172	0.0494741
DMSO	AC104126.1	1.00391	0.00830247	0.0507027
DMSO	KLRK1	1.44339	0.00831555	0.0645657
DMSO	SHROOM1	1.64246	0.00841571	0.0233633
DMSO	AL592295.4	1.17041	0.00860849	0.0499459
DMSO	GCNT3	1.6036	0.00864464	0.0534057
DMSO	PARP9	1.5149	0.00866032	0.0507163
DMSO	ARPIN	1.09286	0.00889585	0.0740385
DMSO	DYSF	1.15808	0.00896862	0.0723938
DMSO	SMTN	1.22706	0.00903965	0.0632184
DMSO	MEF2C	1.23157	0.00936711	0.142021
DMSO	ACADS	1.36056	0.00951781	0.0363865
DMSO	ADCK2	1.01572	0.00966154	0.0468913
DMSO	AC010201.2	1.10084	0.00984562	0.0516112
DMSO	AL589669.1	3.45445	0.009855	0.178081
DMSO	NPHS2	2.98024	0.00987731	0.0244289
DMSO	AP005059.1	2.56138	0.00993688	0.018546
CHIR	RAB11FIP2	2.92535	1.12e-127	11.721
CHIR	DKK1	4.37307	1.9e-124	5.48132
CHIR	LGR5	4.46424	3.11e-120	3.53212
CHIR	SLC39A8	2.67753	4.14e-120	9.99729
CHIR	NEBL	1.97926	8.4e-118	15.4969
CHIR	PTBP3	2.51221	1.6e-114	8.77767
CHIR	GNAI1	2.96966	2.5e-114	7.29281
CHIR	CALCR	4.6567	7.74e-114	14.7788
CHIR	ACSL4	2.25922	1.51e-109	5.94714
CHIR	MECOM	2.05447	5.83e-104	42.4882
CHIR	AC022395.1	2.87705	1.85e-103	3.19918
CHIR	TRHDE	3.05179	1.08e-101	8.44703
CHIR	MYO1E	2.02379	9.93e-100	8.20279
CHIR	SH3GL3	3.54018	2.88e-99	4.23238
CHIR	PLEKHA1	1.677	9.09e-95	7.28093
CHIR	RASAL2	1.96996	3.04e-93	7.71618
CHIR	GPR155	3.28925	7.7e-90	2.42305
CHIR	NCALD	1.67402	1.2e-88	11.6258
CHIR	JADE3	1.90263	2.3e-88	3.62094
CHIR	EMX2OS	2.20626	1.28e-85	6.09332
CHIR	TENM1	2.61272	9.43e-85	5.51113
CHIR	GLCE	2.25428	1.67e-81	3.9533
CHIR	DTNA	2.62634	1.64e-80	2.39279
CHIR	CACNB4	2.20857	1.8e-79	5.1828
CHIR	ADAMTS19	2.46978	2.39e-79	3.84924
CHIR	FMN1	1.49575	1.24e-77	19.6899
CHIR	ZDHHC2	2.04454	1.64e-75	2.06484
CHIR	TMEM171	3.42433	1.1e-74	1.05019
CHIR	CD47	1.65456	1.43e-74	2.62418
CHIR	TGFBR3	3.0441	4.58e-74	2.04982
CHIR	PCSK5	1.78349	9.99e-74	15.0666
CHIR	ADGRL4	3.69015	2.04e-73	4.89419
CHIR	GABBR2	3.57158	1.28e-72	2.61218
CHIR	SIM1	1.53842	1.37e-72	7.50817
CHIR	FAR2	2.59456	2.27e-72	4.9565
CHIR	GJA1	2.05205	2.3e-72	3.49501
CHIR	SNHG3	2.15916	2.43e-72	1.81472
CHIR	SNX5	1.93953	3.64e-72	1.96642
CHIR	BMP7	1.71409	1.26e-71	2.62178
CHIR	BICDL1	2.43011	1.69e-71	2.48659
CHIR	PCDH7	1.64844	4.4e-71	14.4102
CHIR	PHACTR1	2.00747	1.34e-70	5.39031
CHIR	NOS1AP	1.5077	1.9e-69	3.59783
CHIR	MAML2	1.72217	1.94e-69	23.2525
CHIR	RAVER2	1.53181	1.94e-69	2.34869
CHIR	PPM1H	1.75346	1.43e-68	4.59433
CHIR	ANK1	3.12087	7e-68	1.55499
CHIR	CSRNP3	1.37721	2e-67	3.75481
CHIR	ANKS1A	1.99527	3.5e-67	8.82442
CHIR	RSPO4	3.16997	6.49e-66	1.31731
CHIR	IQSEC1	2.39602	9.41e-66	2.40589
CHIR	ATP10D	1.44006	1.25e-65	3.43241
CHIR	NRG1	3.07552	8.54e-64	13.8239
CHIR	GALNT13	2.20086	1.87e-63	7.73749
CHIR	PLS1	2.6158	3.73e-63	2.02616
CHIR	IL1RAPL1	2.21574	1.54e-61	8.17395
CHIR	EXOC6	1.55017	9.16e-61	2.6289
CHIR	GFRA1	1.76112	1.95e-60	4.98749
CHIR	FAM169A	1.57535	5.28e-60	2.98449
CHIR	AFDN	1.10373	1.04e-58	3.68957
CHIR	TFAP2A	2.94297	1.33e-58	0.82317
CHIR	OSBPL1A	1.24501	2.71e-58	3.31834
CHIR	OLFM3	3.80276	7.57e-58	1.14449
CHIR	NEDD9	1.73472	2.37e-57	1.70196
CHIR	SLIT2	1.23954	5.62e-56	19.2318
CHIR	LGI1	3.29885	1.81e-54	1.26663
CHIR	LDB2	2.19732	3.42e-54	2.85956
CHIR	TBC1D2	3.39648	4.26e-54	1.48455
CHIR	PFKFB2	2.54371	4.38e-54	0.755175
CHIR	LIMCH1	1.24923	1.7e-53	4.09202
CHIR	EMX2	1.20416	2.48e-52	2.08359
CHIR	HDAC4	1.1489	2.97e-51	2.91925
CHIR	PTPN3	1.46277	5.18e-51	2.40446
CHIR	GRIK2	4.71286	5.37e-51	7.84309
CHIR	SCUBE3	1.61558	8.46e-51	2.35526
CHIR	AC008591.1	2.16857	1.21e-50	1.31924
CHIR	SETDB2	1.55028	1.67e-50	1.91356
CHIR	LRP4	1.31715	6.67e-50	3.60074
CHIR	INPP4B	1.88793	1.47e-49	7.13174
CHIR	PTPRZ1	4.43179	4.02e-49	1.27626
CHIR	PCNX2	1.17557	5.87e-49	2.35485
CHIR	CLINT1	1.19282	1.01e-48	1.97646
CHIR	NKAIN4	2.20368	1.15e-48	0.812563
CHIR	FBN2	1.21631	1.91e-48	3.9511
CHIR	RASA2	1.17071	3.16e-48	2.59314
CHIR	ADGRG2	1.29313	7.45e-46	3.3084
CHIR	FGF8	2.2134	1.1e-45	1.45774
CHIR	GATA3-AS1	3.71395	2.75e-45	0.509653
CHIR	TLL2	3.39444	4.06e-45	1.24836
CHIR	ADGRL2	1.14993	5.45e-45	5.29901
CHIR	LYPD1	2.31857	9.75e-45	1.2117
CHIR	KIT	1.59045	2.04e-44	1.4102
CHIR	SLC12A2	1.26162	2.43e-44	2.23367
CHIR	NCOA2	1.02474	2.53e-44	5.57418
CHIR	FRA10AC1	1.44683	9.81e-44	1.59452
CHIR	GATA3	2.50946	7.51e-43	0.770924
CHIR	FAM171B	2.04739	8.61e-43	1.41331
CHIR	LHX1	1.12421	3.56e-42	4.47763
CHIR	AC012150.1	4.07054	9.05e-42	0.448784
CHIR	FAM189A1	2.3655	1.69e-41	2.00143
CHIR	STK26	1.25688	4.36e-41	1.30946
CHIR	FREM2	2.66159	6.65e-41	2.80596
CHIR	FIRRE	1.0684	1.34e-40	4.48702
CHIR	AC063938.1	3.83199	2.12e-40	0.528208
CHIR	MBNL2	1.17672	2.78e-40	2.24249
CHIR	UNC5D	1.36167	4.08e-40	8.57341
CHIR	ACVR1B	1.39772	1.38e-39	1.00179
CHIR	CLDN1	2.62346	2.09e-39	0.753349
CHIR	ITGA2	2.75804	2.19e-39	1.19749
CHIR	ASTN1	3.23087	4.35e-39	0.745882
CHIR	MYLK	1.96734	5.06e-37	1.49824
CHIR	BASP1	1.10734	3.73e-36	1.44707
CHIR	SNTG2	1.44332	7.61e-36	2.31722
CHIR	BACH2	1.34518	1.01e-34	4.8835
CHIR	SUSD1	1.48289	1.79e-34	0.999655
CHIR	PDZRN3	1.6674	3.56e-34	2.79126
CHIR	SEC16B	3.47325	3.82e-34	0.375989
CHIR	PROX1	2.21438	7e-34	1.3199
CHIR	CYYR1	1.7426	1.01e-33	1.09656
CHIR	SAMD12	1.31319	1.97e-33	1.20732
CHIR	AC073114.1	2.72439	2.05e-33	3.7629
CHIR	SLCO1C1	5.05826	3.46e-33	0.586151
CHIR	KITLG	2.75448	6.43e-33	0.735991
CHIR	MCOLN2	2.80492	9.47e-33	0.48313
CHIR	SLC35F1	1.20505	2.92e-32	2.31752
CHIR	IFT57	1.29932	5.06e-32	0.848701
CHIR	SLC16A12	1.81277	9.58e-32	1.01717
CHIR	TMED8	1.42554	1.34e-30	0.844931
CHIR	FUT9	1.98556	2.55e-30	1.77139
CHIR	KHDRBS3	1.26989	3.67e-30	2.08864
CHIR	FAM181B	2.70976	3.88e-30	0.314189
CHIR	MME	2.32908	4.18e-30	0.937665
CHIR	EDIL3	1.60153	5.21e-30	1.39307
CHIR	SLC8A1	1.40644	5.34e-30	6.71239
CHIR	KLHL8	1.15771	1.26e-29	1.18387
CHIR	LINC00871	2.63769	1.73e-29	1.06972
CHIR	AL354863.1	2.56775	2.84e-29	0.426189
CHIR	AL157396.1	3.67528	3.91e-29	0.348649
CHIR	PCDH9	2.60595	5.25e-29	4.16481
CHIR	EFR3A	1.1497	7.55e-29	1.37651
CHIR	AGT	2.07466	9.19e-29	0.786951
CHIR	ETV4	1.13885	1.41e-28	0.631778
CHIR	DANCR	1.22497	2.6e-28	0.747756
CHIR	RASSF3	1.41398	4.7e-28	1.02228
CHIR	RAPGEF5	1.39679	1.49e-27	1.13382
CHIR	MIR222HG	1.03015	3.23e-27	0.681759
CHIR	AL139807.1	1.57532	3.26e-27	0.670105
CHIR	CAST	1.42218	5.54e-27	1.33951
CHIR	FBLIM1	1.62577	2.16e-26	0.499434
CHIR	ZNF503	1.39542	2.85e-26	0.562065
CHIR	AC074033.1	1.80194	3.86e-26	0.40352
CHIR	TRHDE-AS1	1.88213	5.71e-26	0.486764
CHIR	ZFP42	2.057	8.91e-26	0.411308
CHIR	SNAP25-AS1	2.29154	1.17e-25	0.982155
CHIR	AC076968.2	3.21207	1.55e-25	0.360188
CHIR	TOX2	3.07703	1.7e-25	0.356529
CHIR	DSP	1.24034	3.48e-25	1.23369
CHIR	GAD2	4.53356	1.02e-24	0.360987
CHIR	HPGD	3.8355	1.07e-24	0.382279
CHIR	LINC01116	1.1523	1.39e-24	0.839916
CHIR	TPH2	3.91137	1.56e-24	0.310901
CHIR	CPXM2	2.59416	1.71e-24	0.401209
CHIR	KIAA0930	2.04184	2.38e-24	0.374714
CHIR	MAP1B	2.02861	2.86e-24	1.63118
CHIR	MAP3K21	1.50299	5.19e-24	0.600133
CHIR	SNHG8	1.32684	5.68e-24	0.562084
CHIR	PTCHD4	1.68174	7.37e-24	1.60105
CHIR	TCIM	1.96038	1.32e-23	0.411957
CHIR	ASTN2	1.06005	1.38e-23	3.10314
CHIR	PPM1K	1.4134	1.43e-23	0.650476
CHIR	NPPC	4.81599	1.95e-23	0.269376
CHIR	SYDE2	1.19733	2.22e-23	0.596484
CHIR	GLDC	1.61581	2.34e-23	0.398721
CHIR	CMTM8	1.17218	2.91e-23	0.931272
CHIR	FLI1	1.5124	3.6e-23	1.03487
CHIR	NT5DC3	1.46106	4.07e-23	0.587215
CHIR	FAM81A	1.41778	8.11e-23	0.56502
CHIR	DCDC2	1.04271	1.24e-22	4.16148
CHIR	AC139720.1	2.09494	1.56e-22	0.62826
CHIR	AL353138.1	1.72541	1.61e-22	0.987783
CHIR	CACNA2D3	1.6323	2.27e-22	1.37527
CHIR	ARPP21	3.23712	3.21e-22	1.7064
CHIR	LINC02595	1.31214	7.92e-22	0.341092
CHIR	PTCH1	1.78573	9.47e-22	0.518295
CHIR	SLC9A7	1.50918	1.26e-21	0.973897
CHIR	SIAH2	1.85568	1.51e-21	0.379632
CHIR	GCNT2	1.11947	2.34e-21	0.668078
CHIR	SNAP25	2.2502	3.42e-21	0.880289
CHIR	IFFO2	1.80078	5.38e-21	0.353728
CHIR	MYO16	1.15702	5.98e-21	0.977062
CHIR	PRKG1-AS1	2.44465	7.75e-21	0.516404
CHIR	CAB39L	1.57342	9.89e-21	0.949945
CHIR	LRP4-AS1	1.24271	1.13e-20	0.890594
CHIR	PREX2	1.04741	1.49e-20	1.31102
CHIR	CDH3	1.18462	2.12e-20	0.621503
CHIR	ANGPT4	4.12921	3.42e-20	0.231853
CHIR	TMEM74B	4.02988	3.55e-20	0.174564
CHIR	TFAP2A-AS1	3.05573	4.93e-20	0.181232
CHIR	LRRC7	3.23528	5.59e-20	0.940133
CHIR	SLC7A2	1.25515	1.28e-19	0.587932
CHIR	RBP4	2.62445	1.7e-19	0.247296
CHIR	QSOX2	1.14906	2.73e-19	0.44922
CHIR	CLDN11	1.4915	3.1e-19	0.595168
CHIR	MYO3A	1.16669	3.7e-19	0.911285
CHIR	ARHGAP40	3.96208	3.8e-19	0.207715
CHIR	PLAAT1	1.99059	3.82e-19	0.303413
CHIR	PAQR5	1.28465	9.31e-19	0.354959
CHIR	MAST1	2.8489	1.17e-18	0.185785
CHIR	ACSBG1	1.51824	1.17e-18	0.59247
CHIR	SMYD2	1.204	1.38e-18	0.7055
CHIR	PLA2G4A	2.53457	1.4e-18	0.306157
CHIR	HOOK2	1.16052	1.76e-18	0.513547
CHIR	TRIB2	1.33897	2.57e-18	0.381924
CHIR	PRRX1	1.27394	2.72e-18	0.348122
CHIR	VWDE	1.36266	2.76e-18	0.547537
CHIR	AL591002.1	2.13252	2.79e-18	0.310035
CHIR	LINC02506	5.12045	2.8e-18	1.65064
CHIR	UNCX	1.215	6.61e-18	0.493939
CHIR	EDNRA	2.42665	7.4e-18	1.17505
CHIR	SCARB1	1.40779	1.34e-17	0.330301
CHIR	SNHG4	1.83995	1.5e-17	0.287742
CHIR	MDFIC	1.43437	1.73e-17	0.79978
CHIR	ADAT2	1.15003	1.76e-17	0.481681
CHIR	PIK3AP1	1.94015	1.82e-17	0.354784
CHIR	AC018541.1	2.95641	2.8e-17	0.219996
CHIR	AC022730.4	5.69871	3.79e-17	0.219103
CHIR	PROX1-AS1	2.1249	3.8e-17	0.385978
CHIR	SCRT2	2.22469	4.07e-17	0.23099
CHIR	SREBF1	1.36042	5.13e-17	0.368495
CHIR	LYN	1.65036	7.36e-17	0.428165
CHIR	DOC2B	2.15432	8.44e-17	0.303926
CHIR	ZPLD1	3.78151	9.11e-17	0.165904
CHIR	GPC4	1.55695	9.36e-17	0.600163
CHIR	ICA1	1.94062	2.25e-16	0.316386
CHIR	ZNF536	2.64221	2.81e-16	0.439728
CHIR	COTL1	1.14604	3.16e-16	0.318213
CHIR	COL5A2	1.20794	4.7e-16	2.005
CHIR	SNHG25	1.23894	5.02e-16	0.324433
CHIR	CACNA1D	1.64135	8.45e-16	0.85816
CHIR	ANKEF1	1.89102	8.53e-16	0.247317
CHIR	TPCN1	1.09682	8.66e-16	0.445809
CHIR	TUBB3	1.36077	8.87e-16	0.336832
CHIR	B4GALNT3	1.181	1.13e-15	0.532855
CHIR	EPHA7	1.20786	1.14e-15	1.7727
CHIR	TMC6	1.21657	1.28e-15	0.381378
CHIR	PCCA-DT	1.33923	1.57e-15	0.318053
CHIR	RUNX1	1.54602	1.89e-15	0.53277
CHIR	GALNT3	1.45264	1.99e-15	0.353614
CHIR	SLCO4A1	2.41616	2.28e-15	0.164244
CHIR	GPAM	1.33056	3.44e-15	0.360884
CHIR	ADAMTS19-AS1	2.88696	4.22e-15	0.192299
CHIR	AC009041.2	2.42587	9.38e-15	0.183243
CHIR	CPED1	2.64947	1.06e-14	0.299342
CHIR	RHOH	2.29434	1.06e-14	0.247505
CHIR	TMEM38A	1.38206	1.23e-14	0.374167
CHIR	AC068931.1	2.61652	2.29e-14	0.188459
CHIR	SYT1	1.19827	2.58e-14	5.3926
CHIR	MYCN	1.14177	2.93e-14	0.295261
CHIR	AC092979.1	1.38121	3.84e-14	1.08605
CHIR	NUP210	1.21152	3.89e-14	0.369627
CHIR	Z86062.2	2.05539	3.92e-14	0.190191
CHIR	PPARG	2.83031	5.41e-14	0.542937
CHIR	KCTD6	1.17763	5.53e-14	0.336248
CHIR	SLC8A1-AS1	1.14993	9.04e-14	0.508712
CHIR	SYNPR-AS1	2.23697	1.02e-13	0.457486
CHIR	SNHG15	1.34127	1.05e-13	0.253841
CHIR	KCNIP1	1.10321	1.09e-13	0.959152
CHIR	LINC02303	2.09752	1.22e-13	0.774749
CHIR	SLC32A1	1.21204	1.37e-13	0.207485
CHIR	TGFB2	1.83387	1.4e-13	0.425713
CHIR	BCLAF3	1.0099	1.76e-13	0.517684
CHIR	STC1	1.84563	1.78e-13	0.342015
CHIR	TMEM108	1.29922	1.82e-13	1.12725
CHIR	KDM1B	1.11583	1.82e-13	0.479216
CHIR	SHC1	1.20942	2.88e-13	0.301942
CHIR	MTMR7	1.05707	3.62e-13	0.487276
CHIR	AC023590.1	1.52949	4.19e-13	0.215631
CHIR	KCNG1	2.04995	4.41e-13	0.281867
CHIR	AC069410.1	1.21665	6.74e-13	0.914279
CHIR	GPR160	1.41597	7.8e-13	0.428265
CHIR	AC092535.4	1.51954	1.04e-12	0.413028
CHIR	CYYR1-AS1	1.72666	1.11e-12	0.271929
CHIR	STIM2	1.05408	1.28e-12	1.12014
CHIR	JPH1	1.8553	1.65e-12	0.278964
CHIR	MLXIPL	1.6562	2.64e-12	0.183667
CHIR	NTSR1	1.80723	5.3e-12	0.210561
CHIR	SEMA6A-AS1	1.01198	5.36e-12	0.470609
CHIR	ALDH4A1	1.38252	6.54e-12	0.21886
CHIR	FRMD5	1.36417	6.59e-12	0.596697
CHIR	KCNA2	3.25876	7.12e-12	0.120465
CHIR	PARVB	1.19168	7.68e-12	0.260899
CHIR	PALM2-AKAP2	1.0585	8.64e-12	1.17745
CHIR	SNTG2-AS1	1.78971	1.47e-11	0.175442
CHIR	BCL2L11	1.23337	1.71e-11	0.515927
CHIR	AL163541.1	2.778	1.92e-11	0.714778
CHIR	SYNPR	1.24134	2.38e-11	0.261104
CHIR	HIVEP2	1.02462	2.48e-11	0.711938
CHIR	TMTC1	1.08534	3.5e-11	0.870459
CHIR	CADPS2	1.22038	4.26e-11	1.00441
CHIR	AC010974.1	2.31406	4.57e-11	0.132392
CHIR	ACSL1	2.48773	6.11e-11	0.172199
CHIR	CADPS	2.08017	6.51e-11	0.5354
CHIR	PCDH9-AS2	3.1423	9.8e-11	0.160279
CHIR	CDKN1A	1.41508	1.06e-10	0.174813
CHIR	LHFPL6	1.3691	1.09e-10	0.634452
CHIR	CD55	1.52131	1.12e-10	0.204124
CHIR	AL358154.1	3.1993	1.16e-10	0.0967159
CHIR	YOD1	1.21637	1.83e-10	0.189238
CHIR	AC005261.1	1.04478	1.84e-10	0.240972
CHIR	TSNARE1	1.08104	2.3e-10	0.265069
CHIR	TMEM231	1.00246	2.59e-10	0.207464
CHIR	GPR26	2.68654	4.23e-10	0.099846
CHIR	PLA2G3	2.28748	4.39e-10	0.114055
CHIR	KIF1A	1.35649	4.62e-10	0.221677
CHIR	AMN1	1.34991	4.87e-10	0.287378
CHIR	SEC14L6	1.21918	4.88e-10	0.199631
CHIR	AP000779.1	1.21716	5.02e-10	0.270746
CHIR	AC048352.1	3.54739	5.07e-10	0.945764
CHIR	GPR139	5.45305	6.38e-10	0.0857831
CHIR	RPE65	2.52086	7.22e-10	0.126643
CHIR	CERS4	1.00464	7.33e-10	0.23226
CHIR	AC009318.1	1.41551	9.95e-10	0.251043
CHIR	SNHG19	1.05269	1.11e-09	0.307063
CHIR	LINC02378	3.98569	1.14e-09	0.17022
CHIR	AC007563.2	1.81233	1.72e-09	0.346859
CHIR	AFDN-DT	1.91453	2.41e-09	0.139533
CHIR	AC103923.1	1.1915	2.71e-09	0.179508
CHIR	TANGO6	1.09729	2.87e-09	0.306384
CHIR	NAT14	1.09145	3e-09	0.223475
CHIR	UNC93A	2.98138	3.06e-09	0.0791685
CHIR	ADAM18	1.59746	3.1e-09	0.327914
CHIR	ESRP1	1.08753	3.34e-09	0.283501
CHIR	PRDM16	1.43543	4.2e-09	0.176859
CHIR	AC012355.1	2.85032	4.62e-09	0.157474
CHIR	RANBP6	1.09109	5.1e-09	0.227747
CHIR	PCSK1	3.8517	5.64e-09	0.163347
CHIR	CD274	3.38659	6.45e-09	0.0965399
CHIR	LNCAROD	3.53595	6.93e-09	0.139676
CHIR	WNT16	2.59618	7.33e-09	0.0750006
CHIR	SH3RF3	1.07041	8.12e-09	0.455346
CHIR	AC007529.2	1.81572	8.39e-09	0.208933
CHIR	IFI30	1.64409	9.4e-09	0.114426
CHIR	AC004540.2	1.04167	1.08e-08	0.256831
CHIR	GACAT3	3.10937	1.22e-08	0.0804229
CHIR	KCTD8	1.9229	1.28e-08	0.613725
CHIR	AC097487.1	5.03797	1.31e-08	0.129299
CHIR	VWA5B1	2.60895	1.32e-08	0.116067
CHIR	ZDHHC23	1.15716	1.32e-08	0.147131
CHIR	CPB1	1.22461	1.41e-08	0.370418
CHIR	ALCAM	1.35396	1.5e-08	2.96984
CHIR	C6orf141	2.54943	1.51e-08	0.0925265
CHIR	SPATA18	1.81018	1.55e-08	0.169517
CHIR	KCND3	2.15034	1.61e-08	0.244345
CHIR	INPP5D	1.95856	1.67e-08	0.143543
CHIR	SLC6A15	2.12801	1.7e-08	0.139156
CHIR	ARL9	1.32824	1.7e-08	0.146621
CHIR	ZC3HAV1	1.47592	1.72e-08	0.201849
CHIR	SGIP1	1.92491	1.85e-08	0.309498
CHIR	TNFRSF10C	1.74137	1.85e-08	0.124422
CHIR	RGS2	2.27921	2.73e-08	0.128986
CHIR	AL356123.2	2.81733	3.06e-08	0.0936194
CHIR	STEAP1B	1.73455	3.52e-08	0.260789
CHIR	SLC30A3	1.67021	3.69e-08	0.125614
CHIR	PNOC	2.34778	4.39e-08	0.202939
CHIR	TACC1	1.04002	4.66e-08	0.246273
CHIR	SORD	1.07141	4.76e-08	0.231467
CHIR	TENM2	1.93924	6.72e-08	0.727455
CHIR	ISM1	1.27236	7.01e-08	0.423461
CHIR	SCN4A	1.73963	8.74e-08	0.0930078
CHIR	AC003975.1	4.33554	1.06e-07	0.095952
CHIR	C16orf74	1.88807	1.27e-07	0.124686
CHIR	LINC01780	2.76169	1.49e-07	0.0694744
CHIR	LINC01993	2.41828	1.58e-07	0.0904741
CHIR	CORO2A	1.35862	1.58e-07	0.172456
CHIR	PURPL	1.37537	1.85e-07	0.944148
CHIR	TSC22D3	1.03109	1.88e-07	0.176418
CHIR	DOCK5	1.18512	1.89e-07	0.316014
CHIR	AC097654.1	5.37595	1.93e-07	0.081215
CHIR	AL157402.1	4.65517	1.93e-07	0.0484907
CHIR	GLB1L3	2.10227	2.23e-07	0.115708
CHIR	AVP	2.49117	2.43e-07	0.101843
CHIR	CPA3	1.46341	2.55e-07	0.169014
CHIR	TFAP2A-AS2	2.79436	2.63e-07	0.0724176
CHIR	AC006058.1	2.30659	2.91e-07	0.0696161
CHIR	NSMF	1.19511	3.5e-07	0.146189
CHIR	ZFYVE28	2.86357	3.71e-07	0.0848038
CHIR	TRIM55	1.79514	3.71e-07	0.0788351
CHIR	SNX32	1.17614	3.82e-07	0.189217
CHIR	GALNT6	1.54006	3.85e-07	0.11397
CHIR	MAP2	1.12047	4.06e-07	0.420711
CHIR	RAB3B	1.00149	4.32e-07	0.218726
CHIR	LARGE2	1.20017	4.37e-07	0.189652
CHIR	HES7	2.23119	4.79e-07	0.0754339
CHIR	AL121827.2	3.80773	4.88e-07	0.0517565
CHIR	AXIN2	1.38352	5.05e-07	0.158322
CHIR	NPM3	1.44849	5.64e-07	0.123836
CHIR	BLACAT1	1.19653	6.71e-07	0.223505
CHIR	AC092422.1	2.5345	6.81e-07	0.279411
CHIR	PLS3-AS1	1.26281	6.81e-07	0.160318
CHIR	WNT11	3.211	7.83e-07	0.0615661
CHIR	DNAJC12	1.66334	7.97e-07	0.103083
CHIR	RAB11FIP5	1.31446	8.37e-07	0.138441
CHIR	PAK5	1.20076	8.81e-07	0.192373
CHIR	DLGAP2	1.0611	9.26e-07	0.170529
CHIR	ZBBX	1.07679	9.92e-07	0.200061
CHIR	PODXL	1.03917	9.96e-07	0.13104
CHIR	CBLC	2.42502	1.05e-06	0.080851
CHIR	GRIK5	1.21588	1.05e-06	0.126599
CHIR	GATA5	3.53293	1.26e-06	0.064766
CHIR	LINC02762	1.16603	1.42e-06	0.167147
CHIR	LINC00958	1.00519	1.5e-06	0.233177
CHIR	ADAMTSL1	1.79574	1.63e-06	1.00778
CHIR	MAD2L2	1.19862	1.77e-06	0.130027
CHIR	IL1RAPL2	2.17995	1.83e-06	1.34631
CHIR	PDE1C	1.2332	1.94e-06	0.283861
CHIR	GCAT	1.17706	2.14e-06	0.112948
CHIR	CLDN10-AS1	2.43602	2.37e-06	0.166281
CHIR	DUBR	1.13033	2.41e-06	0.158972
CHIR	DMKN	1.22809	2.46e-06	0.14684
CHIR	WFS1	1.23538	2.71e-06	0.140389
CHIR	AURKC	2.51109	2.97e-06	0.06091
CHIR	SLC6A4	1.77199	3.16e-06	0.0918782
CHIR	MLKL	2.38789	3.29e-06	0.0518475
CHIR	MYO16-AS1	2.23295	3.45e-06	0.0747189
CHIR	CSKMT	1.02698	3.77e-06	0.201063
CHIR	PPARGC1B	1.67201	4.3e-06	0.101981
CHIR	CORO6	2.16289	4.33e-06	0.0755763
CHIR	AC136628.4	2.77894	4.52e-06	0.0620243
CHIR	DLGAP1-AS1	2.30731	4.6e-06	0.0710296
CHIR	TMEM147-AS1	1.36022	5e-06	0.102414
CHIR	C1orf116	3.45022	5.41e-06	0.053579
CHIR	AC097515.1	1.99815	5.66e-06	0.0891461
CHIR	AC022601.1	3.18419	5.68e-06	0.0494117
CHIR	AGPAT2	1.10405	5.68e-06	0.174681
CHIR	COMMD8	1.00053	5.69e-06	0.136892
CHIR	NT5M	1.2264	5.81e-06	0.106196
CHIR	DSC3	1.02452	5.88e-06	0.0995328
CHIR	HYDIN	1.00555	6.18e-06	0.240353
CHIR	ACOXL	1.42388	6.48e-06	0.0796858
CHIR	LINC02046	1.01273	6.5e-06	0.166906
CHIR	PTPRO	1.55808	6.52e-06	0.383004
CHIR	RNF182	1.04528	7.25e-06	0.144284
CHIR	AC009318.3	2.08025	7.33e-06	0.0625419
CHIR	AC067852.5	1.84609	8.28e-06	0.0778073
CHIR	FSD1	1.52095	8.46e-06	0.0921667
CHIR	OTUD7A	1.16912	8.5e-06	0.306915
CHIR	TYSND1	1.32335	8.95e-06	0.108281
CHIR	GNGT1	1.37853	9.2e-06	0.238806
CHIR	PDP2	1.21319	9.44e-06	0.130114
CHIR	ABCC8	1.5836	1.06e-05	0.179784
CHIR	FAM110A	1.90474	1.1e-05	0.0897973
CHIR	EWSAT1	2.46769	1.21e-05	0.0544643
CHIR	C20orf187	1.9808	1.23e-05	0.103449
CHIR	AC025774.1	1.42974	1.25e-05	0.0983838
CHIR	AC022730.3	3.52078	1.3e-05	0.0596399
CHIR	CNNM1	1.74685	1.41e-05	0.0929332
CHIR	LINC02487	1.95879	1.55e-05	0.0474382
CHIR	COL3A1	1.62267	1.62e-05	0.171674
CHIR	ZIC2	3.80988	1.67e-05	0.0541972
CHIR	ZDHHC19	3.0465	1.71e-05	0.0647808
CHIR	NAT8L	1.88138	1.78e-05	0.0631435
CHIR	DPM2	1.04093	1.87e-05	0.10197
CHIR	GNG4	2.46024	1.9e-05	0.104847
CHIR	AC105230.1	1.65212	1.93e-05	0.0955851
CHIR	ENO2	1.30343	1.97e-05	0.0838318
CHIR	TTC29	2.18814	1.98e-05	0.2313
CHIR	DUSP18	1.50463	2e-05	0.106667
CHIR	AC005871.2	1.30633	2.03e-05	0.124151
CHIR	HPDL	1.55234	2.34e-05	0.0664822
CHIR	COL19A1	3.59622	2.51e-05	0.0818166
CHIR	ANKRD45	1.57083	2.54e-05	0.108734
CHIR	AP000331.1	1.25708	2.59e-05	0.0828125
CHIR	ILF3-DT	1.02682	2.76e-05	0.133254
CHIR	TERT	1.90468	2.89e-05	0.0509781
CHIR	RNF212	1.42655	2.94e-05	0.090423
CHIR	LINC00992	1.67307	2.97e-05	0.153723
CHIR	PYCR1	1.19881	3.01e-05	0.104684
CHIR	AC107980.1	2.08855	3.02e-05	0.0496183
CHIR	THBD	1.95602	3.02e-05	0.0585174
CHIR	ZNF503-AS2	1.00348	3.09e-05	0.105223
CHIR	CCDC113	1.22747	3.2e-05	0.0956264
CHIR	AC026471.1	1.15933	3.2e-05	0.0843605
CHIR	LINC00698	1.36709	3.24e-05	0.37202
CHIR	AC084262.1	1.8801	3.25e-05	0.0336468
CHIR	AC072028.1	1.05413	3.27e-05	0.137491
CHIR	ITPR3	1.79157	3.28e-05	0.0599318
CHIR	AC107308.1	1.85969	3.89e-05	0.056073
CHIR	AL031595.3	1.95671	4.76e-05	0.0587529
CHIR	GRM8	1.02932	4.81e-05	0.933856
CHIR	AC120194.1	4.13448	4.99e-05	0.0331927
CHIR	HAGHL	1.20949	5.12e-05	0.0800587
CHIR	AC004594.1	1.62949	5.17e-05	0.128901
CHIR	AC026471.4	1.15993	5.27e-05	0.11347
CHIR	AC023983.1	1.30991	5.46e-05	0.0803805
CHIR	PMAIP1	1.20909	5.52e-05	0.0671837
CHIR	SLC35E4	1.2406	6.1e-05	0.076222
CHIR	FAXC	1.23705	6.46e-05	0.141184
CHIR	AC005225.2	1.09595	7.05e-05	0.114862
CHIR	SIAH2-AS1	1.03729	8.15e-05	0.106114
CHIR	LRRC4	1.25337	8.16e-05	0.0782572
CHIR	PRDM1	1.91198	8.62e-05	0.15073
CHIR	CGREF1	1.58544	8.71e-05	0.0449877
CHIR	LINC00616	3.83414	8.86e-05	0.0585229
CHIR	AL450163.1	1.21454	9.38e-05	0.105651
CHIR	PTP4A3	1.27195	0.000100189	0.0697264
CHIR	MICA	1.72991	0.000102029	0.0464745
CHIR	ADAMTSL3	1.17446	0.000115007	0.0898257
CHIR	TSPO	1.39185	0.000116929	0.0542658
CHIR	ARHGEF37	1.15963	0.000120474	0.0874634
CHIR	CLDN16	2.72922	0.000122427	0.0671325
CHIR	AL353747.3	2.3604	0.000124486	0.0362171
CHIR	TTLL2	1.22064	0.000128817	0.0628813
CHIR	LINC01315	2.20309	0.000130457	0.0383145
CHIR	CAPN9	1.86819	0.000132438	0.0635861
CHIR	LINC02365	1.78331	0.000135513	0.0892414
CHIR	ITGA2B	1.35864	0.000137643	0.051929
CHIR	CHST7	1.56153	0.000139841	0.10114
CHIR	AC017048.3	1.23561	0.000148925	0.0772241
CHIR	AC104984.4	2.78056	0.000157065	0.0356377
CHIR	PPFIA3	1.3851	0.000160484	0.0603564
CHIR	LINC00609	2.36001	0.000180103	0.10506
CHIR	AL137139.2	1.02038	0.000189342	0.129064
CHIR	PROSER2	1.27739	0.00020413	0.0743998
CHIR	RASAL2-AS1	2.32264	0.000206773	0.0403157
CHIR	FREM2-AS1	2.32557	0.000207832	0.0406642
CHIR	MAMLD1	1.58948	0.000209401	0.203589
CHIR	TMC8	1.5968	0.000212337	0.0346089
CHIR	SLC8A3	1.86985	0.000213467	0.131695
CHIR	AC097511.1	4.03605	0.000217109	0.0308715
CHIR	AL136119.1	1.52199	0.000225883	0.090736
CHIR	AP001122.1	1.5391	0.000227021	0.0498033
CHIR	AC021678.2	3.04634	0.000241362	0.0362955
CHIR	ZNF831	1.98392	0.000260755	0.0335678
CHIR	STAC	1.83748	0.000297764	0.135876
CHIR	AP002856.2	2.69726	0.000311192	0.0940334
CHIR	LINC02334	1.73283	0.000324831	0.342511
CHIR	RBM44	1.96933	0.000354284	0.0679904
CHIR	HSPA12B	1.61796	0.000356182	0.0403064
CHIR	C19orf81	1.20644	0.000371498	0.0624664
CHIR	VSX2	3.1448	0.000382586	0.0372723
CHIR	FBXL19-AS1	1.23536	0.000384928	0.0616795
CHIR	AL031280.1	1.64731	0.000391742	0.0593757
CHIR	DFFB	1.04201	0.000402397	0.0659785
CHIR	COCH	1.05255	0.000406745	0.123386
CHIR	C10orf82	1.46881	0.000415927	0.0752701
CHIR	PFKL	1.07804	0.00043579	0.0975
CHIR	AC010145.1	2.87942	0.000443107	0.0411253
CHIR	GRIA1	1.66921	0.000444603	0.137669
CHIR	BRINP2	2.31532	0.000458054	0.0626285
CHIR	WSCD2	2.91014	0.000460468	0.0542971
CHIR	IRF8	2.58586	0.000468702	0.0483765
CHIR	Z97832.2	1.34616	0.000469115	0.0549793
CHIR	TERC	2.43629	0.00049207	0.0334484
CHIR	LINC02775	2.48066	0.000503301	0.0539243
CHIR	AC012470.1	2.20506	0.000503301	0.0346139
CHIR	AC067750.1	1.14214	0.00050997	0.0630355
CHIR	AC015631.1	1.03979	0.00051298	0.149269
CHIR	AC006449.6	1.58433	0.000516332	0.0642665
CHIR	PAK3	1.18851	0.000578462	0.132648
CHIR	RGS10	1.85868	0.000578731	0.0737452
CHIR	PLA1A	1.44598	0.000584115	0.0566665
CHIR	CDH13	1.51156	0.000586063	0.869888
CHIR	MYO3B	1.19495	0.000634825	0.134733
CHIR	CRYM	1.27888	0.00064219	0.186102
CHIR	SLC17A9	1.15143	0.000682058	0.0771722
CHIR	KCNE4	1.9077	0.000690951	0.105061
CHIR	LINC01249	2.72469	0.000700559	0.0344258
CHIR	NANOS3	2.80297	0.00071277	0.0395266
CHIR	FKBP1B	2.48705	0.000716802	0.0288893
CHIR	RAB17	1.34145	0.000728267	0.058791
CHIR	PGBD4	1.17052	0.000747727	0.0653618
CHIR	STAMBPL1	2.30734	0.000763107	0.0696286
CHIR	LINC00290	1.20669	0.000783964	0.106353
CHIR	TTLL10	1.54301	0.00079583	0.063331
CHIR	Z97200.1	2.95026	0.000804177	0.0206911
CHIR	FN3K	1.17231	0.000809755	0.0651529
CHIR	MFSD2A	1.26563	0.000815491	0.0677614
CHIR	AC006364.1	3.18771	0.000825634	0.0318623
CHIR	ECRG4	1.24384	0.000828338	0.0681053
CHIR	HSD11B1L	1.03827	0.000849778	0.0902548
CHIR	AC096751.2	4.12804	0.00092366	0.033036
CHIR	AC027088.2	3.64581	0.00092366	0.0230801
CHIR	NR4A2	1.3096	0.000930962	0.052088
CHIR	CYTL1	1.18279	0.000938722	0.0803176
CHIR	AC040174.1	1.02455	0.000944101	0.0837092
CHIR	AC007849.1	2.25252	0.000984141	0.0379832
CHIR	AC090109.1	3.00858	0.00100325	0.0375008
CHIR	FAM241B	1.1004	0.00104741	0.0889147
CHIR	ST7-AS1	1.2673	0.00107592	0.0701968
CHIR	FRMD6-AS1	1.65651	0.00109601	0.0596235
CHIR	AL096865.1	2.65975	0.00112347	0.0377698
CHIR	CYB5R2	1.05406	0.00115769	0.05755
CHIR	TLE5	1.19805	0.00121921	0.0622686
CHIR	FRMD1	3.22698	0.00129984	0.0264985
CHIR	AC090826.1	1.49714	0.00130361	0.0419847
CHIR	NRG1-IT1	2.86512	0.00132466	0.0217142
CHIR	SLC25A21-AS1	1.28916	0.00133153	0.066259
CHIR	AL137024.1	1.12588	0.00133773	0.108305
CHIR	TNFRSF11A	1.09355	0.00149284	0.0624012
CHIR	AC044810.2	1.04522	0.00150453	0.152836
CHIR	AL391001.1	1.90006	0.00154152	0.0382242
CHIR	BASP1-AS1	1.08371	0.001566	0.0783182
CHIR	AL355304.1	2.02206	0.00159015	0.0627404
CHIR	YDJC	1.20934	0.00162125	0.0624908
CHIR	LUM	2.20569	0.00166903	0.0242028
CHIR	AC022276.1	2.15791	0.00166903	0.0281135
CHIR	AL160254.1	2.51588	0.0017458	0.0399284
CHIR	L1CAM	1.14343	0.0017458	0.0421524
CHIR	CCDC71L	1.31428	0.00178696	0.0588875
CHIR	FAM182A	1.332	0.00181503	0.0504952
CHIR	MME-AS1	1.2665	0.00196546	0.0364859
CHIR	UAP1L1	1.79574	0.00205299	0.0292854
CHIR	FOXA2	2.6939	0.00214203	0.0216714
CHIR	CD4	1.53777	0.00214937	0.0586277
CHIR	DNASE1L1	1.12041	0.00215014	0.0571931
CHIR	AL353796.1	1.92728	0.00224998	0.0391142
CHIR	AL162411.1	1.23377	0.0022647	0.0442341
CHIR	AC124290.1	1.63162	0.00229732	0.0654541
CHIR	AL158835.1	2.3144	0.00238771	0.0465211
CHIR	LINC02438	3.76276	0.0024268	0.0251982
CHIR	LINC01709	3.61875	0.0024268	0.0226139
CHIR	AC090116.1	3.44998	0.0024268	0.0198961
CHIR	LINC01423	3.38221	0.0024268	0.0188912
CHIR	AC092757.2	1.04124	0.00243677	0.0717976
CHIR	SRRM3	2.00181	0.00247277	0.0357323
CHIR	FALEC	1.4866	0.00259054	0.0596008
CHIR	PTHLH	1.43933	0.00264277	0.0328665
CHIR	KCNJ2	2.06975	0.00267699	0.0451344
CHIR	AC018695.9	2.402	0.00279901	0.0294512
CHIR	C10orf113	2.32011	0.00283217	0.0260399
CHIR	C1orf226	1.29837	0.00293336	0.0497015
CHIR	ATP2B1-AS1	1.4515	0.00307262	0.0569937
CHIR	LRTM1	1.77427	0.00307641	0.0440061
CHIR	AC092868.2	1.34513	0.00309214	0.0404239
CHIR	EDNRB	2.2632	0.00311836	0.0466624
CHIR	AL121658.1	1.44506	0.0031891	0.0389134
CHIR	JAK3	1.45997	0.00324325	0.0473056
CHIR	DACH2	1.36438	0.0032627	0.419967
CHIR	PTPRC	3.53889	0.00333139	0.026989
CHIR	SCRN2	1.14325	0.00336216	0.0780887
CHIR	YTHDF3-AS1	1.55868	0.00336755	0.0318482
CHIR	AC104803.1	1.03613	0.00369157	0.0581556
CHIR	LINC02352	1.85412	0.00386992	0.0438748
CHIR	NPTX1	4.2795	0.00392496	0.0369145
CHIR	AL157829.1	1.11534	0.00393553	0.0646248
CHIR	GUCA1B	1.10701	0.00398562	0.0586498
CHIR	AC098595.1	1.34767	0.00401613	0.0393192
CHIR	TSPAN2	1.13103	0.004163	0.0887543
CHIR	SLC16A12-AS1	2.07172	0.00431311	0.030574
CHIR	CD36	1.57972	0.00435235	0.0843555
CHIR	AC027312.1	1.24994	0.0043783	0.0431185
CHIR	AC083862.3	1.88474	0.00442189	0.0245593
CHIR	TRIM22	2.12064	0.00443617	0.0238619
CHIR	AL009178.3	2.46291	0.00448287	0.0375874
CHIR	AC012555.2	1.83781	0.0045748	0.0256662
CHIR	AC003659.1	1.61965	0.0045748	0.0190366
CHIR	IL17RB	1.16821	0.00463942	0.0548687
CHIR	SOX8	1.38673	0.00467517	0.0233808
CHIR	MPP4	2.03714	0.00490517	0.0435268
CHIR	PWWP2B	1.25029	0.00491378	0.0515808
CHIR	FBXO27	1.1363	0.00492267	0.0673234
CHIR	LINC00636	2.1816	0.00505719	0.0353583
CHIR	SLC1A6	1.05805	0.0051688	0.0543501
CHIR	PRICKLE3	1.02623	0.00520631	0.0565018
CHIR	AC105114.2	1.15478	0.00525456	0.0737759
CHIR	DCDC2C	3.30159	0.00538861	0.0295018
CHIR	AC012236.1	2.82235	0.00540674	0.0191468
CHIR	GRIA4	1.14467	0.00540674	0.0739424
CHIR	AC092652.1	3.02726	0.0055147	0.0338702
CHIR	ISM2	1.03813	0.0055526	0.0355392
CHIR	EPHX4	1.03645	0.00560552	0.0687223
CHIR	AL359987.1	1.24032	0.00564012	0.0947726
CHIR	DLGAP1-AS2	1.4099	0.00566695	0.0390178
CHIR	DPYSL5	1.04142	0.00570069	0.0987808
CHIR	ARRB2	1.35585	0.00581685	0.0319916
CHIR	LINC02227	2.11567	0.00604795	0.0384683
CHIR	GPR20	1.51049	0.00626664	0.0379705
CHIR	CMKLR1	2.67452	0.00630656	0.0265101
CHIR	AL133405.2	3.76756	0.00631437	0.0252888
CHIR	LINC00659	3.05987	0.00631437	0.0147073
CHIR	OVCH1	2.80518	0.00631437	0.0272961
CHIR	AC100800.1	1.09894	0.00631437	0.0650454
CHIR	SPINT1-AS1	1.06619	0.00656283	0.0676952
CHIR	FAM86B1	1.2001	0.00659826	0.0482537
CHIR	AC064875.1	3.12791	0.00664263	0.0544051
CHIR	ANKRD34B	2.56669	0.00671688	0.028476
CHIR	AC116317.1	2.45633	0.00675099	0.0273992
CHIR	LY6E-DT	1.98059	0.00681064	0.0394973
CHIR	UVRAG-DT	2.23965	0.00683672	0.0322687
CHIR	NR2C2AP	1.33282	0.0069767	0.0460537
CHIR	MTUS1	1.51959	0.00707092	0.0541432
CHIR	DENND3	1.23163	0.00709395	0.0936461
CHIR	RUNX2	1.04179	0.00752162	0.732332
CHIR	DDN-AS1	1.04069	0.00752566	0.0569386
CHIR	SLC1A3	1.20041	0.00779416	0.287461
CHIR	AC096747.1	1.25005	0.00785141	0.0692552
CHIR	AC105052.5	1.01789	0.00787558	0.069564
CHIR	EXOC3-AS1	1.08304	0.00798173	0.0476081
CHIR	C10orf95	1.27054	0.00831405	0.0614035
CHIR	OGDHL	1.00013	0.00832307	0.0463233
CHIR	AC107398.2	1.25464	0.00837237	0.0414963
CHIR	LINC01311	1.35271	0.00845958	0.0432886
CHIR	AC023983.2	3.01071	0.00853398	0.0188639
CHIR	AC092040.1	1.76139	0.00854361	0.030865
CHIR	AL359894.1	2.90153	0.00858815	0.0210561
CHIR	AL358292.1	3.64097	0.00864475	0.0372377
CHIR	C2orf81	1.03886	0.00870223	0.064023
CHIR	TMEM45B	2.11234	0.00873126	0.0417131
CHIR	ADAM28	2.10391	0.00882838	0.0197232
CHIR	ARL8A	1.05773	0.00927481	0.0709865
CHIR	AC012636.1	1.00862	0.00931676	0.0433264
CHIR	MYCNOS	1.07972	0.00942109	0.0432022
CHIR	GRASP	1.75026	0.00946069	0.0293574
CHIR	VWA5A	1.23417	0.00955595	0.0521566
CHIR	AC103591.3	1.23982	0.00956136	0.057185

## Sheet: b) GO analysis
source	term_name	term_id	adjusted_p_value	negative_log10_of_adjusted_p_value
GO:MF	transmembrane receptor protein tyrosine kinase activity	GO:0004714	4.3e-05	4.36673
GO:MF	protein binding	GO:0005515	0.000147983	3.82979
GO:MF	transporter activity	GO:0005215	0.000288089	3.54047
GO:MF	monoatomic ion gated channel activity	GO:0022839	0.000483211	3.31586
GO:MF	cell adhesion molecule binding	GO:0050839	0.000484678	3.31455
GO:MF	gated channel activity	GO:0022836	0.000547025	3.26199
GO:MF	transmembrane receptor protein kinase activity	GO:0019199	0.00104736	2.9799
GO:MF	transmembrane transporter activity	GO:0022857	0.00317726	2.49795
GO:MF	passive transmembrane transporter activity	GO:0022803	0.00740962	2.1302
GO:MF	monoatomic ion channel activity	GO:0005216	0.00965937	2.01505
GO:MF	chemorepellent activity	GO:0045499	0.0151651	1.81915
GO:MF	channel activity	GO:0015267	0.0170137	1.7692
GO:MF	choline transmembrane transporter activity	GO:0015220	0.0180752	1.74292
GO:MF	insulin-like growth factor I binding	GO:0031994	0.0184765	1.73338
GO:MF	nuclear receptor activity	GO:0004879	0.0193743	1.71277
GO:MF	ligand-activated transcription factor activity	GO:0098531	0.0193743	1.71277
GO:MF	metal ion transmembrane transporter activity	GO:0046873	0.0228089	1.6419
GO:MF	protein tyrosine kinase activator activity	GO:0030296	0.024164	1.61683
GO:MF	protein dimerization activity	GO:0046983	0.030277	1.51889
GO:MF	identical protein binding	GO:0042802	0.0370273	1.43148
GO:MF	ligand-gated channel activity	GO:0022834	0.0387392	1.41185
GO:MF	ligand-gated monoatomic ion channel activity	GO:0015276	0.0387392	1.41185
GO:MF	amyloid-beta binding	GO:0001540	0.0400586	1.3973
GO:MF	protein tyrosine kinase activity	GO:0004713	0.0418905	1.37788
GO:MF	cargo receptor activity	GO:0038024	0.0447018	1.34968
GO:MF	monoatomic ion transmembrane transporter activity	GO:0015075	0.0455766	1.34126
GO:BP	multicellular organismal process	GO:0032501	1.01e-23	22.9957
GO:BP	system development	GO:0048731	2.13e-22	21.6725
GO:BP	anatomical structure development	GO:0048856	2.85e-22	21.5453
GO:BP	developmental process	GO:0032502	4.25e-22	21.372
GO:BP	anatomical structure morphogenesis	GO:0009653	8.78e-22	21.0563
GO:BP	multicellular organism development	GO:0007275	4.56e-21	20.3406
GO:BP	animal organ development	GO:0048513	3.54e-18	17.4506
GO:BP	cell junction organization	GO:0034330	4.4e-17	16.3569
GO:BP	cellular developmental process	GO:0048869	5.34e-16	15.2724
GO:BP	cell differentiation	GO:0030154	1.3e-15	14.886
GO:BP	regulation of multicellular organismal process	GO:0051239	1.02e-14	13.9932
GO:BP	cell communication	GO:0007154	1.73e-14	13.762
GO:BP	tissue development	GO:0009888	4.18e-14	13.3785
GO:BP	cell junction assembly	GO:0034329	6.07e-14	13.217
GO:BP	nervous system development	GO:0007399	7.34e-14	13.1341
GO:BP	regulation of developmental process	GO:0050793	1.73e-13	12.7622
GO:BP	animal organ morphogenesis	GO:0009887	2.53e-13	12.5972
GO:BP	signaling	GO:0023052	3.87e-13	12.4127
GO:BP	cell development	GO:0048468	9.37e-13	12.0283
GO:BP	tube development	GO:0035295	1.28e-12	11.8928
GO:BP	regulation of cellular process	GO:0050794	1.3e-11	10.8861
GO:BP	circulatory system development	GO:0072359	8.19e-11	10.087
GO:BP	tube morphogenesis	GO:0035239	8.22e-11	10.0853
GO:BP	response to stimulus	GO:0050896	1.16e-10	9.93696
GO:BP	cell motility	GO:0048870	3.09e-10	9.51003
GO:BP	cell surface receptor signaling pathway	GO:0007166	3.35e-10	9.47538
GO:BP	signal transduction	GO:0007165	3.64e-10	9.43842
GO:BP	renal system development	GO:0072001	6.86e-10	9.16361
GO:BP	cellular response to stimulus	GO:0051716	6.87e-10	9.16306
GO:BP	regulation of biological quality	GO:0065008	7.28e-10	9.1376
GO:BP	neurogenesis	GO:0022008	1.22e-09	8.91466
GO:BP	synapse organization	GO:0050808	2.38e-09	8.62419
GO:BP	locomotion	GO:0040011	2.58e-09	8.58819
GO:BP	negative regulation of cellular process	GO:0048523	2.78e-09	8.55666
GO:BP	cell migration	GO:0016477	3.6e-09	8.4433
GO:BP	anatomical structure formation involved in morphogenesis	GO:0048646	6.11e-09	8.21404
GO:BP	kidney development	GO:0001822	6.28e-09	8.20224
GO:BP	nephron development	GO:0072006	7.04e-09	8.15228
GO:BP	cell adhesion	GO:0007155	7.36e-09	8.13327
GO:BP	synapse assembly	GO:0007416	2.75e-08	7.56068
GO:BP	enzyme-linked receptor protein signaling pathway	GO:0007167	3.11e-08	7.50694
GO:BP	actin filament-based process	GO:0030029	3.66e-08	7.43678
GO:BP	regulation of cellular component organization	GO:0051128	5.94e-08	7.2265
GO:BP	biological regulation	GO:0065007	8.18e-08	7.08708
GO:BP	regulation of cell communication	GO:0010646	9.23e-08	7.0346
GO:BP	generation of neurons	GO:0048699	1e-07	6.99918
GO:BP	regulation of locomotion	GO:0040012	1.12e-07	6.95157
GO:BP	cell-cell junction organization	GO:0045216	1.3e-07	6.88757
GO:BP	regulation of signaling	GO:0023051	1.4e-07	6.853
GO:BP	regulation of biological process	GO:0050789	1.56e-07	6.80805
GO:BP	glomerulus development	GO:0032835	1.81e-07	6.74167
GO:BP	cell-cell signaling	GO:0007267	2.11e-07	6.67607
GO:BP	system process	GO:0003008	2.16e-07	6.6664
GO:BP	neuron differentiation	GO:0030182	2.37e-07	6.62501
GO:BP	epithelium development	GO:0060429	3.27e-07	6.48581
GO:BP	tissue morphogenesis	GO:0048729	4.65e-07	6.33225
GO:BP	response to endogenous stimulus	GO:0009719	4.86e-07	6.31311
GO:BP	positive regulation of signaling	GO:0023056	6.64e-07	6.17782
GO:BP	positive regulation of cell communication	GO:0010647	7.07e-07	6.15087
GO:BP	cell morphogenesis	GO:0000902	7.43e-07	6.12872
GO:BP	regulation of cell motility	GO:2000145	7.59e-07	6.11997
GO:BP	cell-cell junction assembly	GO:0007043	9.32e-07	6.03067
GO:BP	regulation of cell differentiation	GO:0045595	1.06e-06	5.9757
GO:BP	vasculature development	GO:0001944	1.35e-06	5.87082
GO:BP	regulation of response to stimulus	GO:0048583	1.36e-06	5.86604
GO:BP	positive regulation of signal transduction	GO:0009967	1.48e-06	5.82836
GO:BP	transmembrane transport	GO:0055085	1.6e-06	5.797
GO:BP	negative regulation of response to stimulus	GO:0048585	1.94e-06	5.71187
GO:BP	blood vessel development	GO:0001568	2.37e-06	5.62505
GO:BP	cellular response to endogenous stimulus	GO:0071495	2.47e-06	5.60797
GO:BP	positive regulation of response to stimulus	GO:0048584	2.59e-06	5.58615
GO:BP	regulation of multicellular organismal development	GO:2000026	2.81e-06	5.55063
GO:BP	positive regulation of biological process	GO:0048518	3.06e-06	5.51407
GO:BP	growth	GO:0040007	3.32e-06	5.47878
GO:BP	positive regulation of developmental process	GO:0051094	3.72e-06	5.42959
GO:BP	nephron epithelium development	GO:0072009	3.76e-06	5.42498
GO:BP	positive regulation of cellular process	GO:0048522	4.71e-06	5.32675
GO:BP	regulation of cell migration	GO:0030334	6.33e-06	5.19869
GO:BP	MAPK cascade	GO:0000165	7.28e-06	5.1381
GO:BP	transmembrane receptor protein tyrosine kinase signaling pathway	GO:0007169	8.47e-06	5.0723
GO:BP	positive regulation of phosphorylation	GO:0042327	9.01e-06	5.04533
GO:BP	morphogenesis of an epithelium	GO:0002009	9.9e-06	5.00438
GO:BP	positive regulation of multicellular organismal process	GO:0051240	1.14e-05	4.94494
GO:BP	heart development	GO:0007507	1.14e-05	4.94478
GO:BP	plasma membrane bounded cell projection organization	GO:0120036	1.14e-05	4.94326
GO:BP	cell projection organization	GO:0030030	1.68e-05	4.77451
GO:BP	regulation of anatomical structure morphogenesis	GO:0022603	1.69e-05	4.77141
GO:BP	response to growth factor	GO:0070848	1.75e-05	4.7578
GO:BP	actin cytoskeleton organization	GO:0030036	1.77e-05	4.7531
GO:BP	muscle structure development	GO:0061061	1.84e-05	4.73511
GO:BP	regulation of cell junction assembly	GO:1901888	1.99e-05	4.70067
GO:BP	regulation of signal transduction	GO:0009966	2.35e-05	4.62956
GO:BP	cell population proliferation	GO:0008283	2.6e-05	4.5853
GO:BP	regulation of MAPK cascade	GO:0043408	2.95e-05	4.53047
GO:BP	kidney epithelium development	GO:0072073	3.09e-05	4.50993
GO:BP	cellular response to growth factor stimulus	GO:0071363	3.23e-05	4.49014
GO:BP	muscle tissue development	GO:0060537	3.27e-05	4.48508
GO:BP	positive regulation of molecular function	GO:0044093	3.4e-05	4.46807
GO:BP	sensory organ development	GO:0007423	4.02e-05	4.39618
GO:BP	response to wounding	GO:0009611	4.23e-05	4.37369
GO:BP	homeostatic process	GO:0042592	4.43e-05	4.35406
GO:BP	blood vessel morphogenesis	GO:0048514	4.6e-05	4.33725
GO:BP	cardiac chamber development	GO:0003205	4.86e-05	4.31342
GO:BP	morphogenesis of a branching structure	GO:0001763	6.25e-05	4.20422
GO:BP	morphogenesis of a branching epithelium	GO:0061138	6.89e-05	4.1618
GO:BP	positive regulation of transferase activity	GO:0051347	6.95e-05	4.15798
GO:BP	response to chemical	GO:0042221	6.96e-05	4.15729
GO:BP	positive regulation of MAPK cascade	GO:0043410	8.5e-05	4.07067
GO:BP	neuron projection development	GO:0031175	0.000105276	3.97767
GO:BP	positive regulation of phosphate metabolic process	GO:0045937	0.000110496	3.95665
GO:BP	positive regulation of phosphorus metabolic process	GO:0010562	0.000110496	3.95665
GO:BP	regulation of transport	GO:0051049	0.000117696	3.92924
GO:BP	regulation of cell population proliferation	GO:0042127	0.000121351	3.91596
GO:BP	positive regulation of kinase activity	GO:0033674	0.000144895	3.83895
GO:BP	negative regulation of cell communication	GO:0010648	0.00015227	3.81738
GO:BP	negative regulation of signaling	GO:0023057	0.00015227	3.81738
GO:BP	cellular component morphogenesis	GO:0032989	0.000156494	3.8055
GO:BP	negative regulation of developmental process	GO:0051093	0.000172435	3.76337
GO:BP	regulation of synapse organization	GO:0050807	0.000183035	3.73747
GO:BP	positive regulation of cell junction assembly	GO:1901890	0.000185673	3.73125
GO:BP	extracellular matrix organization	GO:0030198	0.000187222	3.72764
GO:BP	regulation of growth	GO:0040008	0.000191464	3.71791
GO:BP	peptidyl-tyrosine phosphorylation	GO:0018108	0.000196146	3.70742
GO:BP	extracellular structure organization	GO:0043062	0.000200184	3.69857
GO:BP	mesenchyme development	GO:0060485	0.000208445	3.68101
GO:BP	cell-cell adhesion	GO:0098609	0.000210081	3.67761
GO:BP	peptidyl-tyrosine modification	GO:0018212	0.000221329	3.65496
GO:BP	external encapsulating structure organization	GO:0045229	0.000228653	3.64082
GO:BP	cardiac chamber morphogenesis	GO:0003206	0.000271835	3.5657
GO:BP	response to external stimulus	GO:0009605	0.000301432	3.52081
GO:BP	regulation of synapse structure or activity	GO:0050803	0.000303754	3.51748
GO:BP	intracellular signal transduction	GO:0035556	0.00032299	3.49081
GO:BP	negative regulation of biological process	GO:0048519	0.000327065	3.48537
GO:BP	neuron development	GO:0048666	0.000330233	3.48118
GO:BP	regulation of plasma membrane bounded cell projection organization	GO:0120035	0.000341401	3.46674
GO:BP	regulation of molecular function	GO:0065009	0.000507779	3.29433
GO:BP	epithelial tube morphogenesis	GO:0060562	0.000561153	3.25092
GO:BP	renal tubule development	GO:0061326	0.00058596	3.23213
GO:BP	negative regulation of signal transduction	GO:0009968	0.000588582	3.23019
GO:BP	cellular response to chemical stimulus	GO:0070887	0.00059279	3.2271
GO:BP	monoatomic ion transmembrane transport	GO:0034220	0.000609507	3.21502
GO:BP	regulation of cellular component biogenesis	GO:0044087	0.00061619	3.21029
GO:BP	positive regulation of cellular component biogenesis	GO:0044089	0.000626878	3.20282
GO:BP	regulation of cell projection organization	GO:0031344	0.000677326	3.1692
GO:BP	regulation of localization	GO:0032879	0.000809418	3.09183
GO:BP	regulation of kinase activity	GO:0043549	0.000834829	3.0784
GO:BP	chemical homeostasis	GO:0048878	0.000881371	3.05484
GO:BP	regulation of membrane potential	GO:0042391	0.000957032	3.01907
GO:BP	blood circulation	GO:0008015	0.000968367	3.01396
GO:BP	chemotaxis	GO:0006935	0.00101436	2.99381
GO:BP	sensory system development	GO:0048880	0.00103325	2.98579
GO:BP	phosphorus metabolic process	GO:0006793	0.00104293	2.98175
GO:BP	positive regulation of intracellular signal transduction	GO:1902533	0.00104728	2.97994
GO:BP	glomerular epithelium development	GO:0072010	0.00105898	2.97511
GO:BP	regulation of phosphorylation	GO:0042325	0.00109229	2.96166
GO:BP	taxis	GO:0042330	0.00110412	2.95698
GO:BP	heart morphogenesis	GO:0003007	0.00115109	2.93889
GO:BP	striated muscle tissue development	GO:0014706	0.00144128	2.84125
GO:BP	developmental growth	GO:0048589	0.00145144	2.8382
GO:BP	muscle cell proliferation	GO:0033002	0.00147631	2.83082
GO:BP	positive regulation of catalytic activity	GO:0043085	0.00157014	2.80406
GO:BP	cardiac muscle tissue development	GO:0048738	0.00165766	2.78051
GO:BP	cardiac ventricle morphogenesis	GO:0003208	0.00168861	2.77247
GO:BP	eye development	GO:0001654	0.00180667	2.74312
GO:BP	segmentation	GO:0035282	0.00201323	2.69611
GO:BP	angiogenesis	GO:0001525	0.00212953	2.67172
GO:BP	positive regulation of locomotion	GO:0040017	0.00214382	2.66881
GO:BP	negative regulation of locomotion	GO:0040013	0.00217377	2.66279
GO:BP	visual system development	GO:0150063	0.00223441	2.65084
GO:BP	actin filament-based movement	GO:0030048	0.00226436	2.64506
GO:BP	monoatomic ion transport	GO:0006811	0.00227919	2.64222
GO:BP	positive regulation of cell differentiation	GO:0045597	0.00229436	2.63934
GO:BP	circulatory system process	GO:0003013	0.00231395	2.63565
GO:BP	nephron tubule development	GO:0072080	0.00237092	2.62508
GO:BP	camera-type eye development	GO:0043010	0.00273721	2.56269
GO:BP	positive regulation of MAP kinase activity	GO:0043406	0.00283519	2.54742
GO:BP	positive regulation of cell motility	GO:2000147	0.00291061	2.53602
GO:BP	negative regulation of cell migration	GO:0030336	0.00301175	2.52118
GO:BP	behavioral fear response	GO:0001662	0.00301858	2.5202
GO:BP	regulation of transferase activity	GO:0051338	0.00320279	2.49447
GO:BP	phosphate-containing compound metabolic process	GO:0006796	0.00323135	2.49062
GO:BP	regulation of blood circulation	GO:1903522	0.00336461	2.47306
GO:BP	plasma membrane bounded cell projection morphogenesis	GO:0120039	0.00345123	2.46203
GO:BP	cell part morphogenesis	GO:0032990	0.00360025	2.44367
GO:BP	positive regulation of protein phosphorylation	GO:0001934	0.00365021	2.43768
GO:BP	behavioral defense response	GO:0002209	0.00379443	2.42085
GO:BP	phosphorylation	GO:0016310	0.00386893	2.41241
GO:BP	regulation of transmembrane transport	GO:0034762	0.00403415	2.39425
GO:BP	cell projection morphogenesis	GO:0048858	0.00419243	2.37753
GO:BP	cellular response to oxygen-containing compound	GO:1901701	0.00429634	2.3669
GO:BP	podocyte differentiation	GO:0072112	0.00433732	2.36278
GO:BP	renal filtration cell differentiation	GO:0061318	0.00433732	2.36278
GO:BP	localization	GO:0051179	0.00434086	2.36242
GO:BP	regulation of MAP kinase activity	GO:0043405	0.004403	2.35625
GO:BP	pattern specification process	GO:0007389	0.00441031	2.35553
GO:BP	regulation of phosphate metabolic process	GO:0019220	0.00464606	2.33292
GO:BP	regulation of phosphorus metabolic process	GO:0051174	0.00476585	2.32186
GO:BP	response to organic substance	GO:0010033	0.00479079	2.31959
GO:BP	cytoskeleton organization	GO:0007010	0.0048905	2.31065
GO:BP	establishment of localization	GO:0051234	0.00492105	2.30794
GO:BP	cellular response to organic substance	GO:0071310	0.00498436	2.30239
GO:BP	regulation of monoatomic ion transmembrane transport	GO:0034765	0.00543881	2.2645
GO:BP	behavior	GO:0007610	0.00547736	2.26143
GO:BP	mesenchymal cell differentiation	GO:0048762	0.00563126	2.24939
GO:BP	glomerular epithelial cell differentiation	GO:0072311	0.00607773	2.21626
GO:BP	regulation of synapse assembly	GO:0051963	0.00612051	2.21321
GO:BP	epithelial cell differentiation	GO:0030855	0.0062455	2.20443
GO:BP	gland development	GO:0048732	0.00669542	2.17422
GO:BP	muscle cell differentiation	GO:0042692	0.00711352	2.14792
GO:BP	branching morphogenesis of an epithelial tube	GO:0048754	0.007225	2.14116
GO:BP	cellular response to organic cyclic compound	GO:0071407	0.00728856	2.13736
GO:BP	negative regulation of cell motility	GO:2000146	0.00796113	2.09903
GO:BP	cardiac ventricle development	GO:0003231	0.00904961	2.04337
GO:BP	regulation of intracellular signal transduction	GO:1902531	0.00998651	2.00059
GO:BP	muscle organ development	GO:0007517	0.0103692	1.98426
GO:BP	metal ion transport	GO:0030001	0.0106686	1.97189
GO:BP	fear response	GO:0042596	0.0107913	1.96693
GO:BP	neuron projection morphogenesis	GO:0048812	0.0108818	1.9633
GO:BP	regionalization	GO:0003002	0.0109149	1.96198
GO:BP	regulation of cell adhesion	GO:0030155	0.0111364	1.95326
GO:BP	epithelial cell development	GO:0002064	0.0119621	1.92219
GO:BP	regulation of response to wounding	GO:1903034	0.0120791	1.91797
GO:BP	embryonic morphogenesis	GO:0048598	0.0136883	1.86365
GO:BP	receptor-mediated endocytosis	GO:0006898	0.0149882	1.82425
GO:BP	positive regulation of cell migration	GO:0030335	0.0154917	1.8099
GO:BP	response to oxygen-containing compound	GO:1901700	0.0159482	1.79729
GO:BP	cellular response to transforming growth factor beta stimulus	GO:0071560	0.0159506	1.79722
GO:BP	embryo development	GO:0009790	0.0173075	1.76177
GO:BP	cell morphogenesis involved in differentiation	GO:0000904	0.0175722	1.75517
GO:BP	reverse cholesterol transport	GO:0043691	0.017671	1.75274
GO:BP	regulation of anatomical structure size	GO:0090066	0.0178335	1.74876
GO:BP	axon guidance	GO:0007411	0.0182711	1.73824
GO:BP	negative chemotaxis	GO:0050919	0.0188853	1.72388
GO:BP	neuron projection guidance	GO:0097485	0.0194776	1.71046
GO:BP	regulation of neuron projection development	GO:0010975	0.0197116	1.70528
GO:BP	inorganic ion transmembrane transport	GO:0098660	0.0214123	1.66934
GO:BP	protein phosphorylation	GO:0006468	0.0217769	1.662
GO:BP	negative regulation of cellular component organization	GO:0051129	0.0223274	1.65116
GO:BP	response to transforming growth factor beta	GO:0071559	0.0229975	1.63832
GO:BP	axon development	GO:0061564	0.0241895	1.61637
GO:BP	transport	GO:0006810	0.0246319	1.6085
GO:BP	regulation of monoatomic ion transport	GO:0043269	0.0251549	1.59938
GO:BP	cell growth	GO:0016049	0.0252086	1.59845
GO:BP	regulation of response to external stimulus	GO:0032101	0.0279377	1.55381
GO:BP	regulation of protein targeting	GO:1903533	0.0341263	1.46691
GO:BP	action potential	GO:0001508	0.04255	1.3711
GO:BP	actin filament bundle organization	GO:0061572	0.0448728	1.34802
GO:BP	anterograde trans-synaptic signaling	GO:0098916	0.0463502	1.33395
GO:BP	chemical synaptic transmission	GO:0007268	0.0463502	1.33395
GO:BP	trans-synaptic signaling, modulating synaptic transmission	GO:0099550	0.0468467	1.32932
GO:BP	regulation of protein phosphorylation	GO:0001932	0.0471192	1.3268
GO:BP	segment specification	GO:0007379	0.047918	1.3195
GO:BP	organ growth	GO:0035265	0.0484666	1.31456
GO:BP	regulation of membrane repolarization during action potential	GO:0098903	0.0495892	1.30461
GO:CC	cell periphery	GO:0071944	2.68e-22	21.5717
GO:CC	plasma membrane	GO:0005886	6.41e-19	18.1933
GO:CC	cell junction	GO:0030054	1.15e-18	17.9394
GO:CC	cell projection	GO:0042995	7.32e-15	14.1356
GO:CC	plasma membrane bounded cell projection	GO:0120025	8.57e-13	12.0669
GO:CC	plasma membrane region	GO:0098590	2.9e-12	11.5379
GO:CC	anchoring junction	GO:0070161	4.29e-11	10.3674
GO:CC	cell-cell junction	GO:0005911	1.41e-10	9.85157
GO:CC	membrane	GO:0016020	8.13e-10	9.09016
GO:CC	synapse	GO:0045202	7.63e-08	7.11764
GO:CC	somatodendritic compartment	GO:0036477	7.73e-08	7.11193
GO:CC	neuron projection	GO:0043005	9.55e-08	7.02007
GO:CC	adherens junction	GO:0005912	2.85e-07	6.54482
GO:CC	apical part of cell	GO:0045177	3.74e-07	6.42694
GO:CC	cytoplasm	GO:0005737	1.09e-06	5.96109
GO:CC	apical plasma membrane	GO:0016324	2.19e-06	5.65861
GO:CC	neuronal cell body	GO:0043025	6.71e-06	5.17312
GO:CC	cell body	GO:0044297	9.75e-06	5.01084
GO:CC	apical junction complex	GO:0043296	1.18e-05	4.92936
GO:CC	dendrite	GO:0030425	1.62e-05	4.78967
GO:CC	dendritic tree	GO:0097447	1.78e-05	4.74935
GO:CC	cell surface	GO:0009986	2.52e-05	4.59933
GO:CC	plasma membrane protein complex	GO:0098797	3.66e-05	4.43686
GO:CC	brush border	GO:0005903	0.000184407	3.73422
GO:CC	cell projection membrane	GO:0031253	0.000215999	3.66555
GO:CC	endoplasmic reticulum	GO:0005783	0.000260871	3.58357
GO:CC	axon	GO:0030424	0.000286315	3.54316
GO:CC	extracellular region	GO:0005576	0.00038164	3.41835
GO:CC	dendritic shaft	GO:0043198	0.000438868	3.35767
GO:CC	endomembrane system	GO:0012505	0.000463438	3.33401
GO:CC	bicellular tight junction	GO:0005923	0.000475648	3.32271
GO:CC	tight junction	GO:0070160	0.000874675	3.05815
GO:CC	postsynapse	GO:0098794	0.000960471	3.01752
GO:CC	apicolateral plasma membrane	GO:0016327	0.00110916	2.95501
GO:CC	sarcolemma	GO:0042383	0.00117018	2.93175
GO:CC	dendritic spine	GO:0043197	0.00163168	2.78736
GO:CC	presynapse	GO:0098793	0.00178283	2.74889
GO:CC	neuron spine	GO:0044309	0.00224394	2.64899
GO:CC	cluster of actin-based cell projections	GO:0098862	0.00248259	2.60509
GO:CC	receptor complex	GO:0043235	0.00295863	2.52891
GO:CC	cellular anatomical entity	GO:0110165	0.00430331	2.3662
GO:CC	microvillus	GO:0005902	0.00665649	2.17676
GO:CC	actin cytoskeleton	GO:0015629	0.00775019	2.11069
GO:CC	basal part of cell	GO:0045178	0.00882082	2.05449
GO:CC	basement membrane	GO:0005604	0.0139222	1.85629
GO:CC	brush border membrane	GO:0031526	0.0147143	1.83226
GO:CC	synaptic membrane	GO:0097060	0.014728	1.83186
GO:CC	postsynaptic membrane	GO:0045211	0.0221271	1.65507
GO:CC	glutamatergic synapse	GO:0098978	0.0287242	1.54175
KEGG	PI3K-Akt signaling pathway	KEGG:04151	0.00334718	2.47532
KEGG	MAPK signaling pathway	KEGG:04010	0.0156257	1.80616
KEGG	Focal adhesion	KEGG:04510	0.0246872	1.60753
KEGG	Dilated cardiomyopathy	KEGG:05414	0.0278219	1.55561
REAC	Nitric oxide stimulates guanylate cyclase	REAC:R-HSA-392154	0.0340305	1.46813
WP	Malignant pleural mesothelioma	WP:WP5087	0.0115442	1.93763
TF	Factor: MAZ; motif: GGGGGAGGGGGNGRGRRRGNRG; match class: 1	TF:M09984_1	8.53e-12	11.0692
TF	Factor: MAZ; motif: GGGGGAGGGGGNGRGRRRGNRG	TF:M09984	7.07e-10	9.15034
TF	Factor: MOVO-B; motif: GNGGGGG; match class: 1	TF:M01104_1	2.19e-08	7.65901
TF	Factor: ZF5; motif: NGAGCGCGC	TF:M10111	1.35e-07	6.86866
TF	Factor: ETF; motif: GVGGMGG; match class: 1	TF:M00695_1	2.89e-07	6.53931
TF	Factor: ZNF432; motif: NCAGNRCCNSRGRCAGC; match class: 1	TF:M12704_1	1.38e-06	5.85898
TF	Factor: BTEB3; motif: BNRNGGGAGGNGT	TF:M01865	1.88e-06	5.72497
TF	Factor: ZXDL; motif: GSGSCNNGGGMRGCNCCGGGS; match class: 1	TF:M12722_1	2.29e-06	5.64078
TF	Factor: GKLF; motif: NNRRGRRNGNSNNN; match class: 1	TF:M07040_1	4.69e-06	5.32855
TF	Factor: PATZ1; motif: SCNCCNCNSCCCCCASCCN	TF:M12648	1.07e-05	4.97213
TF	Factor: SP1:SP3; motif: CCSCCCCCYCC	TF:M01219	1.57e-05	4.80497
TF	Factor: HIC1; motif: NSNNNNTGCCCSSNN	TF:M01072	2.03e-05	4.69207
TF	Factor: WT1; motif: RGGNGGGGGAGGRGGNGGRG	TF:M10108	2.89e-05	4.53981
TF	Factor: WT1; motif: NNGGGNGGGSGN; match class: 1	TF:M07436_1	3.21e-05	4.49285
TF	Factor: FPM315; motif: GGGAGGAGGRRGRGGRGGRR	TF:M10134	4.57e-05	4.33964
TF	Factor: AP-2; motif: GSCCSCRGGCNRNRNN; match class: 1	TF:M00800_1	4.81e-05	4.31804
TF	Factor: RNF96; motif: BCCCGCRGCC	TF:M01199	7.36e-05	4.13306
TF	Factor: ZNF460; motif: NNACNCCCCCCNN	TF:M12313	0.000104425	3.9812
TF	Factor: ctcf; motif: CCRSCAGGGGGCGCN; match class: 1	TF:M10426_1	0.000115513	3.93737
TF	Factor: PATZ; motif: GGGGNGGGGGMKGGRRNGGNRN	TF:M10026	0.000168888	3.7724
TF	Factor: AP-2alpha; motif: NGCCYSNNGSN	TF:M01857	0.00019441	3.71128
TF	Factor: MAZ; motif: NKGGGAGGGGRGGR; match class: 1	TF:M02023_1	0.000202465	3.69365
TF	Factor: DB1; motif: GGRRRRGRRGGAGGGGGNGRRR; match class: 1	TF:M10107_1	0.000322743	3.49114
TF	Factor: AP-2alpha; motif: NGCCYSNNGSN; match class: 1	TF:M01857_1	0.000349574	3.45646
TF	Factor: AP-2beta; motif: GCNNNGGSCNGVGGGN	TF:M01858	0.000370068	3.43172
TF	Factor: MAZ; motif: GGGMGGGGS	TF:M10432	0.000396521	3.40173
TF	Factor: E2F3; motif: NNRGMKGGAR; match class: 1	TF:M12598_1	0.000471881	3.32617
TF	Factor: WT1; motif: CGCCCCCNCN; match class: 1	TF:M02036_1	0.000687347	3.16282
TF	Factor: GKLF; motif: NNNRGGNGNGGSN; match class: 1	TF:M07289_1	0.000699316	3.15533
TF	Factor: BTEB3; motif: CCNNSCCNSCCCCKCCCCC; match class: 1	TF:M09826_1	0.000709364	3.14913
TF	Factor: HIC1; motif: NSNNNNTGCCCSSNN; match class: 1	TF:M01072_1	0.000778274	3.10887
TF	Factor: MAZ; motif: NKGGGAGGGGRGGR	TF:M02023	0.000890588	3.05032
TF	Factor: Miz-1; motif: NNRGGWGGGGGAGGGGMRR	TF:M10112	0.000966762	3.01468
TF	Factor: CSX; motif: NKRAGWGS; match class: 1	TF:M10008_1	0.000972839	3.01196
TF	Factor: CTCF; motif: NCCRSTAGGGGGCGC	TF:M08911	0.00106209	2.97384
TF	Factor: MAZ; motif: GGGGAGGG; match class: 1	TF:M00649_1	0.0011511	2.93889
TF	Factor: ctcf; motif: CCNCNAGRKGGCRSTN; match class: 1	TF:M07249_1	0.00127333	2.89506
TF	Factor: DB1; motif: GGRRRRGRRGGAGGGGGNGRRR	TF:M10107	0.00127386	2.89488
TF	Factor: AP-2beta; motif: GCNNNGGSCNGVGGGN; match class: 1	TF:M01858_1	0.00130329	2.88496
TF	Factor: BTEB3; motif: BNRNGGGAGGNGT; match class: 1	TF:M01865_1	0.001331	2.87582
TF	Factor: PATZ1; motif: SCNCCNCNSCCCCCASCCN; match class: 1	TF:M12648_1	0.00159169	2.79814
TF	Factor: TIEG1; motif: NCCCNSNCCCCGCCCCC; match class: 1	TF:M12351_1	0.00163822	2.78563
TF	Factor: WT1; motif: NNGGGNGGGSGN	TF:M07436	0.00212095	2.67347
TF	Factor: SP1:SP3; motif: CCSCCCCCYCC; match class: 1	TF:M01219_1	0.00238442	2.62262
TF	Factor: GKLF; motif: NNRRGRRNGNSNNN	TF:M07040	0.00257812	2.5887
TF	Factor: AP-2; motif: MKCCCSCNGGCG; match class: 1	TF:M00189_1	0.00315096	2.50156
TF	Factor: ctcf; motif: CCRSCAGGGGGCGCN	TF:M10426	0.00347892	2.45856
TF	Factor: ZFP14; motif: SCNNYCCNGNNSCTSCNC; match class: 1	TF:M12694_1	0.00409863	2.38736
TF	Factor: CKROX; motif: SCCCTCCCC	TF:M01175	0.00428405	2.36815
TF	Factor: HES-5; motif: NCACACKY; match class: 1	TF:M11069_1	0.00491972	2.30806
TF	Factor: ZNF432; motif: NCAGNRCCNSRGRCAGC	TF:M12704	0.00519386	2.28451
TF	Factor: WT1; motif: RGGNGGGGGAGGRGGNGGRG; match class: 1	TF:M10108_1	0.00590002	2.22915
TF	Factor: CP2; motif: NRRRCCGGCYNRARCCGGNN; match class: 1	TF:M12590_1	0.00770502	2.11323
TF	Factor: Miz-1; motif: NNRGGWGGGGGAGGGGMRR; match class: 1	TF:M10112_1	0.00879385	2.05582
TF	Factor: ZNF148; motif: NNCCCCTCCCCC	TF:M12464	0.00883662	2.05371
TF	Factor: E2F; motif: GGCGSG; match class: 1	TF:M00803_1	0.00901789	2.0449
TF	Factor: WT1; motif: NGCGGGGGGGTSMMCYN	TF:M05327	0.00993196	2.00296
TF	Factor: GEMIN3; motif: NCWGGRARRGRGNGNG	TF:M09727	0.0156771	1.80473
TF	Factor: Osx; motif: CCNCCCCCNNN	TF:M07329	0.016641	1.77882
TF	Factor: EZI; motif: GGGGAGGGGRRGGRGRRGGRRR	TF:M10151	0.0171509	1.76571
TF	Factor: ETF; motif: GVGGMGG	TF:M00695	0.0184607	1.73375
TF	Factor: CTCF; motif: NNRSYGCCMCCTGSTGGCCN	TF:M12593	0.0195462	1.70894
TF	Factor: E2F-1; motif: NNNNGGCGGGAARN; match class: 1	TF:M09892_1	0.0211128	1.67545
TF	Factor: AP2; motif: GCCYGSGGSN	TF:M08867	0.0225397	1.64705
TF	Factor: E2F-4; motif: GCGGGAAANA; match class: 1	TF:M02090_1	0.0227973	1.64212
TF	Factor: KLF15; motif: RGGGMGGRGNNGGGGGNGG	TF:M09968	0.0246438	1.60829
TF	Factor: BTEB3; motif: CCNNSCCNSCCCCKCCCCC	TF:M09826	0.0270096	1.56848
TF	Factor: AP-2; motif: GSCCSCRGGCNRNRNN	TF:M00800	0.0281183	1.55101
TF	Factor: AP-2alpha; motif: NSCCNCRGGSN	TF:M07348	0.0308395	1.51089
TF	Factor: HIC1; motif: NNNGGKTGCCCSNNNNNN	TF:M01073	0.0329649	1.48195
TF	Factor: PATZ; motif: GGGGNGGGGGMKGGRRNGGNRN; match class: 1	TF:M10026_1	0.0339185	1.46956
TF	Factor: ZXDL; motif: GSGSCNNGGGMRGCNCCGGGS	TF:M12722	0.0339754	1.46884
TF	Factor: MAZ; motif: GGGMGGGGS; match class: 1	TF:M10432_1	0.0345191	1.46194
TF	Factor: ZNF460; motif: NNACNCCCCCCNN; match class: 1	TF:M12313_1	0.0394193	1.40429
TF	Factor: Kaiso; motif: GCMGGGRGCRGS; match class: 1	TF:M03876_1	0.0418911	1.37788
TF	Factor: E2F-4; motif: NGGCGGGAARN; match class: 1	TF:M07084_1	0.0450189	1.34661
TF	Factor: ZF5; motif: NGAGCGCGC; match class: 1	TF:M10111_1	0.0463057	1.33437
TF	Factor: EGR1; motif: NACGCCCACGCANW	TF:M03896	0.0463386	1.33406
TF	Factor: Egr-2; motif: GNGRRNGWGKGGGNGGRG; match class: 1	TF:M09898_1	0.047009	1.32782
TF	Factor: ZNF219; motif: CRCCCCCCNCCC	TF:M01122	0.0471911	1.32614
TF	Factor: BTEB1; motif: GGGGGCGGGGCNGSGGGNGS; match class: 1	TF:M09723_1	0.0488428	1.3112
TF	Factor: RREB-1; motif: GGGWCSA	TF:M05439	0.0492423	1.30766
MIRNA	hsa-miR-335-5p	MIRNA:hsa-miR-335-5p	2.15e-05	4.66793
HPA	kidney; proximal tubules (cell body)[‚â•Medium]	HPA:0271142	2.61e-05	4.58394
HPA	kidney; proximal tubules (microvilli)[‚â•Medium]	HPA:0271152	0.000111533	3.9526
HPA	kidney; proximal tubules (microvilli)[‚â•Low]	HPA:0271151	0.000271377	3.56643
HPA	kidney; proximal tubules (cell body)[‚â•Low]	HPA:0271141	0.000648556	3.18805
HPA	kidney; collecting ducts[‚â•Low]	HPA:0271121	0.000819803	3.08629
HPA	kidney; distal tubules[‚â•Low]	HPA:0271131	0.0012879	2.89012
HPA	small intestine; enterocytes - Microvilli[‚â•Low]	HPA:0481321	0.00287126	2.54193
HPA	kidney; distal tubules[‚â•Medium]	HPA:0271132	0.00315897	2.50046
HPA	small intestine; enterocytes - Microvilli[High]	HPA:0481323	0.00528977	2.27656
HPA	small intestine; enterocytes - Microvilli[‚â•Medium]	HPA:0481322	0.00884785	2.05316
HPA	duodenum; enterocytes - Microvilli[High]	HPA:0151323	0.00943075	2.02545
HPA	colon; enterocytes - Microvilli[High]	HPA:0131323	0.0111114	1.95423
HPA	rectum; enterocytes[‚â•Low]	HPA:0401301	0.0153983	1.81253
HPA	kidney; collecting ducts[‚â•Medium]	HPA:0271122	0.0189421	1.72257
HPA	duodenum; endocrine cells[‚â•Low]	HPA:0151291	0.0385216	1.4143
HPA	small intestine; endocrine cells[‚â•Low]	HPA:0481291	0.0385216	1.4143
HPA	duodenum; enterocytes[‚â•Low]	HPA:0151301	0.0402735	1.39498

## Sheet: Description
related to Figure 7 and S7
a)
Data used to generate heatmap in Fig. 7D
Pairwise comparisons between UMAP clusters in Fig. 7C: "day 10", "day 12", "day 14 (DMSO)", and "day 14 (CHIR 3µM)" using Wilcoxon test
Cutoffs for displayed genes: FDR <= 0.01 & Log2FC >= 1
b)
Data used for plot in Supplemental Fig. S7H
Gene ontology analysis of data from a) using g:Profiler (https://biit.cs.ut.ee/gprofiler/gost) of marker genes for "day 10", "day 12", "day 14 (CHIR)", and "day 14 (3µM CHIR)" as displayed in Supplemental Table 6, using default settings.
