# Supplementary material for: Identification of a core transcriptional program driving the human renal mesenchymal-to-epithelial transition
Source: Dev Cell. Author manuscript; Available in PMC 2024 May 29. (PMC7616043; doi:10.1016/j.devcel.2024.01.011)
Supplement: Table S6 [file EMS196335-supplement-Table_S6.zip › Ng-Blichfeldt_Supplemental Table 6.xlsm]

## Sheet: Supplemental Table 6 - Peak to 
Unique_Peak_ID	chromosome	starting position	ending position	strand	Correlation	FDR	geneName	peakName	peakType
149	chr1	833143	833643	+	0.412963	2.59e-20	HES4	chr1:833143-833643	Intronic
159	chr1	833143	833643	+	0.590816	9.56e-46	AL390719.2	chr1:833143-833643	Intronic
175	chr1	833143	833643	+	0.539701	8.44e-37	AGRN	chr1:833143-833643	Intronic
209	chr1	869675	870175	+	0.414883	1.63e-20	AGRN	chr1:869675-870175	Intronic
477	chr1	906694	907194	+	0.402667	2.91e-19	AGRN	chr1:906694-907194	Distal
581	chr1	910458	910958	+	0.447292	4.2e-24	C1QTNF12	chr1:910458-910958	Distal
643	chr1	911097	911597	+	0.471588	4.57e-27	HES4	chr1:911097-911597	Distal
644	chr1	911097	911597	+	0.554704	2.9e-39	C1QTNF12	chr1:911097-911597	Distal
667	chr1	911943	912443	+	0.408909	6.78e-20	C1QTNF12	chr1:911943-912443	Distal
677	chr1	911943	912443	+	0.433699	1.51e-22	HES4	chr1:911943-912443	Distal
754	chr1	912751	913251	+	0.414025	2.01e-20	HES4	chr1:912751-913251	Distal
1023	chr1	917154	917654	+	0.550595	1.41e-38	SAMD11	chr1:917154-917654	Exonic
1279	chr1	920920	921420	+	0.654516	1.89e-59	SAMD11	chr1:920920-921420	Promoter
1296	chr1	920920	921420	+	0.450014	2.01e-24	AL645608.6	chr1:920920-921420	Promoter
1705	chr1	928469	928969	+	0.426817	8.66e-22	MXRA8	chr1:928469-928969	Intronic
2057	chr1	935710	936210	+	0.431215	2.85e-22	SAMD11	chr1:935710-936210	Intronic
2111	chr1	936415	936915	+	0.518987	1.34e-33	SAMD11	chr1:936415-936915	Intronic
2217	chr1	937028	937528	+	0.40531	1.58e-19	ACAP3	chr1:937028-937528	Intronic
2526	chr1	941647	942147	+	0.433307	1.67e-22	MXRA8	chr1:941647-942147	Intronic
2529	chr1	941647	942147	+	0.479805	3.99e-28	SAMD11	chr1:941647-942147	Intronic
2549	chr1	941647	942147	+	0.548372	3.29e-38	ACAP3	chr1:941647-942147	Intronic
2853	chr1	945119	945619	+	0.436021	8.27e-23	SAMD11	chr1:945119-945619	Exonic
3616	chr1	970417	970917	+	0.478782	5.42e-28	LINC01342	chr1:970417-970917	Intronic
3618	chr1	970417	970917	+	0.454507	5.86e-25	AL390719.2	chr1:970417-970917	Intronic
3632	chr1	970417	970917	+	0.513705	8.07e-33	VWA1	chr1:970417-970917	Intronic
3636	chr1	970417	970917	+	0.435523	9.41e-23	TTLL10	chr1:970417-970917	Intronic
3814	chr1	973227	973727	+	0.451787	1.24e-24	MXRA8	chr1:973227-973727	Intronic
3900	chr1	974581	975081	+	0.415325	1.47e-20	MRPL20	chr1:974581-975081	Exonic
4443	chr1	998915	999415	+	0.407927	8.55e-20	MRPL20	chr1:998915-999415	Promoter
4448	chr1	998915	999415	+	0.444612	8.62e-24	ATAD3C	chr1:998915-999415	Promoter
4485	chr1	999896	1000396	+	0.403422	2.45e-19	C1orf159	chr1:999896-1000396	Promoter
4495	chr1	999896	1000396	+	0.621655	5.56e-52	HES4	chr1:999896-1000396	Promoter
4525	chr1	999896	1000396	+	0.58199	4.37e-44	AL645608.7	chr1:999896-1000396	Promoter
4915	chr1	1013189	1013689	+	0.458783	1.79e-25	SAMD11	chr1:1013189-1013689	Exonic
4978	chr1	1014255	1014755	+	0.445066	7.63e-24	SAMD11	chr1:1014255-1014755	Exonic
4986	chr1	1014255	1014755	+	0.440846	2.34e-23	AL645608.4	chr1:1014255-1014755	Exonic
5169	chr1	1017241	1017741	+	0.597097	5.81e-47	SAMD11	chr1:1017241-1017741	Distal
5298	chr1	1019287	1019787	+	0.485192	7.77e-29	HES4	chr1:1019287-1019787	Promoter
5305	chr1	1019287	1019787	+	0.464594	3.45e-26	AL390719.2	chr1:1019287-1019787	Promoter
5638	chr1	1024555	1025055	+	0.468566	1.1e-26	VWA1	chr1:1024555-1025055	Intronic
5664	chr1	1024555	1025055	+	0.419593	5.2e-21	LINC01342	chr1:1024555-1025055	Intronic
5678	chr1	1024555	1025055	+	0.480542	3.19e-28	AL390719.2	chr1:1024555-1025055	Intronic
5684	chr1	1024555	1025055	+	0.42027	4.4e-21	HES4	chr1:1024555-1025055	Intronic
6066	chr1	1032889	1033389	+	0.404661	1.84e-19	AGRN	chr1:1032889-1033389	Intronic
6082	chr1	1032889	1033389	+	0.467568	1.47e-26	HES4	chr1:1032889-1033389	Intronic
6419	chr1	1037959	1038459	+	0.432627	1.98e-22	MXRA8	chr1:1037959-1038459	Intronic
6771	chr1	1053813	1054313	+	0.401265	4.03e-19	MXRA8	chr1:1053813-1054313	Intronic
6886	chr1	1055558	1056058	+	0.464658	3.39e-26	MXRA8	chr1:1055558-1056058	Exonic
6899	chr1	1055558	1056058	+	0.43901	3.79e-23	MRPL20	chr1:1055558-1056058	Exonic
6982	chr1	1058228	1058728	+	0.555518	2.11e-39	MRPL20	chr1:1058228-1058728	Distal
6984	chr1	1058228	1058728	+	0.472242	3.77e-27	ACAP3	chr1:1058228-1058728	Distal
6985	chr1	1058228	1058728	+	0.409582	5.79e-20	ATAD3B	chr1:1058228-1058728	Distal
6990	chr1	1058228	1058728	+	0.636105	3.76e-55	MXRA8	chr1:1058228-1058728	Distal
7002	chr1	1058228	1058728	+	0.41216	3.14e-20	ATAD3A	chr1:1058228-1058728	Distal
7018	chr1	1058228	1058728	+	0.416587	1.08e-20	TAS1R3	chr1:1058228-1058728	Distal
7021	chr1	1058228	1058728	+	0.445709	6.43e-24	ATAD3C	chr1:1058228-1058728	Distal
7038	chr1	1058228	1058728	+	0.452213	1.1e-24	UBE2J2	chr1:1058228-1058728	Distal
7354	chr1	1062455	1062955	+	0.476761	9.93e-28	ACAP3	chr1:1062455-1062955	Distal
7376	chr1	1062455	1062955	+	0.447636	3.83e-24	MXRA8	chr1:1062455-1062955	Distal
7397	chr1	1062455	1062955	+	0.502895	2.9e-31	ATAD3C	chr1:1062455-1062955	Distal
7411	chr1	1062455	1062955	+	0.489325	2.17e-29	MRPL20	chr1:1062455-1062955	Distal
7499	chr1	1064113	1064613	+	0.680849	3.71e-66	MRPL20	chr1:1064113-1064613	Distal
7500	chr1	1064113	1064613	+	0.668021	8.4e-63	MXRA8	chr1:1064113-1064613	Distal
7505	chr1	1064113	1064613	+	0.586812	5.5e-45	ACAP3	chr1:1064113-1064613	Distal
7507	chr1	1064113	1064613	+	0.608118	3.69e-49	ATAD3B	chr1:1064113-1064613	Distal
7514	chr1	1064113	1064613	+	0.436635	7.05e-23	UBE2J2	chr1:1064113-1064613	Distal
7515	chr1	1064113	1064613	+	0.458482	1.94e-25	NOC2L	chr1:1064113-1064613	Distal
7528	chr1	1064113	1064613	+	0.730822	4.61e-81	ATAD3C	chr1:1064113-1064613	Distal
7529	chr1	1064113	1064613	+	0.605989	9.95e-49	ATAD3A	chr1:1064113-1064613	Distal
7531	chr1	1064113	1064613	+	0.448519	3.02e-24	LINC01128	chr1:1064113-1064613	Distal
7574	chr1	1065540	1066040	+	0.599524	1.94e-47	C1QTNF12	chr1:1065540-1066040	Distal
7695	chr1	1067941	1068441	+	0.471032	5.38e-27	AL645608.7	chr1:1067941-1068441	Distal
7698	chr1	1067941	1068441	+	0.403617	2.34e-19	VWA1	chr1:1067941-1068441	Distal
7700	chr1	1067941	1068441	+	0.552637	6.45e-39	AL390719.2	chr1:1067941-1068441	Distal
7712	chr1	1067941	1068441	+	0.53164	1.58e-35	HES4	chr1:1067941-1068441	Distal
7714	chr1	1067941	1068441	+	0.495766	2.87e-30	AGRN	chr1:1067941-1068441	Distal
7738	chr1	1068563	1069063	+	0.440249	2.74e-23	C1orf159	chr1:1068563-1069063	Distal
7742	chr1	1068563	1069063	+	0.621141	7.16e-52	LINC01342	chr1:1068563-1069063	Distal
7749	chr1	1068563	1069063	+	0.465419	2.73e-26	TTLL10	chr1:1068563-1069063	Distal
7763	chr1	1068563	1069063	+	0.651954	7.8e-59	VWA1	chr1:1068563-1069063	Distal
7765	chr1	1068563	1069063	+	0.593455	2.97e-46	HES4	chr1:1068563-1069063	Distal
7769	chr1	1068563	1069063	+	0.655179	1.3e-59	AGRN	chr1:1068563-1069063	Distal
7775	chr1	1068563	1069063	+	0.740826	1.86e-84	AL390719.2	chr1:1068563-1069063	Distal
7805	chr1	1069129	1069629	+	0.451351	1.39e-24	C1orf159	chr1:1069129-1069629	Distal
7815	chr1	1069129	1069629	+	0.541681	4.06e-37	AGRN	chr1:1069129-1069629	Distal
7819	chr1	1069129	1069629	+	0.5769	3.75e-43	HES4	chr1:1069129-1069629	Distal
7821	chr1	1069129	1069629	+	0.442227	1.62e-23	VWA1	chr1:1069129-1069629	Distal
7838	chr1	1069129	1069629	+	0.577724	2.66e-43	AL390719.2	chr1:1069129-1069629	Distal
7921	chr1	1070344	1070844	+	0.429826	4.05e-22	C1QTNF12	chr1:1070344-1070844	Distal
7926	chr1	1070344	1070844	+	0.618848	2.19e-51	AGRN	chr1:1070344-1070844	Distal
7927	chr1	1070344	1070844	+	0.447959	3.51e-24	AL645608.7	chr1:1070344-1070844	Distal
7950	chr1	1070344	1070844	+	0.445975	5.99e-24	C1orf159	chr1:1070344-1070844	Distal
7952	chr1	1070344	1070844	+	0.588085	3.16e-45	HES4	chr1:1070344-1070844	Distal
7957	chr1	1070344	1070844	+	0.4494	2.38e-24	AL390719.2	chr1:1070344-1070844	Distal
8164	chr1	1074077	1074577	+	0.617882	3.51e-51	VWA1	chr1:1074077-1074577	Promoter
8196	chr1	1074077	1074577	+	0.54116	4.92e-37	AL390719.2	chr1:1074077-1074577	Promoter
8215	chr1	1074077	1074577	+	0.76324	1.12e-92	LINC01342	chr1:1074077-1074577	Promoter
8219	chr1	1075071	1075571	+	0.416222	1.18e-20	ATAD3A	chr1:1075071-1075571	Promoter
8246	chr1	1075071	1075571	+	0.500402	6.51e-31	SSU72	chr1:1075071-1075571	Promoter
8256	chr1	1075071	1075571	+	0.45576	4.14e-25	ACAP3	chr1:1075071-1075571	Promoter
8260	chr1	1075071	1075571	+	0.456747	3.15e-25	MRPL20	chr1:1075071-1075571	Promoter
8263	chr1	1075071	1075571	+	0.418739	6.41e-21	ATAD3B	chr1:1075071-1075571	Promoter
8265	chr1	1075071	1075571	+	0.455915	3.97e-25	MXRA8	chr1:1075071-1075571	Promoter
8275	chr1	1075071	1075571	+	0.448648	2.91e-24	ATAD3C	chr1:1075071-1075571	Promoter
8304	chr1	1079514	1080014	+	0.403621	2.34e-19	AL390719.2	chr1:1079514-1080014	Distal
8330	chr1	1079514	1080014	+	0.427808	6.75e-22	HES4	chr1:1079514-1080014	Distal
8403	chr1	1080049	1080549	+	0.411816	3.4e-20	AGRN	chr1:1080049-1080549	Distal
8410	chr1	1080049	1080549	+	0.44565	6.53e-24	VWA1	chr1:1080049-1080549	Distal
8778	chr1	1085762	1086262	+	0.419748	5e-21	AGRN	chr1:1085762-1086262	Exonic
9028	chr1	1090484	1090984	+	0.440401	2.63e-23	VWA1	chr1:1090484-1090984	Exonic
9040	chr1	1090484	1090984	+	0.451264	1.43e-24	AGRN	chr1:1090484-1090984	Exonic
9726	chr1	1128396	1128896	+	0.468323	1.18e-26	C1orf159	chr1:1128396-1128896	Distal
9731	chr1	1128396	1128896	+	0.601638	7.4e-48	AGRN	chr1:1128396-1128896	Distal
9754	chr1	1128396	1128896	+	0.478546	5.82e-28	VWA1	chr1:1128396-1128896	Distal
9755	chr1	1128396	1128896	+	0.662817	1.72e-61	HES4	chr1:1128396-1128896	Distal
9757	chr1	1128396	1128896	+	0.517264	2.41e-33	AL645608.7	chr1:1128396-1128896	Distal
9773	chr1	1128396	1128896	+	0.742428	5.15e-85	AL390719.2	chr1:1128396-1128896	Distal
9779	chr1	1128396	1128896	+	0.517994	1.88e-33	LINC01342	chr1:1128396-1128896	Distal
9855	chr1	1130413	1130913	+	0.467657	1.43e-26	C1orf159	chr1:1130413-1130913	Distal
9858	chr1	1130413	1130913	+	0.763533	8.63e-93	HES4	chr1:1130413-1130913	Distal
9865	chr1	1130413	1130913	+	0.721196	6.2e-78	AGRN	chr1:1130413-1130913	Distal
9873	chr1	1130413	1130913	+	0.557658	9.16e-40	VWA1	chr1:1130413-1130913	Distal
9887	chr1	1130413	1130913	+	0.469358	8.76e-27	LINC01342	chr1:1130413-1130913	Distal
9897	chr1	1130413	1130913	+	0.819537	4.25e-118	AL390719.2	chr1:1130413-1130913	Distal
9914	chr1	1130413	1130913	+	0.582692	3.24e-44	AL645608.7	chr1:1130413-1130913	Distal
10154	chr1	1136870	1137370	+	0.565972	3.36e-41	VWA1	chr1:1136870-1137370	Intronic
10171	chr1	1136870	1137370	+	0.769448	4.06e-95	LINC01342	chr1:1136870-1137370	Intronic
10175	chr1	1136870	1137370	+	0.560031	3.6e-40	AL390719.2	chr1:1136870-1137370	Intronic
10516	chr1	1144417	1144917	+	0.494157	4.78e-30	LINC01342	chr1:1144417-1144917	Distal
10663	chr1	1145594	1146094	+	0.4386	4.22e-23	MXRA8	chr1:1145594-1146094	Distal
10964	chr1	1157258	1157758	+	0.614383	1.9e-50	LINC01342	chr1:1157258-1157758	Distal
10965	chr1	1157258	1157758	+	0.494061	4.92e-30	VWA1	chr1:1157258-1157758	Distal
10971	chr1	1157258	1157758	+	0.521654	5.34e-34	AGRN	chr1:1157258-1157758	Distal
10973	chr1	1157258	1157758	+	0.454213	6.36e-25	HES4	chr1:1157258-1157758	Distal
10977	chr1	1157258	1157758	+	0.553944	3.89e-39	AL390719.2	chr1:1157258-1157758	Distal
10979	chr1	1157258	1157758	+	0.453495	7.75e-25	C1orf159	chr1:1157258-1157758	Distal
11012	chr1	1158076	1158576	+	0.504746	1.59e-31	SAMD11	chr1:1158076-1158576	Distal
11364	chr1	1162510	1163010	+	0.45609	3.78e-25	AGRN	chr1:1162510-1163010	Distal
11365	chr1	1162510	1163010	+	0.658226	2.36e-60	AL390719.2	chr1:1162510-1163010	Distal
11370	chr1	1162510	1163010	+	0.772321	2.83e-96	LINC01342	chr1:1162510-1163010	Distal
11379	chr1	1162510	1163010	+	0.661472	3.72e-61	VWA1	chr1:1162510-1163010	Distal
11443	chr1	1163973	1164473	+	0.485533	7e-29	HES4	chr1:1163973-1164473	Distal
11499	chr1	1164714	1165214	+	0.760896	8.93e-92	AL390719.2	chr1:1164714-1165214	Distal
11503	chr1	1164714	1165214	+	0.746585	1.74e-86	AGRN	chr1:1164714-1165214	Distal
11510	chr1	1164714	1165214	+	0.56895	1e-41	C1orf159	chr1:1164714-1165214	Distal
11513	chr1	1164714	1165214	+	0.435023	1.07e-22	DVL1	chr1:1164714-1165214	Distal
11519	chr1	1164714	1165214	+	0.740928	1.72e-84	HES4	chr1:1164714-1165214	Distal
11520	chr1	1164714	1165214	+	0.541546	4.27e-37	VWA1	chr1:1164714-1165214	Distal
11523	chr1	1164714	1165214	+	0.503962	2.05e-31	LINC01342	chr1:1164714-1165214	Distal
11526	chr1	1164714	1165214	+	0.51979	1.02e-33	AL645608.7	chr1:1164714-1165214	Distal
11537	chr1	1164714	1165214	+	0.517965	1.9e-33	TTLL10	chr1:1164714-1165214	Distal
11780	chr1	1168443	1168943	+	0.665481	3.69e-62	HES4	chr1:1168443-1168943	Promoter
11783	chr1	1168443	1168943	+	0.607504	4.92e-49	AL390719.2	chr1:1168443-1168943	Promoter
11796	chr1	1168443	1168943	+	0.505579	1.21e-31	AL645608.7	chr1:1168443-1168943	Promoter
11816	chr1	1168443	1168943	+	0.487283	4.08e-29	C1orf159	chr1:1168443-1168943	Promoter
11830	chr1	1168443	1168943	+	0.638493	1.08e-55	AGRN	chr1:1168443-1168943	Promoter
12149	chr1	1173656	1174156	+	0.611748	6.67e-50	LINC01342	chr1:1173656-1174156	Promoter
12154	chr1	1173656	1174156	+	0.526388	1.02e-34	TTLL10	chr1:1173656-1174156	Promoter
12159	chr1	1173656	1174156	+	0.615658	1.03e-50	AL390719.2	chr1:1173656-1174156	Promoter
12173	chr1	1173656	1174156	+	0.556169	1.64e-39	AGRN	chr1:1173656-1174156	Promoter
12183	chr1	1173656	1174156	+	0.607765	4.36e-49	VWA1	chr1:1173656-1174156	Promoter
12463	chr1	1179317	1179817	+	0.582824	3.07e-44	MMP23B	chr1:1179317-1179817	Intronic
12762	chr1	1184984	1185484	+	0.456362	3.51e-25	MMP23B	chr1:1184984-1185484	Exonic
13482	chr1	1204987	1205487	+	0.417241	9.22e-21	SSU72	chr1:1204987-1205487	Intronic
13485	chr1	1204987	1205487	+	0.402182	3.26e-19	ACAP3	chr1:1204987-1205487	Intronic
13533	chr1	1205601	1206101	+	0.416663	1.06e-20	CDK11B	chr1:1205601-1206101	Intronic
13573	chr1	1205601	1206101	+	0.430638	3.3e-22	SSU72	chr1:1205601-1206101	Intronic
13734	chr1	1207988	1208488	+	0.571962	2.92e-42	ATAD3A	chr1:1207988-1208488	Promoter
13752	chr1	1207988	1208488	+	0.565517	4.04e-41	ATAD3B	chr1:1207988-1208488	Promoter
13764	chr1	1207988	1208488	+	0.452755	9.5e-25	UBE2J2	chr1:1207988-1208488	Promoter
13768	chr1	1207988	1208488	+	0.624251	1.54e-52	MMP23B	chr1:1207988-1208488	Promoter
13769	chr1	1207988	1208488	+	0.731119	3.67e-81	SSU72	chr1:1207988-1208488	Promoter
13772	chr1	1207988	1208488	+	0.468672	1.07e-26	LINC01128	chr1:1207988-1208488	Promoter
13776	chr1	1207988	1208488	+	0.657082	4.49e-60	ACAP3	chr1:1207988-1208488	Promoter
13778	chr1	1207988	1208488	+	0.701085	8.21e-72	MRPL20	chr1:1207988-1208488	Promoter
13792	chr1	1207988	1208488	+	0.447493	3.98e-24	NOC2L	chr1:1207988-1208488	Promoter
13793	chr1	1207988	1208488	+	0.703356	1.77e-72	CDK11B	chr1:1207988-1208488	Promoter
13794	chr1	1207988	1208488	+	0.749337	1.78e-87	MXRA8	chr1:1207988-1208488	Promoter
13799	chr1	1207988	1208488	+	0.740031	3.52e-84	ATAD3C	chr1:1207988-1208488	Promoter
14101	chr1	1212035	1212535	+	0.41925	5.65e-21	SSU72	chr1:1212035-1212535	Intronic
14233	chr1	1213814	1214314	+	0.562691	1.25e-40	C1QTNF12	chr1:1213814-1214314	Promoter
14268	chr1	1213814	1214314	+	0.53972	8.38e-37	HES4	chr1:1213814-1214314	Promoter
14272	chr1	1213814	1214314	+	0.447604	3.86e-24	AGRN	chr1:1213814-1214314	Promoter
14443	chr1	1219574	1220074	+	0.453447	7.85e-25	SSU72	chr1:1219574-1220074	Exonic
14459	chr1	1219574	1220074	+	0.42465	1.49e-21	ATAD3A	chr1:1219574-1220074	Exonic
14469	chr1	1219574	1220074	+	0.431522	2.63e-22	ACAP3	chr1:1219574-1220074	Exonic
14470	chr1	1219574	1220074	+	0.423116	2.18e-21	CDK11B	chr1:1219574-1220074	Exonic
14474	chr1	1219574	1220074	+	0.404086	2.1e-19	MXRA8	chr1:1219574-1220074	Exonic
14490	chr1	1219574	1220074	+	0.4311	2.93e-22	MRPL20	chr1:1219574-1220074	Exonic
14495	chr1	1219574	1220074	+	0.426542	9.28e-22	MMP23B	chr1:1219574-1220074	Exonic
14554	chr1	1220185	1220685	+	0.440663	2.46e-23	ATAD3C	chr1:1220185-1220685	Exonic
14556	chr1	1220185	1220685	+	0.426622	9.1e-22	MXRA8	chr1:1220185-1220685	Exonic
14659	chr1	1231299	1231799	+	0.50961	3.18e-32	SSU72	chr1:1231299-1231799	Promoter
14666	chr1	1231299	1231799	+	0.407547	9.35e-20	ATAD3A	chr1:1231299-1231799	Promoter
14672	chr1	1231299	1231799	+	0.465005	3.07e-26	ATAD3B	chr1:1231299-1231799	Promoter
14684	chr1	1231299	1231799	+	0.462008	7.2e-26	MRPL20	chr1:1231299-1231799	Promoter
14689	chr1	1231299	1231799	+	0.489198	2.26e-29	ATAD3C	chr1:1231299-1231799	Promoter
14694	chr1	1231299	1231799	+	0.530782	2.15e-35	CDK11B	chr1:1231299-1231799	Promoter
14700	chr1	1231299	1231799	+	0.485461	7.15e-29	ACAP3	chr1:1231299-1231799	Promoter
14861	chr1	1235888	1236388	+	0.454022	6.7e-25	SSU72	chr1:1235888-1236388	Distal
14885	chr1	1235888	1236388	+	0.500696	5.92e-31	ATAD3C	chr1:1235888-1236388	Distal
14891	chr1	1235888	1236388	+	0.44575	6.36e-24	ATAD3B	chr1:1235888-1236388	Distal
14902	chr1	1235888	1236388	+	0.449297	2.44e-24	CDK11B	chr1:1235888-1236388	Distal
14905	chr1	1235888	1236388	+	0.419543	5.26e-21	ACAP3	chr1:1235888-1236388	Distal
14907	chr1	1235888	1236388	+	0.45384	7.05e-25	MRPL20	chr1:1235888-1236388	Distal
14914	chr1	1235888	1236388	+	0.421303	3.42e-21	MXRA8	chr1:1235888-1236388	Distal
14921	chr1	1235888	1236388	+	0.452796	9.39e-25	CDK11A	chr1:1235888-1236388	Distal
15302	chr1	1239731	1240231	+	0.418364	7.02e-21	SSU72	chr1:1239731-1240231	Distal
15329	chr1	1239731	1240231	+	0.416596	1.08e-20	ATAD3C	chr1:1239731-1240231	Distal
15346	chr1	1239731	1240231	+	0.450644	1.69e-24	CDK11B	chr1:1239731-1240231	Distal
15798	chr1	1244434	1244934	+	0.407814	8.78e-20	C1QTNF12	chr1:1244434-1244934	Exonic
15810	chr1	1244434	1244934	+	0.410588	4.56e-20	AL645608.7	chr1:1244434-1244934	Exonic
15844	chr1	1244434	1244934	+	0.465189	2.91e-26	HES4	chr1:1244434-1244934	Exonic
16074	chr1	1247227	1247727	+	0.420071	4.62e-21	ACAP3	chr1:1247227-1247727	Promoter
16109	chr1	1247227	1247727	+	0.411232	3.91e-20	SSU72	chr1:1247227-1247727	Promoter
16381	chr1	1270859	1271359	+	0.612189	5.41e-50	MMP23B	chr1:1270859-1271359	Intronic
16383	chr1	1270859	1271359	+	0.428204	6.11e-22	MRPL20	chr1:1270859-1271359	Intronic
16406	chr1	1270859	1271359	+	0.421029	3.65e-21	SSU72	chr1:1270859-1271359	Intronic
16416	chr1	1270859	1271359	+	0.408312	7.81e-20	TAS1R3	chr1:1270859-1271359	Intronic
16418	chr1	1270859	1271359	+	0.455624	4.3e-25	MXRA8	chr1:1270859-1271359	Intronic
16428	chr1	1273002	1273502	+	0.482665	1.68e-28	CDK11A	chr1:1273002-1273502	Exonic
16441	chr1	1273002	1273502	+	0.507081	7.36e-32	MRPL20	chr1:1273002-1273502	Exonic
16443	chr1	1273002	1273502	+	0.40956	5.82e-20	MMP23B	chr1:1273002-1273502	Exonic
16445	chr1	1273002	1273502	+	0.455859	4.03e-25	CDK11B	chr1:1273002-1273502	Exonic
16483	chr1	1273002	1273502	+	0.435434	9.63e-23	ATAD3C	chr1:1273002-1273502	Exonic
16486	chr1	1273002	1273502	+	0.485285	7.55e-29	SSU72	chr1:1273002-1273502	Exonic
16803	chr1	1281070	1281570	+	0.447662	3.8e-24	C1QTNF12	chr1:1281070-1281570	Exonic
16847	chr1	1281070	1281570	+	0.400741	4.54e-19	HES4	chr1:1281070-1281570	Exonic
16857	chr1	1283767	1284267	+	0.434381	1.26e-22	AGRN	chr1:1283767-1284267	Exonic
16864	chr1	1283767	1284267	+	0.530437	2.43e-35	C1QTNF12	chr1:1283767-1284267	Exonic
16913	chr1	1283767	1284267	+	0.483691	1.23e-28	HES4	chr1:1283767-1284267	Exonic
17428	chr1	1291748	1292248	+	0.517147	2.51e-33	AL390719.2	chr1:1291748-1292248	Exonic
17447	chr1	1291748	1292248	+	0.440926	2.29e-23	TTLL10	chr1:1291748-1292248	Exonic
17450	chr1	1291748	1292248	+	0.452747	9.52e-25	HES4	chr1:1291748-1292248	Exonic
17477	chr1	1291748	1292248	+	0.488741	2.6e-29	AGRN	chr1:1291748-1292248	Exonic
17479	chr1	1291748	1292248	+	0.434117	1.35e-22	VWA1	chr1:1291748-1292248	Exonic
17564	chr1	1293490	1293990	+	0.456717	3.18e-25	AL390719.2	chr1:1293490-1293990	Intronic
17581	chr1	1293490	1293990	+	0.400584	4.71e-19	AGRN	chr1:1293490-1293990	Intronic
17615	chr1	1293490	1293990	+	0.428852	5.19e-22	LINC01342	chr1:1293490-1293990	Intronic
18071	chr1	1304589	1305089	+	0.50379	2.17e-31	MXRA8	chr1:1304589-1305089	Exonic
18076	chr1	1304589	1305089	+	0.409357	6.1e-20	MRPL20	chr1:1304589-1305089	Exonic
18086	chr1	1304589	1305089	+	0.402133	3.3e-19	ATAD3C	chr1:1304589-1305089	Exonic
18089	chr1	1304589	1305089	+	0.435313	9.93e-23	CDK11B	chr1:1304589-1305089	Exonic
18106	chr1	1304589	1305089	+	0.426866	8.56e-22	ATAD3B	chr1:1304589-1305089	Exonic
18115	chr1	1304589	1305089	+	0.453839	7.05e-25	ACAP3	chr1:1304589-1305089	Exonic
18142	chr1	1305520	1306020	+	0.625258	9.34e-53	MXRA8	chr1:1305520-1306020	Exonic
18143	chr1	1305520	1306020	+	0.725349	2.88e-79	CDK11B	chr1:1305520-1306020	Exonic
18152	chr1	1305520	1306020	+	0.543548	2.03e-37	NOC2L	chr1:1305520-1306020	Exonic
18158	chr1	1305520	1306020	+	0.62519	9.67e-53	MRPL20	chr1:1305520-1306020	Exonic
18168	chr1	1305520	1306020	+	0.593746	2.61e-46	ATAD3A	chr1:1305520-1306020	Exonic
18171	chr1	1305520	1306020	+	0.481457	2.42e-28	LINC01128	chr1:1305520-1306020	Exonic
18173	chr1	1305520	1306020	+	0.460643	1.06e-25	MMP23B	chr1:1305520-1306020	Exonic
18178	chr1	1305520	1306020	+	0.735589	1.16e-82	SSU72	chr1:1305520-1306020	Exonic
18179	chr1	1305520	1306020	+	0.718516	4.35e-77	ATAD3C	chr1:1305520-1306020	Exonic
18182	chr1	1305520	1306020	+	0.549746	1.95e-38	ATAD3B	chr1:1305520-1306020	Exonic
18185	chr1	1305520	1306020	+	0.624522	1.35e-52	CDK11A	chr1:1305520-1306020	Exonic
18192	chr1	1305520	1306020	+	0.609715	1.74e-49	ACAP3	chr1:1305520-1306020	Exonic
18204	chr1	1306046	1306546	+	0.422001	2.88e-21	MRPL20	chr1:1306046-1306546	Intronic
18211	chr1	1306046	1306546	+	0.441015	2.24e-23	CDK11B	chr1:1306046-1306546	Intronic
18234	chr1	1306046	1306546	+	0.44531	7.15e-24	SSU72	chr1:1306046-1306546	Intronic
18256	chr1	1306046	1306546	+	0.447484	3.99e-24	CDK11A	chr1:1306046-1306546	Intronic
18355	chr1	1307407	1307907	+	0.572038	2.83e-42	ATAD3B	chr1:1307407-1307907	Promoter
18357	chr1	1307407	1307907	+	0.589049	2.07e-45	SSU72	chr1:1307407-1307907	Promoter
18359	chr1	1307407	1307907	+	0.549743	1.95e-38	MRPL20	chr1:1307407-1307907	Promoter
18371	chr1	1307407	1307907	+	0.55606	1.71e-39	MXRA8	chr1:1307407-1307907	Promoter
18377	chr1	1307407	1307907	+	0.575624	6.4e-43	ACAP3	chr1:1307407-1307907	Promoter
18388	chr1	1307407	1307907	+	0.477505	7.95e-28	CDK11A	chr1:1307407-1307907	Promoter
18391	chr1	1307407	1307907	+	0.59603	9.4e-47	CDK11B	chr1:1307407-1307907	Promoter
18395	chr1	1307407	1307907	+	0.495563	3.06e-30	MMP23B	chr1:1307407-1307907	Promoter
18396	chr1	1307407	1307907	+	0.529509	3.38e-35	ATAD3A	chr1:1307407-1307907	Promoter
18402	chr1	1307407	1307907	+	0.598697	2.82e-47	ATAD3C	chr1:1307407-1307907	Promoter
18734	chr1	1311198	1311698	+	0.400533	4.76e-19	MXRA8	chr1:1311198-1311698	Promoter
18982	chr1	1316011	1316511	+	0.445088	7.59e-24	MMP23B	chr1:1316011-1316511	Exonic
19051	chr1	1318179	1318679	+	0.622075	4.52e-52	MRPL20	chr1:1318179-1318679	Intronic
19054	chr1	1318179	1318679	+	0.504552	1.69e-31	ACAP3	chr1:1318179-1318679	Intronic
19062	chr1	1318179	1318679	+	0.590069	1.33e-45	MMP23B	chr1:1318179-1318679	Intronic
19063	chr1	1318179	1318679	+	0.486801	4.74e-29	CDK11A	chr1:1318179-1318679	Intronic
19084	chr1	1318179	1318679	+	0.493214	6.43e-30	UBE2J2	chr1:1318179-1318679	Intronic
19088	chr1	1318179	1318679	+	0.561224	2.25e-40	MXRA8	chr1:1318179-1318679	Intronic
19101	chr1	1318179	1318679	+	0.466548	1.97e-26	ATAD3A	chr1:1318179-1318679	Intronic
19103	chr1	1318179	1318679	+	0.53126	1.81e-35	SSU72	chr1:1318179-1318679	Intronic
19104	chr1	1318179	1318679	+	0.568372	1.27e-41	ATAD3C	chr1:1318179-1318679	Intronic
19117	chr1	1318179	1318679	+	0.57143	3.64e-42	CDK11B	chr1:1318179-1318679	Intronic
19192	chr1	1319221	1319721	+	0.477163	8.8e-28	CDK11A	chr1:1319221-1319721	Exonic
19194	chr1	1319221	1319721	+	0.419082	5.89e-21	MMP23B	chr1:1319221-1319721	Exonic
19198	chr1	1319221	1319721	+	0.470499	6.28e-27	MRPL20	chr1:1319221-1319721	Exonic
19209	chr1	1319221	1319721	+	0.451378	1.38e-24	ACAP3	chr1:1319221-1319721	Exonic
19228	chr1	1319221	1319721	+	0.445816	6.25e-24	ATAD3A	chr1:1319221-1319721	Exonic
19245	chr1	1319221	1319721	+	0.517843	1.98e-33	CDK11B	chr1:1319221-1319721	Exonic
19247	chr1	1319221	1319721	+	0.535283	4.24e-36	SSU72	chr1:1319221-1319721	Exonic
19251	chr1	1319221	1319721	+	0.503571	2.33e-31	ATAD3C	chr1:1319221-1319721	Exonic
19274	chr1	1319838	1320338	+	0.42065	4.01e-21	ATAD3C	chr1:1319838-1320338	Exonic
19280	chr1	1319838	1320338	+	0.548381	3.28e-38	MMP23B	chr1:1319838-1320338	Exonic
19301	chr1	1319838	1320338	+	0.434637	1.18e-22	UBE2J2	chr1:1319838-1320338	Exonic
19310	chr1	1319838	1320338	+	0.425031	1.35e-21	MRPL20	chr1:1319838-1320338	Exonic
19315	chr1	1319838	1320338	+	0.475669	1.37e-27	CDK11B	chr1:1319838-1320338	Exonic
19321	chr1	1319838	1320338	+	0.488829	2.53e-29	MXRA8	chr1:1319838-1320338	Exonic
19324	chr1	1319838	1320338	+	0.496841	2.04e-30	SSU72	chr1:1319838-1320338	Exonic
19330	chr1	1320757	1321257	+	0.443624	1.12e-23	MMP23B	chr1:1320757-1321257	Exonic
19371	chr1	1320757	1321257	+	0.509247	3.59e-32	ATAD3C	chr1:1320757-1321257	Exonic
19373	chr1	1320757	1321257	+	0.49543	3.19e-30	CDK11B	chr1:1320757-1321257	Exonic
19379	chr1	1320757	1321257	+	0.481086	2.71e-28	MRPL20	chr1:1320757-1321257	Exonic
19380	chr1	1320757	1321257	+	0.412542	2.86e-20	ACAP3	chr1:1320757-1321257	Exonic
19384	chr1	1320757	1321257	+	0.422853	2.33e-21	ATAD3A	chr1:1320757-1321257	Exonic
19386	chr1	1320757	1321257	+	0.525012	1.66e-34	SSU72	chr1:1320757-1321257	Exonic
19390	chr1	1320757	1321257	+	0.487862	3.42e-29	MXRA8	chr1:1320757-1321257	Exonic
19400	chr1	1321529	1322029	+	0.480525	3.21e-28	MMP23B	chr1:1321529-1322029	Intronic
19404	chr1	1321529	1322029	+	0.466487	2.01e-26	MRPL20	chr1:1321529-1322029	Intronic
19418	chr1	1321529	1322029	+	0.475576	1.41e-27	ATAD3C	chr1:1321529-1322029	Intronic
19419	chr1	1321529	1322029	+	0.471451	4.76e-27	CDK11A	chr1:1321529-1322029	Intronic
19431	chr1	1321529	1322029	+	0.432047	2.3e-22	ATAD3A	chr1:1321529-1322029	Intronic
19435	chr1	1321529	1322029	+	0.526558	9.63e-35	ACAP3	chr1:1321529-1322029	Intronic
19448	chr1	1321529	1322029	+	0.523019	3.32e-34	CDK11B	chr1:1321529-1322029	Intronic
19457	chr1	1321529	1322029	+	0.438455	4.39e-23	MXRA8	chr1:1321529-1322029	Intronic
19460	chr1	1321529	1322029	+	0.437708	5.33e-23	ATAD3B	chr1:1321529-1322029	Intronic
19463	chr1	1321529	1322029	+	0.502579	3.22e-31	SSU72	chr1:1321529-1322029	Intronic
19464	chr1	1321529	1322029	+	0.419416	5.42e-21	NOC2L	chr1:1321529-1322029	Intronic
19470	chr1	1322597	1323097	+	0.473787	2.4e-27	MRPL20	chr1:1322597-1323097	Promoter
19485	chr1	1322597	1323097	+	0.566846	2.36e-41	MMP23B	chr1:1322597-1323097	Promoter
19494	chr1	1322597	1323097	+	0.42811	6.26e-22	CDK11A	chr1:1322597-1323097	Promoter
19525	chr1	1322597	1323097	+	0.400845	4.43e-19	CDK11B	chr1:1322597-1323097	Promoter
20326	chr1	1337650	1338150	+	0.424741	1.46e-21	VWA1	chr1:1337650-1338150	Intronic
20331	chr1	1337650	1338150	+	0.468633	1.08e-26	AGRN	chr1:1337650-1338150	Intronic
20337	chr1	1337650	1338150	+	0.525275	1.51e-34	AL390719.2	chr1:1337650-1338150	Intronic
20571	chr1	1347863	1348363	+	0.45767	2.44e-25	SSU72	chr1:1347863-1348363	Intronic
20584	chr1	1347863	1348363	+	0.401523	3.79e-19	CDK11B	chr1:1347863-1348363	Intronic
20585	chr1	1347863	1348363	+	0.405901	1.38e-19	ATAD3C	chr1:1347863-1348363	Intronic
20609	chr1	1347863	1348363	+	0.455761	4.14e-25	ATAD3B	chr1:1347863-1348363	Intronic
21074	chr1	1353716	1354216	+	0.497984	1.42e-30	HES4	chr1:1353716-1354216	Intronic
21334	chr1	1357000	1357500	+	0.448894	2.72e-24	CDK11A	chr1:1357000-1357500	Intronic
21335	chr1	1357000	1357500	+	0.419368	5.49e-21	ATAD3B	chr1:1357000-1357500	Intronic
21339	chr1	1357000	1357500	+	0.433325	1.66e-22	MRPL20	chr1:1357000-1357500	Intronic
21348	chr1	1357000	1357500	+	0.536134	3.11e-36	ATAD3C	chr1:1357000-1357500	Intronic
21357	chr1	1357000	1357500	+	0.43214	2.25e-22	ATAD3A	chr1:1357000-1357500	Intronic
21359	chr1	1357000	1357500	+	0.461895	7.43e-26	MXRA8	chr1:1357000-1357500	Intronic
21361	chr1	1357000	1357500	+	0.514676	5.81e-33	SSU72	chr1:1357000-1357500	Intronic
21365	chr1	1357000	1357500	+	0.470879	5.62e-27	CDK11B	chr1:1357000-1357500	Intronic
21372	chr1	1357000	1357500	+	0.413489	2.28e-20	MMP23B	chr1:1357000-1357500	Intronic
21487	chr1	1358347	1358847	+	0.444185	9.66e-24	ACAP3	chr1:1358347-1358847	Exonic
21697	chr1	1360437	1360937	+	0.463216	5.11e-26	ATAD3C	chr1:1360437-1360937	Intronic
21698	chr1	1360437	1360937	+	0.417772	8.11e-21	SSU72	chr1:1360437-1360937	Intronic
21705	chr1	1360437	1360937	+	0.46491	3.15e-26	CDK11B	chr1:1360437-1360937	Intronic
21868	chr1	1371442	1371942	+	0.405475	1.52e-19	MRPL20	chr1:1371442-1371942	Distal
21885	chr1	1371442	1371942	+	0.42623	1e-21	CDK11B	chr1:1371442-1371942	Distal
22247	chr1	1376294	1376794	+	0.467755	1.39e-26	MRPL20	chr1:1376294-1376794	Promoter
22248	chr1	1376294	1376794	+	0.440292	2.71e-23	CDK11B	chr1:1376294-1376794	Promoter
22251	chr1	1376294	1376794	+	0.416599	1.08e-20	ATAD3C	chr1:1376294-1376794	Promoter
22255	chr1	1376294	1376794	+	0.416455	1.12e-20	CDK11A	chr1:1376294-1376794	Promoter
22259	chr1	1376294	1376794	+	0.448725	2.85e-24	SSU72	chr1:1376294-1376794	Promoter
22424	chr1	1398659	1399159	+	0.494984	3.68e-30	CDK11A	chr1:1398659-1399159	Promoter
22427	chr1	1398659	1399159	+	0.571596	3.4e-42	SSU72	chr1:1398659-1399159	Promoter
22428	chr1	1398659	1399159	+	0.580742	7.43e-44	CDK11B	chr1:1398659-1399159	Promoter
22434	chr1	1398659	1399159	+	0.466075	2.26e-26	NOC2L	chr1:1398659-1399159	Promoter
22437	chr1	1398659	1399159	+	0.54623	7.41e-38	MRPL20	chr1:1398659-1399159	Promoter
22440	chr1	1398659	1399159	+	0.489249	2.22e-29	ATAD3B	chr1:1398659-1399159	Promoter
22446	chr1	1398659	1399159	+	0.506715	8.31e-32	ATAD3C	chr1:1398659-1399159	Promoter
22455	chr1	1398659	1399159	+	0.553128	5.34e-39	ATAD3A	chr1:1398659-1399159	Promoter
22560	chr1	1399791	1400291	+	0.422429	2.59e-21	MXRA8	chr1:1399791-1400291	Promoter
22566	chr1	1399791	1400291	+	0.408698	7.13e-20	SSU72	chr1:1399791-1400291	Promoter
22588	chr1	1399791	1400291	+	0.405341	1.57e-19	ATAD3C	chr1:1399791-1400291	Promoter
22828	chr1	1402622	1403122	+	0.420534	4.13e-21	GNB1	chr1:1402622-1403122	Intronic
22855	chr1	1402622	1403122	+	0.411673	3.52e-20	ATAD3C	chr1:1402622-1403122	Intronic
22860	chr1	1402622	1403122	+	0.435639	9.13e-23	CDK11B	chr1:1402622-1403122	Intronic
22894	chr1	1406404	1406904	+	0.406414	1.22e-19	CDK11B	chr1:1406404-1406904	Exonic
22909	chr1	1406404	1406904	+	0.460362	1.15e-25	GNB1	chr1:1406404-1406904	Exonic
22912	chr1	1406404	1406904	+	0.404115	2.08e-19	ACAP3	chr1:1406404-1406904	Exonic
22914	chr1	1406404	1406904	+	0.410038	5.19e-20	MXRA8	chr1:1406404-1406904	Exonic
22915	chr1	1406404	1406904	+	0.499765	7.99e-31	SSU72	chr1:1406404-1406904	Exonic
22936	chr1	1406404	1406904	+	0.444349	9.25e-24	ATAD3C	chr1:1406404-1406904	Exonic
23218	chr1	1417844	1418344	+	0.42714	7.99e-22	TTLL10	chr1:1417844-1418344	Distal
23282	chr1	1417844	1418344	+	0.413925	2.06e-20	TNFRSF4	chr1:1417844-1418344	Distal
23291	chr1	1418813	1419313	+	0.410921	4.21e-20	AGRN	chr1:1418813-1419313	Exonic
23299	chr1	1418813	1419313	+	0.440596	2.5e-23	C1QTNF12	chr1:1418813-1419313	Exonic
24504	chr1	1433689	1434189	+	0.424586	1.51e-21	ACAP3	chr1:1433689-1434189	Promoter
24532	chr1	1433689	1434189	+	0.406883	1.09e-19	GNB1	chr1:1433689-1434189	Promoter
24820	chr1	1437956	1438456	+	0.451235	1.44e-24	AL645608.7	chr1:1437956-1438456	Intronic
24841	chr1	1437956	1438456	+	0.641801	1.89e-56	AGRN	chr1:1437956-1438456	Intronic
24846	chr1	1437956	1438456	+	0.432565	2.02e-22	C1orf159	chr1:1437956-1438456	Intronic
24854	chr1	1437956	1438456	+	0.551735	9.13e-39	VWA1	chr1:1437956-1438456	Intronic
24855	chr1	1437956	1438456	+	0.606009	9.86e-49	HES4	chr1:1437956-1438456	Intronic
24869	chr1	1437956	1438456	+	0.539912	7.81e-37	LINC01342	chr1:1437956-1438456	Intronic
24878	chr1	1437956	1438456	+	0.788865	2.84e-103	AL390719.2	chr1:1437956-1438456	Intronic
24978	chr1	1439960	1440460	+	0.434951	1.09e-22	MMP23B	chr1:1439960-1440460	Exonic
25410	chr1	1472436	1472936	+	0.402324	3.16e-19	SSU72	chr1:1472436-1472936	Intronic
25450	chr1	1472436	1472936	+	0.449487	2.32e-24	CDK11B	chr1:1472436-1472936	Intronic
25464	chr1	1495238	1495738	+	0.422069	2.83e-21	ATAD3C	chr1:1495238-1495738	Exonic
25468	chr1	1495238	1495738	+	0.476204	1.17e-27	SSU72	chr1:1495238-1495738	Exonic
25484	chr1	1495238	1495738	+	0.447507	3.96e-24	CDK11B	chr1:1495238-1495738	Exonic
25487	chr1	1495238	1495738	+	0.493475	5.92e-30	MRPL20	chr1:1495238-1495738	Exonic
25495	chr1	1495238	1495738	+	0.411689	3.51e-20	ATAD3B	chr1:1495238-1495738	Exonic
25501	chr1	1495238	1495738	+	0.452716	9.6e-25	ACAP3	chr1:1495238-1495738	Exonic
25502	chr1	1495238	1495738	+	0.473503	2.61e-27	GNB1	chr1:1495238-1495738	Exonic
25513	chr1	1495238	1495738	+	0.470126	7e-27	MXRA8	chr1:1495238-1495738	Exonic
25590	chr1	1504839	1505339	+	0.49092	1.32e-29	C1QTNF12	chr1:1504839-1505339	Distal
25647	chr1	1505404	1505904	+	0.478191	6.47e-28	C1QTNF12	chr1:1505404-1505904	Distal
26032	chr1	1535825	1536325	+	0.418222	7.26e-21	MMP23B	chr1:1535825-1536325	Intronic
26370	chr1	1540891	1541391	+	0.509215	3.63e-32	CDK11B	chr1:1540891-1541391	Promoter
26372	chr1	1540891	1541391	+	0.47951	4.36e-28	MXRA8	chr1:1540891-1541391	Promoter
26376	chr1	1540891	1541391	+	0.497728	1.54e-30	ATAD3B	chr1:1540891-1541391	Promoter
26383	chr1	1540891	1541391	+	0.472458	3.54e-27	MRPL20	chr1:1540891-1541391	Promoter
26384	chr1	1540891	1541391	+	0.448076	3.4e-24	ATAD3A	chr1:1540891-1541391	Promoter
26392	chr1	1540891	1541391	+	0.476526	1.06e-27	CDK11A	chr1:1540891-1541391	Promoter
26393	chr1	1540891	1541391	+	0.447244	4.26e-24	GNB1	chr1:1540891-1541391	Promoter
26396	chr1	1540891	1541391	+	0.466278	2.13e-26	SSU72	chr1:1540891-1541391	Promoter
26410	chr1	1540891	1541391	+	0.518752	1.45e-33	ATAD3C	chr1:1540891-1541391	Promoter
26422	chr1	1540891	1541391	+	0.493471	5.93e-30	ACAP3	chr1:1540891-1541391	Promoter
26688	chr1	1549190	1549690	+	0.436956	6.49e-23	C1QTNF12	chr1:1549190-1549690	Intronic
26850	chr1	1554828	1555328	+	0.780964	7.42e-100	CDK11B	chr1:1554828-1555328	Intronic
26852	chr1	1554828	1555328	+	0.658232	2.35e-60	ATAD3A	chr1:1554828-1555328	Intronic
26854	chr1	1554828	1555328	+	0.668125	7.92e-63	ATAD3B	chr1:1554828-1555328	Intronic
26863	chr1	1554828	1555328	+	0.706529	2.03e-73	MRPL20	chr1:1554828-1555328	Intronic
26866	chr1	1554828	1555328	+	0.655893	8.75e-60	ACAP3	chr1:1554828-1555328	Intronic
26873	chr1	1554828	1555328	+	0.779898	2.1e-99	SSU72	chr1:1554828-1555328	Intronic
26876	chr1	1554828	1555328	+	0.687419	6.08e-68	GNB1	chr1:1554828-1555328	Intronic
26879	chr1	1554828	1555328	+	0.64166	2.04e-56	CDK11A	chr1:1554828-1555328	Intronic
26892	chr1	1554828	1555328	+	0.54423	1.57e-37	MMP23B	chr1:1554828-1555328	Intronic
26896	chr1	1554828	1555328	+	0.761471	5.38e-92	ATAD3C	chr1:1554828-1555328	Intronic
26898	chr1	1554828	1555328	+	0.705442	4.28e-73	MXRA8	chr1:1554828-1555328	Intronic
27089	chr1	1574657	1575157	+	0.436104	8.09e-23	CDK11B	chr1:1574657-1575157	Promoter
27091	chr1	1574657	1575157	+	0.560753	2.71e-40	GNB1	chr1:1574657-1575157	Promoter
27094	chr1	1574657	1575157	+	0.464589	3.46e-26	SSU72	chr1:1574657-1575157	Promoter
27116	chr1	1574657	1575157	+	0.485503	7.06e-29	ACAP3	chr1:1574657-1575157	Promoter
27145	chr1	1577497	1577997	+	0.615424	1.15e-50	CDK11B	chr1:1577497-1577997	Distal
27147	chr1	1577497	1577997	+	0.605152	1.47e-48	SSU72	chr1:1577497-1577997	Distal
27161	chr1	1577497	1577997	+	0.507531	6.35e-32	ATAD3A	chr1:1577497-1577997	Distal
27166	chr1	1577497	1577997	+	0.606454	8.02e-49	ATAD3B	chr1:1577497-1577997	Distal
27171	chr1	1577497	1577997	+	0.575818	5.9e-43	ACAP3	chr1:1577497-1577997	Distal
27175	chr1	1577497	1577997	+	0.556618	1.38e-39	GNB1	chr1:1577497-1577997	Distal
27180	chr1	1577497	1577997	+	0.616376	7.28e-51	ATAD3C	chr1:1577497-1577997	Distal
27184	chr1	1577497	1577997	+	0.548989	2.6e-38	CDK11A	chr1:1577497-1577997	Distal
27188	chr1	1577497	1577997	+	0.628357	1.97e-53	MXRA8	chr1:1577497-1577997	Distal
27196	chr1	1577497	1577997	+	0.541528	4.3e-37	MRPL20	chr1:1577497-1577997	Distal
27201	chr1	1577497	1577997	+	0.448695	2.88e-24	MMP23B	chr1:1577497-1577997	Distal
27438	chr1	1597184	1597684	+	0.412548	2.86e-20	UBE2J2	chr1:1597184-1597684	Distal
27445	chr1	1597184	1597684	+	0.404039	2.12e-19	TAS1R3	chr1:1597184-1597684	Distal
27460	chr1	1597184	1597684	+	0.589465	1.73e-45	MMP23B	chr1:1597184-1597684	Distal
27495	chr1	1597184	1597684	+	0.50477	1.57e-31	MXRA8	chr1:1597184-1597684	Distal
27616	chr1	1599322	1599822	+	0.430875	3.1e-22	SSU72	chr1:1599322-1599822	Exonic
27640	chr1	1599322	1599822	+	0.437729	5.3e-23	CDK11B	chr1:1599322-1599822	Exonic
27646	chr1	1599322	1599822	+	0.40092	4.36e-19	ATAD3A	chr1:1599322-1599822	Exonic
28192	chr1	1620594	1621094	+	0.512588	1.18e-32	SSU72	chr1:1620594-1621094	Intronic
28193	chr1	1620594	1621094	+	0.473379	2.7e-27	ATAD3C	chr1:1620594-1621094	Intronic
28199	chr1	1620594	1621094	+	0.421193	3.51e-21	MRPL20	chr1:1620594-1621094	Intronic
28212	chr1	1620594	1621094	+	0.500699	5.91e-31	GNB1	chr1:1620594-1621094	Intronic
28213	chr1	1620594	1621094	+	0.41773	8.19e-21	ACAP3	chr1:1620594-1621094	Intronic
28216	chr1	1620594	1621094	+	0.491243	1.19e-29	CDK11B	chr1:1620594-1621094	Intronic
28303	chr1	1622152	1622652	+	0.532661	1.09e-35	MRPL20	chr1:1622152-1622652	Intronic
28307	chr1	1622152	1622652	+	0.57903	1.53e-43	ATAD3C	chr1:1622152-1622652	Intronic
28309	chr1	1622152	1622652	+	0.591832	6.1e-46	SSU72	chr1:1622152-1622652	Intronic
28323	chr1	1622152	1622652	+	0.551524	9.9e-39	CDK11B	chr1:1622152-1622652	Intronic
28324	chr1	1622152	1622652	+	0.508165	5.14e-32	CDK11A	chr1:1622152-1622652	Intronic
28336	chr1	1622152	1622652	+	0.458813	1.77e-25	MXRA8	chr1:1622152-1622652	Intronic
28343	chr1	1622152	1622652	+	0.411867	3.36e-20	ACAP3	chr1:1622152-1622652	Intronic
28344	chr1	1622152	1622652	+	0.421853	2.98e-21	ATAD3B	chr1:1622152-1622652	Intronic
28347	chr1	1622152	1622652	+	0.468518	1.12e-26	ATAD3A	chr1:1622152-1622652	Intronic
28348	chr1	1622152	1622652	+	0.458782	1.79e-25	GNB1	chr1:1622152-1622652	Intronic
28349	chr1	1622152	1622652	+	0.420096	4.59e-21	MMP23B	chr1:1622152-1622652	Intronic
28711	chr1	1629010	1629510	+	0.497471	1.67e-30	CDK11A	chr1:1629010-1629510	Exonic
28715	chr1	1629010	1629510	+	0.479353	4.57e-28	MRPL20	chr1:1629010-1629510	Exonic
28717	chr1	1629010	1629510	+	0.507678	6.05e-32	CDK11B	chr1:1629010-1629510	Exonic
28721	chr1	1629010	1629510	+	0.437175	6.13e-23	ATAD3B	chr1:1629010-1629510	Exonic
28727	chr1	1629010	1629510	+	0.439015	3.79e-23	MMP23B	chr1:1629010-1629510	Exonic
28730	chr1	1629010	1629510	+	0.462389	6.46e-26	ACAP3	chr1:1629010-1629510	Exonic
28731	chr1	1629010	1629510	+	0.43411	1.35e-22	ATAD3A	chr1:1629010-1629510	Exonic
28732	chr1	1629010	1629510	+	0.480506	3.23e-28	GNB1	chr1:1629010-1629510	Exonic
28743	chr1	1629010	1629510	+	0.508427	4.72e-32	SSU72	chr1:1629010-1629510	Exonic
28748	chr1	1629010	1629510	+	0.479633	4.2e-28	ATAD3C	chr1:1629010-1629510	Exonic
28856	chr1	1630207	1630707	+	0.419711	5.05e-21	GNB1	chr1:1630207-1630707	Promoter
28869	chr1	1630866	1631366	+	0.456731	3.17e-25	CDK11B	chr1:1630866-1631366	Promoter
28873	chr1	1630866	1631366	+	0.422222	2.72e-21	MRPL20	chr1:1630866-1631366	Promoter
28886	chr1	1630866	1631366	+	0.455158	4.9e-25	SSU72	chr1:1630866-1631366	Promoter
28887	chr1	1630866	1631366	+	0.412516	2.88e-20	ATAD3C	chr1:1630866-1631366	Promoter
28893	chr1	1630866	1631366	+	0.421551	3.21e-21	MXRA8	chr1:1630866-1631366	Promoter
28916	chr1	1630866	1631366	+	0.426047	1.05e-21	GNB1	chr1:1630866-1631366	Promoter
28930	chr1	1631867	1632367	+	0.427183	7.9e-22	ATAD3B	chr1:1631867-1632367	Promoter
28942	chr1	1631867	1632367	+	0.599503	1.96e-47	MRPL20	chr1:1631867-1632367	Promoter
28944	chr1	1631867	1632367	+	0.589864	1.45e-45	CDK11B	chr1:1631867-1632367	Promoter
28949	chr1	1631867	1632367	+	0.449578	2.26e-24	UBE2J2	chr1:1631867-1632367	Promoter
28952	chr1	1631867	1632367	+	0.593793	2.56e-46	ACAP3	chr1:1631867-1632367	Promoter
28955	chr1	1631867	1632367	+	0.629305	1.22e-53	ATAD3C	chr1:1631867-1632367	Promoter
28960	chr1	1631867	1632367	+	0.566031	3.28e-41	MXRA8	chr1:1631867-1632367	Promoter
28964	chr1	1631867	1632367	+	0.575359	7.14e-43	CDK11A	chr1:1631867-1632367	Promoter
28967	chr1	1631867	1632367	+	0.453365	8.03e-25	ATAD3A	chr1:1631867-1632367	Promoter
28974	chr1	1631867	1632367	+	0.603667	2.92e-48	GNB1	chr1:1631867-1632367	Promoter
28975	chr1	1631867	1632367	+	0.57977	1.12e-43	SSU72	chr1:1631867-1632367	Promoter
28977	chr1	1631867	1632367	+	0.594422	1.93e-46	MMP23B	chr1:1631867-1632367	Promoter
29277	chr1	1684036	1684536	+	0.468401	1.16e-26	ATAD3C	chr1:1684036-1684536	Intronic
29279	chr1	1684036	1684536	+	0.444509	8.86e-24	MXRA8	chr1:1684036-1684536	Intronic
29287	chr1	1684036	1684536	+	0.464576	3.47e-26	CDK11B	chr1:1684036-1684536	Intronic
29290	chr1	1684036	1684536	+	0.403965	2.16e-19	GNB1	chr1:1684036-1684536	Intronic
29293	chr1	1684036	1684536	+	0.417381	8.92e-21	CDK11A	chr1:1684036-1684536	Intronic
29297	chr1	1684036	1684536	+	0.480132	3.61e-28	SSU72	chr1:1684036-1684536	Intronic
29300	chr1	1684036	1684536	+	0.402774	2.84e-19	MMP23B	chr1:1684036-1684536	Intronic
29307	chr1	1684036	1684536	+	0.45971	1.38e-25	MRPL20	chr1:1684036-1684536	Intronic
29545	chr1	1746212	1746712	+	0.415609	1.37e-20	ACAP3	chr1:1746212-1746712	Promoter
29571	chr1	1746212	1746712	+	0.476925	9.45e-28	GNB1	chr1:1746212-1746712	Promoter
29572	chr1	1746212	1746712	+	0.420653	4.01e-21	SSU72	chr1:1746212-1746712	Promoter
29693	chr1	1777494	1777994	+	0.423049	2.22e-21	MXRA8	chr1:1777494-1777994	Intronic
29749	chr1	1778229	1778729	+	0.448162	3.32e-24	MXRA8	chr1:1778229-1778729	Intronic
29757	chr1	1778229	1778729	+	0.490357	1.57e-29	ATAD3C	chr1:1778229-1778729	Intronic
29761	chr1	1778229	1778729	+	0.572405	2.43e-42	ACAP3	chr1:1778229-1778729	Intronic
29771	chr1	1778229	1778729	+	0.58701	5.05e-45	SSU72	chr1:1778229-1778729	Intronic
29772	chr1	1778229	1778729	+	0.527206	7.66e-35	CDK11B	chr1:1778229-1778729	Intronic
29773	chr1	1778229	1778729	+	0.416941	9.92e-21	CDK11A	chr1:1778229-1778729	Intronic
29777	chr1	1778229	1778729	+	0.426937	8.4e-22	MMP23B	chr1:1778229-1778729	Intronic
29779	chr1	1778229	1778729	+	0.605524	1.24e-48	GNB1	chr1:1778229-1778729	Intronic
29781	chr1	1778229	1778729	+	0.562091	1.59e-40	ATAD3A	chr1:1778229-1778729	Intronic
29783	chr1	1778229	1778729	+	0.447271	4.23e-24	ATAD3B	chr1:1778229-1778729	Intronic
29787	chr1	1778229	1778729	+	0.483471	1.31e-28	MRPL20	chr1:1778229-1778729	Intronic
30172	chr1	1799650	1800150	+	0.401319	3.98e-19	PRKCZ	chr1:1799650-1800150	Intronic
30264	chr1	1804896	1805396	+	0.420633	4.03e-21	PRKCZ	chr1:1804896-1805396	Intronic
30415	chr1	1833416	1833916	+	0.423186	2.14e-21	PRKCZ	chr1:1833416-1833916	Intronic
30459	chr1	1833947	1834447	+	0.455743	4.16e-25	PRKCZ	chr1:1833947-1834447	Intronic
30467	chr1	1847441	1847941	+	0.478691	5.57e-28	GNB1	chr1:1847441-1847941	Intronic
30639	chr1	1890197	1890697	+	0.459614	1.41e-25	MRPL20	chr1:1890197-1890697	Intronic
30641	chr1	1890197	1890697	+	0.459929	1.3e-25	CDK11B	chr1:1890197-1890697	Intronic
30643	chr1	1890197	1890697	+	0.564273	6.66e-41	GNB1	chr1:1890197-1890697	Intronic
30655	chr1	1890197	1890697	+	0.419904	4.82e-21	CDK11A	chr1:1890197-1890697	Intronic
30657	chr1	1890197	1890697	+	0.465842	2.42e-26	ATAD3C	chr1:1890197-1890697	Intronic
30670	chr1	1890197	1890697	+	0.400194	5.15e-19	ATAD3A	chr1:1890197-1890697	Intronic
30678	chr1	1890197	1890697	+	0.493809	5.33e-30	SSU72	chr1:1890197-1890697	Intronic
30791	chr1	1892674	1893174	+	0.46432	3.73e-26	CDK11B	chr1:1892674-1893174	Promoter
30792	chr1	1892674	1893174	+	0.483838	1.18e-28	ATAD3C	chr1:1892674-1893174	Promoter
30800	chr1	1892674	1893174	+	0.409798	5.5e-20	ATAD3B	chr1:1892674-1893174	Promoter
30802	chr1	1892674	1893174	+	0.469719	7.88e-27	GNB1	chr1:1892674-1893174	Promoter
30803	chr1	1892674	1893174	+	0.447988	3.48e-24	SSU72	chr1:1892674-1893174	Promoter
30980	chr1	1897104	1897604	+	0.401058	4.22e-19	MMP23B	chr1:1897104-1897604	Distal
31164	chr1	1908990	1909490	+	0.421123	3.57e-21	MORN1	chr1:1908990-1909490	Distal
31295	chr1	1914286	1914786	+	0.425421	1.23e-21	ATAD3A	chr1:1914286-1914786	Promoter
31296	chr1	1914286	1914786	+	0.473959	2.28e-27	ATAD3C	chr1:1914286-1914786	Promoter
31299	chr1	1914286	1914786	+	0.495373	3.25e-30	SSU72	chr1:1914286-1914786	Promoter
31300	chr1	1914286	1914786	+	0.437475	5.67e-23	ATAD3B	chr1:1914286-1914786	Promoter
31302	chr1	1914286	1914786	+	0.428278	6e-22	CDK11A	chr1:1914286-1914786	Promoter
31313	chr1	1914286	1914786	+	0.485251	7.63e-29	CDK11B	chr1:1914286-1914786	Promoter
31496	chr1	1919189	1919689	+	0.424129	1.7e-21	PRKCZ	chr1:1919189-1919689	Promoter
31509	chr1	1919189	1919689	+	0.463331	4.94e-26	MORN1	chr1:1919189-1919689	Promoter
31579	chr1	1920369	1920869	+	0.445634	6.56e-24	CDK11B	chr1:1920369-1920869	Promoter
31582	chr1	1920369	1920869	+	0.407213	1.01e-19	GNB1	chr1:1920369-1920869	Promoter
31604	chr1	1920369	1920869	+	0.440973	2.26e-23	SSU72	chr1:1920369-1920869	Promoter
31612	chr1	1920369	1920869	+	0.415396	1.44e-20	CDK11A	chr1:1920369-1920869	Promoter
31614	chr1	1921473	1921973	+	0.447482	3.99e-24	CDK11B	chr1:1921473-1921973	Distal
31636	chr1	1921473	1921973	+	0.412887	2.64e-20	ATAD3C	chr1:1921473-1921973	Distal
31658	chr1	1922195	1922695	+	0.446478	5.23e-24	CDK11B	chr1:1922195-1922695	Intronic
31662	chr1	1922195	1922695	+	0.413717	2.16e-20	ATAD3A	chr1:1922195-1922695	Intronic
31675	chr1	1922195	1922695	+	0.484721	8.98e-29	SSU72	chr1:1922195-1922695	Intronic
31689	chr1	1922195	1922695	+	0.402252	3.21e-19	CDK11A	chr1:1922195-1922695	Intronic
31691	chr1	1922195	1922695	+	0.453885	6.96e-25	ATAD3C	chr1:1922195-1922695	Intronic
31819	chr1	1925381	1925881	+	0.408421	7.61e-20	ATAD3A	chr1:1925381-1925881	Intronic
31935	chr1	1930070	1930570	+	0.40656	1.18e-19	MMP23B	chr1:1930070-1930570	Exonic
32116	chr1	1959815	1960315	+	0.643472	7.79e-57	MMP23B	chr1:1959815-1960315	Exonic
32124	chr1	1959815	1960315	+	0.663506	1.16e-61	ATAD3A	chr1:1959815-1960315	Exonic
32125	chr1	1959815	1960315	+	0.783425	6.61e-101	CDK11B	chr1:1959815-1960315	Exonic
32130	chr1	1959815	1960315	+	0.64802	6.71e-58	ATAD3B	chr1:1959815-1960315	Exonic
32140	chr1	1959815	1960315	+	0.777294	2.57e-98	SSU72	chr1:1959815-1960315	Exonic
32142	chr1	1959815	1960315	+	0.693989	8.94e-70	CDK11A	chr1:1959815-1960315	Exonic
32144	chr1	1959815	1960315	+	0.674377	1.92e-64	GNB1	chr1:1959815-1960315	Exonic
32302	chr1	1969576	1970076	+	0.451024	1.53e-24	MMP23B	chr1:1969576-1970076	Intronic
32338	chr1	1970185	1970685	+	0.417044	9.67e-21	MMP23B	chr1:1970185-1970685	Intronic
32519	chr1	1989031	1989531	+	0.45241	1.04e-24	CDK11A	chr1:1989031-1989531	Intronic
32529	chr1	1989031	1989531	+	0.403362	2.48e-19	CDK11B	chr1:1989031-1989531	Intronic
32532	chr1	1989031	1989531	+	0.435933	8.46e-23	SSU72	chr1:1989031-1989531	Intronic
32546	chr1	1989031	1989531	+	0.674783	1.51e-64	MMP23B	chr1:1989031-1989531	Intronic
33017	chr1	2030296	2030796	+	0.492771	7.39e-30	MMP23B	chr1:2030296-2030796	Exonic
33031	chr1	2030296	2030796	+	0.452414	1.04e-24	CDK11A	chr1:2030296-2030796	Exonic
33292	chr1	2049347	2049847	+	0.421747	3.06e-21	MORN1	chr1:2049347-2049847	Promoter
33313	chr1	2049347	2049847	+	0.638535	1.06e-55	PRKCZ	chr1:2049347-2049847	Promoter
33329	chr1	2050049	2050549	+	0.790441	5.65e-104	PRKCZ	chr1:2050049-2050549	Promoter
33333	chr1	2050049	2050549	+	0.440306	2.7e-23	MORN1	chr1:2050049-2050549	Promoter
33335	chr1	2050049	2050549	+	0.480147	3.6e-28	AL139246.5	chr1:2050049-2050549	Promoter
33597	chr1	2070683	2071183	+	0.468976	9.78e-27	MMP23B	chr1:2070683-2071183	Intronic
33702	chr1	2072164	2072664	+	0.521321	5.99e-34	MMP23B	chr1:2072164-2072664	Intronic
33887	chr1	2092558	2093058	+	0.404891	1.74e-19	CDK11B	chr1:2092558-2093058	Intronic
34153	chr1	2106924	2107424	+	0.564776	5.44e-41	MMP23B	chr1:2106924-2107424	Intronic
34260	chr1	2112101	2112601	+	0.439334	3.48e-23	MMP23B	chr1:2112101-2112601	Intronic
34519	chr1	2133809	2134309	+	0.41647	1.11e-20	GNB1	chr1:2133809-2134309	Intronic
34672	chr1	2138340	2138840	+	0.554034	3.76e-39	PRKCZ	chr1:2138340-2138840	Intronic
34683	chr1	2138340	2138840	+	0.406509	1.19e-19	MORN1	chr1:2138340-2138840	Intronic
34724	chr1	2138988	2139488	+	0.464802	3.25e-26	PRKCZ	chr1:2138988-2139488	Intronic
34855	chr1	2174210	2174710	+	0.420507	4.15e-21	RER1	chr1:2174210-2174710	Intronic
34942	chr1	2180896	2181396	+	0.411048	4.09e-20	GNB1	chr1:2180896-2181396	Intronic
35226	chr1	2197617	2198117	+	0.403112	2.63e-19	CDK11A	chr1:2197617-2198117	Intronic
35489	chr1	2205014	2205514	+	0.408912	6.78e-20	MORN1	chr1:2205014-2205514	Intronic
36017	chr1	2227022	2227522	+	0.521422	5.78e-34	GNB1	chr1:2227022-2227522	Promoter
36052	chr1	2227550	2228050	+	0.402684	2.9e-19	MORN1	chr1:2227550-2228050	Promoter
36429	chr1	2255412	2255912	+	0.474674	1.85e-27	GNB1	chr1:2255412-2255912	Intronic
36460	chr1	2256007	2256507	+	0.481363	2.49e-28	GNB1	chr1:2256007-2256507	Intronic
36464	chr1	2256007	2256507	+	0.411206	3.94e-20	FAAP20	chr1:2256007-2256507	Intronic
36518	chr1	2270233	2270733	+	0.567966	1.5e-41	PLCH2	chr1:2270233-2270733	Intronic
36532	chr1	2270233	2270733	+	0.431529	2.63e-22	FAAP20	chr1:2270233-2270733	Intronic
36533	chr1	2270233	2270733	+	0.703478	1.63e-72	GNB1	chr1:2270233-2270733	Intronic
36588	chr1	2271903	2272403	+	0.455274	4.74e-25	SKI	chr1:2271903-2272403	Intronic
36602	chr1	2271903	2272403	+	0.53977	8.23e-37	GNB1	chr1:2271903-2272403	Intronic
36635	chr1	2272614	2273114	+	0.476473	1.08e-27	GNB1	chr1:2272614-2273114	Intronic
36849	chr1	2279162	2279662	+	0.493823	5.31e-30	GNB1	chr1:2279162-2279662	Intronic
37309	chr1	2312460	2312960	+	0.461079	9.37e-26	GNB1	chr1:2312460-2312960	Distal
37317	chr1	2312460	2312960	+	0.426366	9.7e-22	PLCH2	chr1:2312460-2312960	Distal
37337	chr1	2313675	2314175	+	0.440941	2.28e-23	GNB1	chr1:2313675-2314175	Distal
37379	chr1	2314272	2314772	+	0.465961	2.33e-26	GNB1	chr1:2314272-2314772	Distal
37431	chr1	2315029	2315529	+	0.49949	8.73e-31	GNB1	chr1:2315029-2315529	Distal
38482	chr1	2347428	2347928	+	0.409046	6.57e-20	AL831784.1	chr1:2347428-2347928	Intronic
39074	chr1	2399861	2400361	+	0.523769	2.56e-34	AL831784.1	chr1:2399861-2400361	Intronic
39277	chr1	2412400	2412900	+	0.402979	2.71e-19	TTC34	chr1:2412400-2412900	Intronic
40197	chr1	2457814	2458314	+	0.403286	2.53e-19	PRKCZ	chr1:2457814-2458314	Intronic
40691	chr1	2474130	2474630	+	0.414551	1.77e-20	PLCH2	chr1:2474130-2474630	Intronic
41819	chr1	2518290	2518790	+	0.433155	1.73e-22	PRKCZ	chr1:2518290-2518790	Exonic
42507	chr1	2545910	2546410	+	0.483577	1.27e-28	MORN1	chr1:2545910-2546410	Distal
42521	chr1	2545910	2546410	+	0.42955	4.35e-22	PRKCZ	chr1:2545910-2546410	Distal
42524	chr1	2545910	2546410	+	0.419212	5.7e-21	TTC34	chr1:2545910-2546410	Distal
42553	chr1	2546774	2547274	+	0.410512	4.64e-20	PRKCZ	chr1:2546774-2547274	Distal
42729	chr1	2552217	2552717	+	0.463732	4.41e-26	PRKCZ	chr1:2552217-2552717	Exonic
43306	chr1	2586448	2586948	+	0.409822	5.47e-20	TTC34	chr1:2586448-2586948	Intronic
43672	chr1	2611005	2611505	+	0.400681	4.6e-19	MORN1	chr1:2611005-2611505	Intronic
44392	chr1	2883078	2883578	+	0.593054	3.55e-46	PRDM16	chr1:2883078-2883578	Distal
44402	chr1	2883078	2883578	+	0.539717	8.39e-37	PRDM16-DT	chr1:2883078-2883578	Distal
45366	chr1	3121333	3121833	+	0.548666	2.94e-38	MEGF6	chr1:3121333-3121833	Intronic
45412	chr1	3125499	3125999	+	0.407907	8.59e-20	ARHGEF16	chr1:3125499-3125999	Intronic
45492	chr1	3142120	3142620	+	0.418614	6.6e-21	MEGF6	chr1:3142120-3142620	Intronic
45694	chr1	3183385	3183885	+	0.631671	3.68e-54	MEGF6	chr1:3183385-3183885	Intronic
45812	chr1	3213630	3214130	+	0.590655	1.03e-45	ARHGEF16	chr1:3213630-3214130	Intronic
45819	chr1	3213630	3214130	+	0.463739	4.4e-26	WRAP73	chr1:3213630-3214130	Intronic
45862	chr1	3219275	3219775	+	0.450947	1.56e-24	ARHGEF16	chr1:3219275-3219775	Intronic
45886	chr1	3222005	3222505	+	0.498835	1.08e-30	ARHGEF16	chr1:3222005-3222505	Intronic
46100	chr1	3248358	3248858	+	0.477839	7.19e-28	MEGF6	chr1:3248358-3248858	Intronic
46126	chr1	3249125	3249625	+	0.486422	5.33e-29	MEGF6	chr1:3249125-3249625	Intronic
46477	chr1	3310944	3311444	+	0.58958	1.64e-45	MEGF6	chr1:3310944-3311444	Intronic
46516	chr1	3313078	3313578	+	0.428435	5.77e-22	LRRC47	chr1:3313078-3313578	Intronic
46523	chr1	3313078	3313578	+	0.408549	7.39e-20	TP73	chr1:3313078-3313578	Intronic
46558	chr1	3314491	3314991	+	0.433704	1.5e-22	MEGF6	chr1:3314491-3314991	Intronic
46767	chr1	3323391	3323891	+	0.489861	1.84e-29	MEGF6	chr1:3323391-3323891	Intronic
47116	chr1	3352361	3352861	+	0.456965	2.97e-25	MEGF6	chr1:3352361-3352861	Intronic
47122	chr1	3352922	3353422	+	0.40162	3.71e-19	ARHGEF16	chr1:3352922-3353422	Intronic
47183	chr1	3357133	3357633	+	0.50912	3.75e-32	WRAP73	chr1:3357133-3357633	Intronic
47198	chr1	3357133	3357633	+	0.624089	1.67e-52	ARHGEF16	chr1:3357133-3357633	Intronic
47274	chr1	3359958	3360458	+	0.424626	1.5e-21	MEGF6	chr1:3359958-3360458	Intronic
47287	chr1	3360750	3361250	+	0.424534	1.53e-21	ARHGEF16	chr1:3360750-3361250	Intronic
47346	chr1	3364403	3364903	+	0.47815	6.55e-28	MEGF6	chr1:3364403-3364903	Intronic
47574	chr1	3380426	3380926	+	0.47965	4.18e-28	ARHGEF16	chr1:3380426-3380926	Intronic
47575	chr1	3380426	3380926	+	0.414962	1.6e-20	WRAP73	chr1:3380426-3380926	Intronic
48506	chr1	3454273	3454773	+	0.632507	2.4e-54	ARHGEF16	chr1:3454273-3454773	Promoter
48634	chr1	3459527	3460027	+	0.623503	2.23e-52	ARHGEF16	chr1:3459527-3460027	Intronic
49408	chr1	3522786	3523286	+	0.652059	7.37e-59	MEGF6	chr1:3522786-3523286	Intronic
49519	chr1	3530326	3530826	+	0.492848	7.21e-30	ARHGEF16	chr1:3530326-3530826	Intronic
49661	chr1	3536368	3536868	+	0.413805	2.11e-20	MEGF6	chr1:3536368-3536868	Intronic
50086	chr1	3565785	3566285	+	0.405911	1.37e-19	PRDM16	chr1:3565785-3566285	Intronic
50537	chr1	3610483	3610983	+	0.435484	9.5e-23	MEGF6	chr1:3610483-3610983	Intronic
50917	chr1	3652049	3652549	+	0.487949	3.33e-29	TP73	chr1:3652049-3652549	Promoter
50930	chr1	3652049	3652549	+	0.441578	1.93e-23	LRRC47	chr1:3652049-3652549	Promoter
51041	chr1	3658184	3658684	+	0.498293	1.28e-30	TP73	chr1:3658184-3658684	Intronic
51047	chr1	3658184	3658684	+	0.445566	6.68e-24	LRRC47	chr1:3658184-3658684	Intronic
51123	chr1	3666447	3666947	+	0.428769	5.3e-22	LRRC47	chr1:3666447-3666947	Intronic
51225	chr1	3674573	3675073	+	0.450657	1.69e-24	ARHGEF16	chr1:3674573-3675073	Intronic
51232	chr1	3674573	3675073	+	0.46424	3.82e-26	WRAP73	chr1:3674573-3675073	Intronic
51909	chr1	3708805	3709305	+	0.548836	2.76e-38	ARHGEF16	chr1:3708805-3709305	Intronic
52327	chr1	3747180	3747680	+	0.533979	6.81e-36	ARHGEF16	chr1:3747180-3747680	Promoter
52357	chr1	3750377	3750877	+	0.479391	4.52e-28	SMIM1	chr1:3750377-3750877	Promoter
52375	chr1	3750377	3750877	+	0.683799	5.93e-67	ARHGEF16	chr1:3750377-3750877	Promoter
52390	chr1	3750915	3751415	+	0.466983	1.74e-26	WRAP73	chr1:3750915-3751415	Promoter
52398	chr1	3750915	3751415	+	0.552518	6.75e-39	ARHGEF16	chr1:3750915-3751415	Promoter
52412	chr1	3763618	3764118	+	0.403489	2.41e-19	ARHGEF16	chr1:3763618-3764118	Intronic
52497	chr1	3772352	3772852	+	0.41966	5.11e-21	ARHGEF16	chr1:3772352-3772852	Promoter
52603	chr1	3775363	3775863	+	0.51193	1.47e-32	ARHGEF16	chr1:3775363-3775863	Exonic
52628	chr1	3775879	3776379	+	0.440396	2.63e-23	ARHGEF16	chr1:3775879-3776379	Distal
52872	chr1	3814681	3815181	+	0.71457	7.36e-76	ARHGEF16	chr1:3814681-3815181	Exonic
52873	chr1	3814681	3815181	+	0.488737	2.61e-29	WRAP73	chr1:3814681-3815181	Exonic
53695	chr1	5856360	5856860	+	0.555904	1.82e-39	RPL22	chr1:5856360-5856860	Distal
53802	chr1	5892941	5893441	+	0.54102	5.19e-37	RPL22	chr1:5892941-5893441	Intronic
54149	chr1	5993677	5994177	+	0.419534	5.27e-21	RPL22	chr1:5993677-5994177	Promoter
54225	chr1	6003727	6004227	+	0.478482	5.93e-28	TNFRSF25	chr1:6003727-6004227	Intronic
54338	chr1	6037276	6037776	+	0.41287	2.65e-20	RPL22	chr1:6037276-6037776	Intronic
54343	chr1	6037276	6037776	+	0.44277	1.41e-23	CHD5	chr1:6037276-6037776	Intronic
54585	chr1	6093013	6093513	+	0.410049	5.18e-20	HES2	chr1:6093013-6093513	Intronic
54717	chr1	6144567	6145067	+	0.4066	1.17e-19	RPL22	chr1:6144567-6145067	Intronic
54868	chr1	6161576	6162076	+	0.420621	4.04e-21	RPL22	chr1:6161576-6162076	Intronic
54953	chr1	6179087	6179587	+	0.404835	1.76e-19	RPL22	chr1:6179087-6179587	Intronic
54968	chr1	6180200	6180700	+	0.430042	3.84e-22	RPL22	chr1:6180200-6180700	Promoter
54992	chr1	6181283	6181783	+	0.464959	3.11e-26	PHF13	chr1:6181283-6181783	Promoter
54993	chr1	6181283	6181783	+	0.660387	6.91e-61	RPL22	chr1:6181283-6181783	Promoter
55011	chr1	6181283	6181783	+	0.577812	2.56e-43	KLHL21	chr1:6181283-6181783	Promoter
55183	chr1	6208597	6209097	+	0.526245	1.08e-34	KLHL21	chr1:6208597-6209097	Exonic
55184	chr1	6208597	6209097	+	0.467605	1.46e-26	CHD5	chr1:6208597-6209097	Exonic
55185	chr1	6208597	6209097	+	0.556281	1.57e-39	RPL22	chr1:6208597-6209097	Exonic
55200	chr1	6208597	6209097	+	0.433311	1.66e-22	PHF13	chr1:6208597-6209097	Exonic
55323	chr1	6234536	6235036	+	0.446256	5.55e-24	RPL22	chr1:6234536-6235036	Promoter
55340	chr1	6234536	6235036	+	0.410189	5.01e-20	KLHL21	chr1:6234536-6235036	Promoter
55451	chr1	6240230	6240730	+	0.402413	3.09e-19	PHF13	chr1:6240230-6240730	Distal
55470	chr1	6240230	6240730	+	0.427319	7.63e-22	KLHL21	chr1:6240230-6240730	Distal
55662	chr1	6249906	6250406	+	0.445566	6.68e-24	KLHL21	chr1:6249906-6250406	Intronic
55668	chr1	6249906	6250406	+	0.473561	2.56e-27	RPL22	chr1:6249906-6250406	Intronic
55686	chr1	6256828	6257328	+	0.448749	2.83e-24	RPL22	chr1:6256828-6257328	Intronic
55726	chr1	6259878	6260378	+	0.401046	4.23e-19	GPR153	chr1:6259878-6260378	Intronic
55769	chr1	6260846	6261346	+	0.44371	1.1e-23	KLHL21	chr1:6260846-6261346	Promoter
55856	chr1	6263617	6264117	+	0.404936	1.72e-19	RPL22	chr1:6263617-6264117	Distal
55885	chr1	6264408	6264908	+	0.433396	1.63e-22	RPL22	chr1:6264408-6264908	Exonic
55966	chr1	6267900	6268400	+	0.402875	2.78e-19	HES2	chr1:6267900-6268400	Intronic
55974	chr1	6269946	6270446	+	0.479313	4.62e-28	RPL22	chr1:6269946-6270446	Intronic
56004	chr1	6270805	6271305	+	0.432881	1.86e-22	RPL22	chr1:6270805-6271305	Intronic
56036	chr1	6271461	6271961	+	0.649223	3.48e-58	RPL22	chr1:6271461-6271961	Intronic
56044	chr1	6271461	6271961	+	0.49915	9.74e-31	PHF13	chr1:6271461-6271961	Intronic
56050	chr1	6271461	6271961	+	0.637868	1.5e-55	KLHL21	chr1:6271461-6271961	Intronic
56051	chr1	6271461	6271961	+	0.458466	1.95e-25	CHD5	chr1:6271461-6271961	Intronic
56099	chr1	6273285	6273785	+	0.443195	1.26e-23	GPR153	chr1:6273285-6273785	Intronic
56289	chr1	6316142	6316642	+	0.568009	1.47e-41	KLHL21	chr1:6316142-6316642	Intronic
56292	chr1	6316142	6316642	+	0.557957	8.15e-40	RPL22	chr1:6316142-6316642	Intronic
56297	chr1	6316142	6316642	+	0.436332	7.63e-23	PHF13	chr1:6316142-6316642	Intronic
56303	chr1	6316142	6316642	+	0.437459	5.69e-23	CHD5	chr1:6316142-6316642	Intronic
56543	chr1	6363046	6363546	+	0.609258	2.16e-49	ESPN	chr1:6363046-6363546	Intronic
56553	chr1	6363046	6363546	+	0.687944	4.37e-68	HES2	chr1:6363046-6363546	Intronic
56554	chr1	6363046	6363546	+	0.429621	4.27e-22	ACOT7	chr1:6363046-6363546	Intronic
56595	chr1	6386332	6386832	+	0.463205	5.12e-26	KLHL21	chr1:6386332-6386832	Intronic
56609	chr1	6386332	6386832	+	0.427929	6.55e-22	RPL22	chr1:6386332-6386832	Intronic
56797	chr1	6415339	6415839	+	0.49277	7.39e-30	ESPN	chr1:6415339-6415839	Exonic
56799	chr1	6415339	6415839	+	0.419214	5.7e-21	ACOT7	chr1:6415339-6415839	Exonic
56804	chr1	6415339	6415839	+	0.672073	7.64e-64	HES2	chr1:6415339-6415839	Exonic
56917	chr1	6419722	6420222	+	0.680941	3.51e-66	HES2	chr1:6419722-6420222	Intronic
56928	chr1	6419722	6420222	+	0.613441	2.97e-50	ESPN	chr1:6419722-6420222	Intronic
57014	chr1	6424547	6425047	+	0.408502	7.47e-20	ESPN	chr1:6424547-6425047	Promoter
57021	chr1	6424547	6425047	+	0.401672	3.67e-19	HES2	chr1:6424547-6425047	Promoter
57138	chr1	6430087	6430587	+	0.429617	4.27e-22	RPL22	chr1:6430087-6430587	Promoter
57145	chr1	6430087	6430587	+	0.438217	4.67e-23	KLHL21	chr1:6430087-6430587	Promoter
57243	chr1	6440268	6440768	+	0.429068	4.91e-22	CAMTA1	chr1:6440268-6440768	Intronic
57244	chr1	6440268	6440768	+	0.49503	3.62e-30	ICMT	chr1:6440268-6440768	Intronic
57248	chr1	6440268	6440768	+	0.477752	7.38e-28	HES2	chr1:6440268-6440768	Intronic
57251	chr1	6440268	6440768	+	0.579712	1.15e-43	ACOT7	chr1:6440268-6440768	Intronic
57252	chr1	6440268	6440768	+	0.464123	3.95e-26	ESPN	chr1:6440268-6440768	Intronic
57315	chr1	6443383	6443883	+	0.464814	3.24e-26	HES2	chr1:6443383-6443883	Intronic
57379	chr1	6447150	6447650	+	0.416365	1.14e-20	KLHL21	chr1:6447150-6447650	Exonic
57389	chr1	6447150	6447650	+	0.409431	6e-20	PHF13	chr1:6447150-6447650	Exonic
57390	chr1	6447150	6447650	+	0.446681	4.95e-24	TNFRSF25	chr1:6447150-6447650	Exonic
57431	chr1	6447733	6448233	+	0.458781	1.79e-25	GPR153	chr1:6447733-6448233	Intronic
57568	chr1	6453826	6454326	+	0.444954	7.86e-24	CAMTA1	chr1:6453826-6454326	Intronic
57789	chr1	6471375	6471875	+	0.403435	2.44e-19	GPR153	chr1:6471375-6471875	Exonic
58028	chr1	6488561	6489061	+	0.41852	6.76e-21	RPL22	chr1:6488561-6489061	Intronic
58118	chr1	6490372	6490872	+	0.425234	1.29e-21	ICMT	chr1:6490372-6490872	Intronic
58141	chr1	6491467	6491967	+	0.47547	1.46e-27	RPL22	chr1:6491467-6491967	Intronic
58465	chr1	6507482	6507982	+	0.47513	1.61e-27	TNFRSF25	chr1:6507482-6507982	Intronic
58580	chr1	6512051	6512551	+	0.459007	1.68e-25	RPL22	chr1:6512051-6512551	Intronic
58657	chr1	6517431	6517931	+	0.401342	3.96e-19	RPL22	chr1:6517431-6517931	Intronic
59023	chr1	6589052	6589552	+	0.489453	2.09e-29	AL512330.1	chr1:6589052-6589552	Distal
59025	chr1	6589052	6589552	+	0.753108	7.46e-89	KLHL21	chr1:6589052-6589552	Distal
59028	chr1	6589052	6589552	+	0.531643	1.58e-35	CHD5	chr1:6589052-6589552	Distal
59029	chr1	6589052	6589552	+	0.818461	1.57e-117	RPL22	chr1:6589052-6589552	Distal
59031	chr1	6589052	6589552	+	0.532898	1.01e-35	PHF13	chr1:6589052-6589552	Distal
59044	chr1	6596886	6597386	+	0.555852	1.85e-39	KLHL21	chr1:6596886-6597386	Intronic
59059	chr1	6596886	6597386	+	0.523809	2.53e-34	RPL22	chr1:6596886-6597386	Intronic
59128	chr1	6601076	6601576	+	0.411767	3.44e-20	KLHL21	chr1:6601076-6601576	Intronic
59133	chr1	6601076	6601576	+	0.446664	4.97e-24	RPL22	chr1:6601076-6601576	Intronic
59187	chr1	6602728	6603228	+	0.479878	3.9e-28	PHF13	chr1:6602728-6603228	Exonic
59188	chr1	6602728	6603228	+	0.482217	1.92e-28	KLHL21	chr1:6602728-6603228	Exonic
59218	chr1	6603806	6604306	+	0.502629	3.17e-31	TNFRSF25	chr1:6603806-6604306	Intronic
59333	chr1	6614526	6615026	+	0.461613	8.05e-26	CHD5	chr1:6614526-6615026	Promoter
59338	chr1	6614526	6615026	+	0.722775	1.94e-78	KLHL21	chr1:6614526-6615026	Promoter
59345	chr1	6614526	6615026	+	0.40575	1.42e-19	NOL9	chr1:6614526-6615026	Promoter
59354	chr1	6614526	6615026	+	0.755672	8.36e-90	RPL22	chr1:6614526-6615026	Promoter
59357	chr1	6614526	6615026	+	0.536234	3e-36	PHF13	chr1:6614526-6615026	Promoter
59372	chr1	6615119	6615619	+	0.44588	6.14e-24	RPL22	chr1:6615119-6615619	Promoter
59377	chr1	6615119	6615619	+	0.405646	1.46e-19	KLHL21	chr1:6615119-6615619	Promoter
59694	chr1	6651856	6652356	+	0.412114	3.17e-20	ICMT	chr1:6651856-6652356	Intronic
59696	chr1	6651856	6652356	+	0.517926	1.92e-33	GPR153	chr1:6651856-6652356	Intronic
59718	chr1	6653898	6654398	+	0.526675	9.24e-35	ICMT	chr1:6653898-6654398	Exonic
59724	chr1	6653898	6654398	+	0.464851	3.21e-26	CAMTA1	chr1:6653898-6654398	Exonic
59735	chr1	6653898	6654398	+	0.419036	5.96e-21	GPR153	chr1:6653898-6654398	Exonic
59754	chr1	6656575	6657075	+	0.534301	6.06e-36	HES2	chr1:6656575-6657075	Intronic
59759	chr1	6656575	6657075	+	0.439749	3.13e-23	ESPN	chr1:6656575-6657075	Intronic
59762	chr1	6656575	6657075	+	0.405805	1.41e-19	ACOT7	chr1:6656575-6657075	Intronic
59792	chr1	6700688	6701188	+	0.531135	1.89e-35	KLHL21	chr1:6700688-6701188	Intronic
59795	chr1	6700688	6701188	+	0.425406	1.23e-21	AL512330.1	chr1:6700688-6701188	Intronic
59804	chr1	6700688	6701188	+	0.400576	4.72e-19	PHF13	chr1:6700688-6701188	Intronic
60075	chr1	6785573	6786073	+	0.486205	5.69e-29	PHF13	chr1:6785573-6786073	Intronic
60092	chr1	6785573	6786073	+	0.55198	8.31e-39	KLHL21	chr1:6785573-6786073	Intronic
60148	chr1	6844906	6845406	+	0.464471	3.57e-26	HES2	chr1:6844906-6845406	Intronic
60169	chr1	6881299	6881799	+	0.402934	2.74e-19	HES2	chr1:6881299-6881799	Intronic
60305	chr1	6911336	6911836	+	0.455184	4.86e-25	CAMTA1	chr1:6911336-6911836	Intronic
60329	chr1	6912007	6912507	+	0.459523	1.45e-25	CAMTA1	chr1:6912007-6912507	Intronic
60666	chr1	6960278	6960778	+	0.46138	8.6e-26	KLHL21	chr1:6960278-6960778	Intronic
60723	chr1	6962434	6962934	+	0.539331	9.67e-37	CAMTA1	chr1:6962434-6962934	Intronic
60788	chr1	6965560	6966060	+	0.617663	3.9e-51	TNFRSF25	chr1:6965560-6966060	Intronic
60809	chr1	6970902	6971402	+	0.497831	1.49e-30	PHF13	chr1:6970902-6971402	Intronic
60818	chr1	6970902	6971402	+	0.559463	4.51e-40	KLHL21	chr1:6970902-6971402	Intronic
60867	chr1	7014152	7014652	+	0.478656	5.63e-28	KLHL21	chr1:7014152-7014652	Intronic
60927	chr1	7051086	7051586	+	0.458758	1.8e-25	KLHL21	chr1:7051086-7051586	Intronic
61166	chr1	7245862	7246362	+	0.520175	8.89e-34	CAMTA1	chr1:7245862-7246362	Intronic
61258	chr1	7299280	7299780	+	0.440048	2.89e-23	AL512330.1	chr1:7299280-7299780	Intronic
61428	chr1	7401693	7402193	+	0.475417	1.48e-27	AL512330.1	chr1:7401693-7402193	Intronic
61971	chr1	7534379	7534879	+	0.444054	1e-23	AL034417.3	chr1:7534379-7534879	Intronic
61978	chr1	7534379	7534879	+	0.417651	8.35e-21	PARK7	chr1:7534379-7534879	Intronic
61979	chr1	7534379	7534879	+	0.458412	1.98e-25	AL034417.4	chr1:7534379-7534879	Intronic
62449	chr1	7608833	7609333	+	0.671897	8.49e-64	AL034417.3	chr1:7608833-7609333	Intronic
62457	chr1	7608833	7609333	+	0.552962	5.69e-39	AL034417.4	chr1:7608833-7609333	Intronic
62459	chr1	7608833	7609333	+	0.468636	1.08e-26	PARK7	chr1:7608833-7609333	Intronic
62865	chr1	7680168	7680668	+	0.411057	4.08e-20	AL034417.2	chr1:7680168-7680668	Intronic
62869	chr1	7680168	7680668	+	0.459097	1.64e-25	AL034417.3	chr1:7680168-7680668	Intronic
62871	chr1	7680168	7680668	+	0.407672	9.08e-20	AL034417.4	chr1:7680168-7680668	Intronic
63595	chr1	8004687	8005187	+	0.431968	2.35e-22	AL034417.3	chr1:8004687-8005187	Intronic
63723	chr1	8026679	8027179	+	0.467166	1.65e-26	PARK7	chr1:8026679-8027179	Promoter
63725	chr1	8026679	8027179	+	0.460244	1.18e-25	AL034417.3	chr1:8026679-8027179	Promoter
63782	chr1	8073396	8073896	+	0.434473	1.23e-22	PARK7	chr1:8073396-8073896	Distal
63869	chr1	8121289	8121789	+	0.563296	9.84e-41	AL034417.3	chr1:8121289-8121789	Distal
63872	chr1	8121289	8121789	+	0.44113	2.17e-23	AL034417.4	chr1:8121289-8121789	Distal
63879	chr1	8121289	8121789	+	0.449521	2.3e-24	PARK7	chr1:8121289-8121789	Distal
64005	chr1	8197665	8198165	+	0.407004	1.06e-19	PARK7	chr1:8197665-8198165	Distal
64007	chr1	8197665	8198165	+	0.480525	3.21e-28	AL034417.3	chr1:8197665-8198165	Distal
64009	chr1	8197665	8198165	+	0.479469	4.41e-28	AL034417.4	chr1:8197665-8198165	Distal
64085	chr1	8217058	8217558	+	0.409622	5.73e-20	PARK7	chr1:8217058-8217558	Distal
64117	chr1	8231973	8232473	+	0.459714	1.38e-25	PARK7	chr1:8231973-8232473	Distal
64128	chr1	8231973	8232473	+	0.434068	1.37e-22	AL034417.3	chr1:8231973-8232473	Distal
64597	chr1	8407620	8408120	+	0.442868	1.37e-23	AL034417.4	chr1:8407620-8408120	Intronic
64652	chr1	8419925	8420425	+	0.562932	1.14e-40	RERE	chr1:8419925-8420425	Intronic
64653	chr1	8419925	8420425	+	0.47102	5.4e-27	ENO1-AS1	chr1:8419925-8420425	Intronic
64661	chr1	8420496	8420996	+	0.489008	2.4e-29	RERE	chr1:8420496-8420996	Intronic
64668	chr1	8420496	8420996	+	0.424172	1.68e-21	ENO1-AS1	chr1:8420496-8420996	Intronic
64715	chr1	8423969	8424469	+	0.457567	2.51e-25	AL034417.4	chr1:8423969-8424469	Promoter
64727	chr1	8423969	8424469	+	0.522357	4.18e-34	AL034417.3	chr1:8423969-8424469	Promoter
64741	chr1	8424720	8425220	+	0.430446	3.46e-22	AL034417.3	chr1:8424720-8425220	Exonic
64786	chr1	8448808	8449308	+	0.445836	6.21e-24	PARK7	chr1:8448808-8449308	Intronic
64794	chr1	8448808	8449308	+	0.476748	9.97e-28	ENO1	chr1:8448808-8449308	Intronic
64996	chr1	8552522	8553022	+	0.40812	8.17e-20	ENO1	chr1:8552522-8553022	Intronic
65019	chr1	8563907	8564407	+	0.439169	3.64e-23	ENO1	chr1:8563907-8564407	Intronic
65217	chr1	8718978	8719478	+	0.408246	7.93e-20	MIR34AHG	chr1:8718978-8719478	Intronic
65510	chr1	8873509	8874009	+	0.603294	3.46e-48	LNCTAM34A	chr1:8873509-8874009	Intronic
65519	chr1	8873509	8874009	+	0.577125	3.42e-43	ENO1	chr1:8873509-8874009	Intronic
65520	chr1	8873509	8874009	+	0.78211	2.42e-100	MIR34AHG	chr1:8873509-8874009	Intronic
65547	chr1	8877842	8878342	+	0.492174	8.92e-30	LNCTAM34A	chr1:8877842-8878342	Promoter
65548	chr1	8877842	8878342	+	0.544991	1.18e-37	ENO1	chr1:8877842-8878342	Promoter
65551	chr1	8877842	8878342	+	0.602988	3.99e-48	MIR34AHG	chr1:8877842-8878342	Promoter
65657	chr1	8944016	8944516	+	0.409121	6.45e-20	ENO1	chr1:8944016-8944516	Promoter
65837	chr1	9064141	9064641	+	0.422696	2.42e-21	ENO1	chr1:9064141-9064641	Intronic
65839	chr1	9064141	9064641	+	0.444643	8.55e-24	LNCTAM34A	chr1:9064141-9064641	Intronic
65841	chr1	9064141	9064641	+	0.570823	4.67e-42	MIR34AHG	chr1:9064141-9064641	Intronic
65890	chr1	9074970	9075470	+	0.70314	2.05e-72	MIR34AHG	chr1:9074970-9075470	Intronic
65899	chr1	9074970	9075470	+	0.545336	1.04e-37	LNCTAM34A	chr1:9074970-9075470	Intronic
65900	chr1	9074970	9075470	+	0.426717	8.88e-22	ENO1	chr1:9074970-9075470	Intronic
66161	chr1	9145211	9145711	+	0.405319	1.58e-19	ENO1	chr1:9145211-9145711	Distal
66164	chr1	9145211	9145711	+	0.471619	4.53e-27	MIR34AHG	chr1:9145211-9145711	Distal
66232	chr1	9163488	9163988	+	0.579501	1.26e-43	LNCTAM34A	chr1:9163488-9163988	Intronic
66233	chr1	9163488	9163988	+	0.454906	5.25e-25	ENO1	chr1:9163488-9163988	Intronic
66240	chr1	9163488	9163988	+	0.735813	9.75e-83	MIR34AHG	chr1:9163488-9163988	Intronic
66279	chr1	9181207	9181707	+	0.406009	1.34e-19	ENO1	chr1:9181207-9181707	Promoter
66299	chr1	9182162	9182662	+	0.549385	2.24e-38	LNCTAM34A	chr1:9182162-9182662	Promoter
66301	chr1	9182162	9182662	+	0.608086	3.75e-49	ENO1	chr1:9182162-9182662	Promoter
66303	chr1	9182162	9182662	+	0.727029	8.16e-80	MIR34AHG	chr1:9182162-9182662	Promoter
66315	chr1	9182765	9183265	+	0.547784	4.12e-38	LNCTAM34A	chr1:9182765-9183265	Promoter
66325	chr1	9182765	9183265	+	0.616938	5.55e-51	MIR34AHG	chr1:9182765-9183265	Promoter
66326	chr1	9182765	9183265	+	0.568952	1e-41	ENO1	chr1:9182765-9183265	Promoter
66498	chr1	9211209	9211709	+	0.459054	1.66e-25	MIR34AHG	chr1:9211209-9211709	Distal
66713	chr1	9265961	9266461	+	0.450771	1.63e-24	ENO1	chr1:9265961-9266461	Exonic
66719	chr1	9265961	9266461	+	0.690931	6.46e-69	MIR34AHG	chr1:9265961-9266461	Exonic
66723	chr1	9265961	9266461	+	0.529403	3.51e-35	LNCTAM34A	chr1:9265961-9266461	Exonic
66786	chr1	9275434	9275934	+	0.44586	6.17e-24	ENO1	chr1:9275434-9275934	Distal
66796	chr1	9275434	9275934	+	0.474939	1.71e-27	LNCTAM34A	chr1:9275434-9275934	Distal
66800	chr1	9275434	9275934	+	0.650908	1.39e-58	MIR34AHG	chr1:9275434-9275934	Distal
66907	chr1	9290400	9290900	+	0.413166	2.47e-20	MIR34AHG	chr1:9290400-9290900	Distal
67075	chr1	9313463	9313963	+	0.455177	4.87e-25	H6PD	chr1:9313463-9313963	Intronic
67291	chr1	9327440	9327940	+	0.421183	3.52e-21	MIR34AHG	chr1:9327440-9327940	Intronic
67592	chr1	9363039	9363539	+	0.420048	4.65e-21	CLSTN1	chr1:9363039-9363539	Intronic
67832	chr1	9388775	9389275	+	0.590372	1.16e-45	MIR34AHG	chr1:9388775-9389275	Distal
67834	chr1	9388775	9389275	+	0.425003	1.36e-21	LNCTAM34A	chr1:9388775-9389275	Distal
67898	chr1	9401753	9402253	+	0.574578	9.9e-43	MIR34AHG	chr1:9401753-9402253	Distal
67910	chr1	9401753	9402253	+	0.463852	4.26e-26	LNCTAM34A	chr1:9401753-9402253	Distal
68109	chr1	9441295	9441795	+	0.597332	5.23e-47	CLSTN1	chr1:9441295-9441795	Distal
68346	chr1	9472993	9473493	+	0.5117	1.58e-32	LNCTAM34A	chr1:9472993-9473493	Distal
68355	chr1	9472993	9473493	+	0.647211	1.04e-57	MIR34AHG	chr1:9472993-9473493	Distal
68450	chr1	9501036	9501536	+	0.715597	3.55e-76	CLSTN1	chr1:9501036-9501536	Distal
68454	chr1	9501036	9501536	+	0.404509	1.9e-19	H6PD	chr1:9501036-9501536	Distal
68551	chr1	9531639	9532139	+	0.416511	1.1e-20	CTNNBIP1	chr1:9531639-9532139	Distal
68587	chr1	9532717	9533217	+	0.460164	1.21e-25	CLSTN1	chr1:9532717-9533217	Distal
68647	chr1	9539123	9539623	+	0.479842	3.94e-28	UBE4B	chr1:9539123-9539623	Promoter
68733	chr1	9561427	9561927	+	0.530154	2.69e-35	CLSTN1	chr1:9561427-9561927	Intronic
69179	chr1	9651907	9652407	+	0.526055	1.15e-34	MIR34AHG	chr1:9651907-9652407	Intronic
69299	chr1	9689262	9689762	+	0.777092	3.12e-98	CLSTN1	chr1:9689262-9689762	Promoter
69310	chr1	9689262	9689762	+	0.417311	9.07e-21	NMNAT1	chr1:9689262-9689762	Promoter
69385	chr1	9702179	9702679	+	0.403596	2.35e-19	CLSTN1	chr1:9702179-9702679	Intronic
69430	chr1	9716940	9717440	+	0.451259	1.43e-24	CLSTN1	chr1:9716940-9717440	Intronic
69437	chr1	9717503	9718003	+	0.557167	1.11e-39	KIF1B	chr1:9717503-9718003	Intronic
69446	chr1	9717503	9718003	+	0.744928	6.74e-86	CLSTN1	chr1:9717503-9718003	Intronic
69451	chr1	9717503	9718003	+	0.403041	2.67e-19	NMNAT1	chr1:9717503-9718003	Intronic
69544	chr1	9721703	9722203	+	0.400847	4.43e-19	KIF1B	chr1:9721703-9722203	Intronic
69693	chr1	9796476	9796976	+	0.56927	8.82e-42	KIF1B	chr1:9796476-9796976	Intronic
69694	chr1	9796476	9796976	+	0.770763	1.2e-95	CLSTN1	chr1:9796476-9796976	Intronic
69712	chr1	9804599	9805099	+	0.409147	6.41e-20	CLSTN1	chr1:9804599-9805099	Intronic
69749	chr1	9806938	9807438	+	0.567135	2.1e-41	CLSTN1	chr1:9806938-9807438	Intronic
69752	chr1	9806938	9807438	+	0.468599	1.09e-26	KIF1B	chr1:9806938-9807438	Intronic
69783	chr1	9808961	9809461	+	0.46415	3.92e-26	PIK3CD-AS2	chr1:9808961-9809461	Intronic
69784	chr1	9808961	9809461	+	0.40835	7.74e-20	CLSTN1	chr1:9808961-9809461	Intronic
69787	chr1	9808961	9809461	+	0.474447	1.97e-27	KIF1B	chr1:9808961-9809461	Intronic
69827	chr1	9823809	9824309	+	0.440737	2.41e-23	KIF1B	chr1:9823809-9824309	Exonic
69834	chr1	9823809	9824309	+	0.501938	3.96e-31	UBE4B	chr1:9823809-9824309	Exonic
69915	chr1	9835661	9836161	+	0.421167	3.53e-21	CTNNBIP1	chr1:9835661-9836161	Distal
70037	chr1	9850794	9851294	+	0.409804	5.49e-20	KIF1B	chr1:9850794-9851294	Intronic
70044	chr1	9850794	9851294	+	0.669243	4.11e-63	CLSTN1	chr1:9850794-9851294	Intronic
70161	chr1	9877791	9878291	+	0.502891	2.91e-31	CLSTN1	chr1:9877791-9878291	Intronic
70182	chr1	9878389	9878889	+	0.44323	1.25e-23	CLSTN1	chr1:9878389-9878889	Intronic
70185	chr1	9878389	9878889	+	0.427186	7.89e-22	CTNNBIP1	chr1:9878389-9878889	Intronic
70188	chr1	9878389	9878889	+	0.507321	6.8e-32	KIF1B	chr1:9878389-9878889	Intronic
70239	chr1	9892512	9893012	+	0.423166	2.15e-21	KIF1B	chr1:9892512-9893012	Intronic
70241	chr1	9892512	9893012	+	0.4375	5.63e-23	CTNNBIP1	chr1:9892512-9893012	Intronic
70348	chr1	9910210	9910710	+	0.427331	7.61e-22	NMNAT1	chr1:9910210-9910710	Promoter
70362	chr1	9910210	9910710	+	0.623296	2.47e-52	KIF1B	chr1:9910210-9910710	Promoter
70363	chr1	9910210	9910710	+	0.54607	7.87e-38	UBE4B	chr1:9910210-9910710	Promoter
70393	chr1	9927199	9927699	+	0.440026	2.9e-23	KIF1B	chr1:9927199-9927699	Intronic
70395	chr1	9927199	9927699	+	0.590153	1.28e-45	CLSTN1	chr1:9927199-9927699	Intronic
70645	chr1	10032556	10033056	+	0.4361	8.1e-23	KIF1B	chr1:10032556-10033056	Promoter
70652	chr1	10032556	10033056	+	0.520383	8.28e-34	UBE4B	chr1:10032556-10033056	Promoter
71158	chr1	10353234	10353734	+	0.431172	2.88e-22	PGD	chr1:10353234-10353734	Intronic
71286	chr1	10425721	10426221	+	0.597917	4.01e-47	KIF1B	chr1:10425721-10426221	Distal
71388	chr1	10434843	10435343	+	0.406758	1.13e-19	PGD	chr1:10434843-10435343	Intronic
71544	chr1	10495867	10496367	+	0.459471	1.47e-25	KIF1B	chr1:10495867-10496367	Intronic
71558	chr1	10495867	10496367	+	0.412086	3.19e-20	CASZ1	chr1:10495867-10496367	Intronic
71565	chr1	10504242	10504742	+	0.401997	3.4e-19	PGD	chr1:10504242-10504742	Intronic
71626	chr1	10513284	10513784	+	0.496407	2.34e-30	KIF1B	chr1:10513284-10513784	Intronic
71669	chr1	10519029	10519529	+	0.413725	2.16e-20	KIF1B	chr1:10519029-10519529	Intronic
71744	chr1	10536322	10536822	+	0.436746	6.85e-23	TARDBP	chr1:10536322-10536822	Exonic
71939	chr1	10622886	10623386	+	0.44715	4.37e-24	KIF1B	chr1:10622886-10623386	Exonic
72408	chr1	10651345	10651845	+	0.467417	1.54e-26	PGD	chr1:10651345-10651845	Intronic
72409	chr1	10651345	10651845	+	0.462161	6.89e-26	MASP2	chr1:10651345-10651845	Intronic
72410	chr1	10651345	10651845	+	0.516044	3.66e-33	SRM	chr1:10651345-10651845	Intronic
73202	chr1	10686437	10686937	+	0.544177	1.6e-37	CASZ1	chr1:10686437-10686937	Intronic
73338	chr1	10694536	10695036	+	0.427989	6.45e-22	KIF1B	chr1:10694536-10695036	Intronic
73348	chr1	10694536	10695036	+	0.553702	4.27e-39	CASZ1	chr1:10694536-10695036	Intronic
73464	chr1	10704474	10704974	+	0.619758	1.41e-51	CASZ1	chr1:10704474-10704974	Intronic
73482	chr1	10705831	10706331	+	0.670599	1.84e-63	MASP2	chr1:10705831-10706331	Intronic
73483	chr1	10705831	10706331	+	0.42598	1.07e-21	PGD	chr1:10705831-10706331	Intronic
73491	chr1	10705831	10706331	+	0.461483	8.35e-26	AL109811.2	chr1:10705831-10706331	Intronic
73494	chr1	10705831	10706331	+	0.528495	4.85e-35	TARDBP	chr1:10705831-10706331	Intronic
73497	chr1	10705831	10706331	+	0.504188	1.9e-31	SRM	chr1:10705831-10706331	Intronic
73512	chr1	10707651	10708151	+	0.411845	3.38e-20	MASP2	chr1:10707651-10708151	Intronic
73517	chr1	10707651	10708151	+	0.4139	2.07e-20	SRM	chr1:10707651-10708151	Intronic
73747	chr1	10724344	10724844	+	0.435802	8.75e-23	MASP2	chr1:10724344-10724844	Intronic
73753	chr1	10724344	10724844	+	0.474554	1.91e-27	SRM	chr1:10724344-10724844	Intronic
73781	chr1	10725101	10725601	+	0.492356	8.42e-30	SRM	chr1:10725101-10725601	Intronic
73847	chr1	10728506	10729006	+	0.458634	1.86e-25	CASZ1	chr1:10728506-10729006	Intronic
73954	chr1	10737119	10737619	+	0.401492	3.82e-19	AL139424.2	chr1:10737119-10737619	Intronic
73959	chr1	10737119	10737619	+	0.78881	3e-103	CASZ1	chr1:10737119-10737619	Intronic
73964	chr1	10737119	10737619	+	0.467921	1.33e-26	AL139423.1	chr1:10737119-10737619	Intronic
74215	chr1	10782425	10782925	+	0.46503	3.05e-26	CASZ1	chr1:10782425-10782925	Intronic
74541	chr1	10824849	10825349	+	0.482927	1.55e-28	PGD	chr1:10824849-10825349	Distal
74544	chr1	10824849	10825349	+	0.535501	3.92e-36	MASP2	chr1:10824849-10825349	Distal
74551	chr1	10824849	10825349	+	0.413528	2.26e-20	TARDBP	chr1:10824849-10825349	Distal
74559	chr1	10824849	10825349	+	0.497684	1.56e-30	SRM	chr1:10824849-10825349	Distal
74560	chr1	10824849	10825349	+	0.441753	1.84e-23	AL109811.2	chr1:10824849-10825349	Distal
74649	chr1	10830856	10831356	+	0.449092	2.58e-24	MASP2	chr1:10830856-10831356	Distal
74652	chr1	10830856	10831356	+	0.470037	7.18e-27	TARDBP	chr1:10830856-10831356	Distal
74755	chr1	10837299	10837799	+	0.414985	1.59e-20	SRM	chr1:10837299-10837799	Distal
74868	chr1	10866505	10867005	+	0.47852	5.86e-28	MASP2	chr1:10866505-10867005	Distal
74875	chr1	10866505	10867005	+	0.445665	6.5e-24	SRM	chr1:10866505-10867005	Distal
75051	chr1	10890352	10890852	+	0.537797	1.7e-36	CASZ1	chr1:10890352-10890852	Distal
75054	chr1	10890352	10890852	+	0.455658	4.26e-25	AL139424.2	chr1:10890352-10890852	Distal
75064	chr1	10891077	10891577	+	0.656988	4.73e-60	CASZ1	chr1:10891077-10891577	Distal
75066	chr1	10891077	10891577	+	0.498417	1.23e-30	AL139424.2	chr1:10891077-10891577	Distal
75077	chr1	10891077	10891577	+	0.40148	3.83e-19	AL139423.1	chr1:10891077-10891577	Distal
75153	chr1	10901414	10901914	+	0.419409	5.43e-21	CASZ1	chr1:10901414-10901914	Distal
75244	chr1	10905010	10905510	+	0.586447	6.44e-45	MASP2	chr1:10905010-10905510	Distal
75247	chr1	10905010	10905510	+	0.507957	5.51e-32	SRM	chr1:10905010-10905510	Distal
75269	chr1	10905726	10906226	+	0.511133	1.91e-32	SRM	chr1:10905726-10906226	Distal
75275	chr1	10905726	10906226	+	0.430638	3.3e-22	MASP2	chr1:10905726-10906226	Distal
75428	chr1	10939868	10940368	+	0.507485	6.44e-32	SRM	chr1:10939868-10940368	Distal
75609	chr1	11012839	11013339	+	0.407932	8.54e-20	SRM	chr1:11012839-11013339	Intronic
75670	chr1	11037549	11038049	+	0.415785	1.31e-20	SRM	chr1:11037549-11038049	Exonic
75716	chr1	11052571	11053071	+	0.412392	2.97e-20	MASP2	chr1:11052571-11053071	Distal
75720	chr1	11052571	11053071	+	0.408867	6.85e-20	SRM	chr1:11052571-11053071	Distal
75726	chr1	11053132	11053632	+	0.477197	8.72e-28	MASP2	chr1:11053132-11053632	Distal
75741	chr1	11053132	11053632	+	0.546247	7.36e-38	SRM	chr1:11053132-11053632	Distal
75795	chr1	11059332	11059832	+	0.476183	1.18e-27	MASP2	chr1:11059332-11059832	Exonic
75796	chr1	11059332	11059832	+	0.576845	3.84e-43	SRM	chr1:11059332-11059832	Exonic
75887	chr1	11105525	11106025	+	0.48878	2.57e-29	DISP3	chr1:11105525-11106025	Distal
75934	chr1	11107502	11108002	+	0.53261	1.12e-35	DISP3	chr1:11107502-11108002	Intronic
75945	chr1	11156952	11157452	+	0.417877	7.9e-21	AL031291.1	chr1:11156952-11157452	Exonic
75946	chr1	11156952	11157452	+	0.433046	1.78e-22	FBXO2	chr1:11156952-11157452	Exonic
75951	chr1	11156952	11157452	+	0.523056	3.28e-34	TARDBP	chr1:11156952-11157452	Exonic
75993	chr1	11178212	11178712	+	0.404641	1.84e-19	SRM	chr1:11178212-11178712	Intronic
76436	chr1	11320113	11320613	+	0.400162	5.19e-19	AGTRAP	chr1:11320113-11320613	Distal
76569	chr1	11330434	11330934	+	0.43721	6.07e-23	DISP3	chr1:11330434-11330934	Distal
76649	chr1	11333556	11334056	+	0.487139	4.27e-29	DISP3	chr1:11333556-11334056	Distal
76669	chr1	11334178	11334678	+	0.40686	1.1e-19	DISP3	chr1:11334178-11334678	Distal
76751	chr1	11337660	11338160	+	0.411772	3.44e-20	SRM	chr1:11337660-11338160	Distal
76823	chr1	11339826	11340326	+	0.470814	5.73e-27	MAD2L2	chr1:11339826-11340326	Distal
76877	chr1	11342698	11343198	+	0.540622	6.01e-37	AGTRAP	chr1:11342698-11343198	Distal
76879	chr1	11342698	11343198	+	0.50173	4.24e-31	MAD2L2	chr1:11342698-11343198	Distal
76888	chr1	11342698	11343198	+	0.533745	7.41e-36	MTHFR	chr1:11342698-11343198	Distal
76891	chr1	11342698	11343198	+	0.503783	2.17e-31	DISP3	chr1:11342698-11343198	Distal
76912	chr1	11345258	11345758	+	0.510002	2.79e-32	DISP3	chr1:11345258-11345758	Distal
76933	chr1	11350191	11350691	+	0.554906	2.68e-39	SRM	chr1:11350191-11350691	Distal
76944	chr1	11350191	11350691	+	0.427512	7.27e-22	MASP2	chr1:11350191-11350691	Distal
77012	chr1	11355538	11356038	+	0.45992	1.3e-25	DRAXIN	chr1:11355538-11356038	Distal
77014	chr1	11355538	11356038	+	0.442007	1.72e-23	TARDBP	chr1:11355538-11356038	Distal
77023	chr1	11355538	11356038	+	0.584393	1.56e-44	DISP3	chr1:11355538-11356038	Distal
77030	chr1	11355538	11356038	+	0.404193	2.05e-19	CLCN6	chr1:11355538-11356038	Distal
77053	chr1	11356134	11356634	+	0.432478	2.06e-22	AGTRAP	chr1:11356134-11356634	Distal
77057	chr1	11356134	11356634	+	0.451506	1.34e-24	DISP3	chr1:11356134-11356634	Distal
77134	chr1	11362776	11363276	+	0.567423	1.87e-41	AGTRAP	chr1:11362776-11363276	Distal
77145	chr1	11362776	11363276	+	0.494432	4.38e-30	MAD2L2	chr1:11362776-11363276	Distal
77256	chr1	11375368	11375868	+	0.485529	7.01e-29	MASP2	chr1:11375368-11375868	Distal
77262	chr1	11375368	11375868	+	0.476399	1.11e-27	NPPA	chr1:11375368-11375868	Distal
77301	chr1	11384124	11384624	+	0.453824	7.08e-25	SRM	chr1:11384124-11384624	Distal
77899	chr1	11486144	11486644	+	0.476706	1.01e-27	SRM	chr1:11486144-11486644	Intronic
77978	chr1	11545770	11546270	+	0.404736	1.8e-19	MAD2L2	chr1:11545770-11546270	Distal
77979	chr1	11545770	11546270	+	0.404966	1.71e-19	AL031731.1	chr1:11545770-11546270	Distal
77985	chr1	11545770	11546270	+	0.507107	7.3e-32	MTHFR	chr1:11545770-11546270	Distal
77996	chr1	11545770	11546270	+	0.449149	2.54e-24	AGTRAP	chr1:11545770-11546270	Distal
78046	chr1	11563413	11563913	+	0.438185	4.7e-23	DISP3	chr1:11563413-11563913	Distal
78065	chr1	11563413	11563913	+	0.471785	4.31e-27	CLCN6	chr1:11563413-11563913	Distal
78200	chr1	11634320	11634820	+	0.453712	7.3e-25	AGTRAP	chr1:11634320-11634820	Distal
78201	chr1	11634320	11634820	+	0.418499	6.79e-21	MAD2L2	chr1:11634320-11634820	Distal
78707	chr1	11682678	11683178	+	0.432015	2.32e-22	TNFRSF8	chr1:11682678-11683178	Intronic
78724	chr1	11690625	11691125	+	0.468556	1.11e-26	NPPA	chr1:11690625-11691125	Promoter
78729	chr1	11690625	11691125	+	0.428243	6.05e-22	TNFRSF8	chr1:11690625-11691125	Promoter
78730	chr1	11690625	11691125	+	0.420646	4.01e-21	DRAXIN	chr1:11690625-11691125	Promoter
78765	chr1	11691413	11691913	+	0.46158	8.13e-26	MAD2L2	chr1:11691413-11691913	Promoter
78802	chr1	11693085	11693585	+	0.551032	1.19e-38	NPPA	chr1:11693085-11693585	Promoter
78803	chr1	11693085	11693585	+	0.509952	2.84e-32	TNFRSF8	chr1:11693085-11693585	Promoter
79638	chr1	11784976	11785476	+	0.428816	5.24e-22	AGTRAP	chr1:11784976-11785476	Exonic
79765	chr1	11789384	11789884	+	0.500664	5.98e-31	NPPA	chr1:11789384-11789884	Exonic
79768	chr1	11789384	11789884	+	0.439631	3.22e-23	TNFRSF8	chr1:11789384-11789884	Exonic
79778	chr1	11789384	11789884	+	0.402694	2.9e-19	DRAXIN	chr1:11789384-11789884	Exonic
79810	chr1	11797604	11798104	+	0.411428	3.73e-20	DRAXIN	chr1:11797604-11798104	Intronic
79920	chr1	11805752	11806252	+	0.426545	9.27e-22	VPS13D	chr1:11805752-11806252	Promoter
79997	chr1	11828513	11829013	+	0.432767	1.91e-22	DRAXIN	chr1:11828513-11829013	Intronic
80158	chr1	11868481	11868981	+	0.516542	3.09e-33	DISP3	chr1:11868481-11868981	Distal
80187	chr1	11871477	11871977	+	0.453793	7.14e-25	DISP3	chr1:11871477-11871977	Distal
80211	chr1	11881051	11881551	+	0.454961	5.17e-25	TNFRSF8	chr1:11881051-11881551	Distal
80221	chr1	11881051	11881551	+	0.418782	6.34e-21	AL096840.2	chr1:11881051-11881551	Distal
80227	chr1	11881051	11881551	+	0.425916	1.09e-21	NPPA	chr1:11881051-11881551	Distal
80443	chr1	11909659	11910159	+	0.524285	2.14e-34	TNFRSF1B	chr1:11909659-11910159	Distal
80473	chr1	11912655	11913155	+	0.410787	4.35e-20	DISP3	chr1:11912655-11913155	Distal
80625	chr1	11929753	11930253	+	0.483302	1.38e-28	TNFRSF1B	chr1:11929753-11930253	Distal
80908	chr1	11961219	11961719	+	0.638297	1.2e-55	TNFRSF1B	chr1:11961219-11961719	Intronic
80994	chr1	11980063	11980563	+	0.422051	2.84e-21	VPS13D	chr1:11980063-11980563	Exonic
81355	chr1	12051950	12052450	+	0.671745	9.29e-64	TNFRSF8	chr1:12051950-12052450	Distal
81360	chr1	12051950	12052450	+	0.660073	8.27e-61	NPPA	chr1:12051950-12052450	Distal
81361	chr1	12051950	12052450	+	0.494609	4.14e-30	AL096840.2	chr1:12051950-12052450	Distal
81411	chr1	12054043	12054543	+	0.471115	5.25e-27	NPPA	chr1:12054043-12054543	Distal
81420	chr1	12054043	12054543	+	0.435291	9.99e-23	TNFRSF8	chr1:12054043-12054543	Distal
81435	chr1	12063290	12063790	+	0.473197	2.85e-27	NPPA	chr1:12063290-12063790	Exonic
81514	chr1	12067753	12068253	+	0.488046	3.23e-29	TNFRSF1B	chr1:12067753-12068253	Intronic
81784	chr1	12146702	12147202	+	0.430781	3.18e-22	NPPA	chr1:12146702-12147202	Distal
81788	chr1	12146702	12147202	+	0.404107	2.09e-19	TNFRSF8	chr1:12146702-12147202	Distal
81830	chr1	12153386	12153886	+	0.547838	4.03e-38	TNFRSF1B	chr1:12153386-12153886	Distal
81860	chr1	12161731	12162231	+	0.48297	1.53e-28	NPPA	chr1:12161731-12162231	Distal
81872	chr1	12161731	12162231	+	0.611081	9.15e-50	TNFRSF8	chr1:12161731-12162231	Distal
81951	chr1	12168429	12168929	+	0.452903	9.12e-25	TNFRSF1B	chr1:12168429-12168929	Intronic
81971	chr1	12168429	12168929	+	0.411957	3.29e-20	TNFRSF8	chr1:12168429-12168929	Intronic
81974	chr1	12174953	12175453	+	0.574934	8.53e-43	TNFRSF1B	chr1:12174953-12175453	Intronic
81987	chr1	12174953	12175453	+	0.470811	5.74e-27	TNFRSF8	chr1:12174953-12175453	Intronic
81989	chr1	12174953	12175453	+	0.432467	2.07e-22	NPPA	chr1:12174953-12175453	Intronic
82010	chr1	12175601	12176101	+	0.419522	5.29e-21	TNFRSF1B	chr1:12175601-12176101	Intronic
82089	chr1	12184222	12184722	+	0.650474	1.76e-58	TNFRSF1B	chr1:12184222-12184722	Intronic
82347	chr1	12229243	12229743	+	0.47641	1.1e-27	TNFRSF1B	chr1:12229243-12229743	Promoter
82415	chr1	12245909	12246409	+	0.508484	4.63e-32	MTHFR	chr1:12245909-12246409	Intronic
82578	chr1	12406705	12407205	+	0.469487	8.43e-27	TNFRSF1B	chr1:12406705-12407205	Intronic
82583	chr1	12406705	12407205	+	0.679004	1.15e-65	AC254633.1	chr1:12406705-12407205	Intronic
82614	chr1	12407359	12407859	+	0.472065	3.97e-27	AC254633.1	chr1:12407359-12407859	Intronic
82896	chr1	12497215	12497715	+	0.609426	2e-49	TNFRSF1B	chr1:12497215-12497715	Exonic
83221	chr1	12581128	12581628	+	0.444184	9.66e-24	TNFRSF1B	chr1:12581128-12581628	Intronic
83458	chr1	12616024	12616524	+	0.445963	6.01e-24	DHRS3	chr1:12616024-12616524	Intronic
83586	chr1	12627300	12627800	+	0.70721	1.27e-73	AC254633.1	chr1:12627300-12627800	Distal
84165	chr1	13732909	13733409	+	0.568665	1.13e-41	PRDM2	chr1:13732909-13733409	Intronic
84192	chr1	13749073	13749573	+	0.454686	5.58e-25	PRDM2	chr1:13749073-13749573	Intronic
84253	chr1	13800996	13801496	+	0.424768	1.45e-21	AL357873.1	chr1:13800996-13801496	Intronic
84258	chr1	13800996	13801496	+	0.478957	5.14e-28	KAZN	chr1:13800996-13801496	Intronic
84303	chr1	13828796	13829296	+	0.406167	1.29e-19	AL357873.1	chr1:13828796-13829296	Distal
84388	chr1	13908089	13908589	+	0.415584	1.38e-20	KAZN	chr1:13908089-13908589	Distal
84392	chr1	13908089	13908589	+	0.580938	6.85e-44	KAZN-AS1	chr1:13908089-13908589	Distal
84395	chr1	13908089	13908589	+	0.56334	9.67e-41	AL357873.1	chr1:13908089-13908589	Distal
84504	chr1	14082289	14082789	+	0.429544	4.35e-22	AL357873.1	chr1:14082289-14082789	Distal
84522	chr1	14129297	14129797	+	0.434611	1.19e-22	AL357873.1	chr1:14129297-14129797	Distal
84581	chr1	14452458	14452958	+	0.433241	1.69e-22	AL031293.1	chr1:14452458-14452958	Distal
84582	chr1	14452458	14452958	+	0.475224	1.57e-27	KAZN-AS1	chr1:14452458-14452958	Distal
84583	chr1	14452458	14452958	+	0.526886	8.58e-35	AL357873.1	chr1:14452458-14452958	Distal
84620	chr1	14553644	14554144	+	0.523662	2.66e-34	AL357873.1	chr1:14553644-14554144	Distal
84622	chr1	14553644	14554144	+	0.519493	1.12e-33	KAZN-AS1	chr1:14553644-14554144	Distal
84644	chr1	14597087	14597587	+	0.471507	4.68e-27	AL357873.1	chr1:14597087-14597587	Promoter
84645	chr1	14597087	14597587	+	0.439024	3.78e-23	KAZN-AS1	chr1:14597087-14597587	Promoter
84662	chr1	14624921	14625421	+	0.415489	1.41e-20	KAZN-AS1	chr1:14624921-14625421	Intronic
84664	chr1	14624921	14625421	+	0.453047	8.77e-25	AL357873.1	chr1:14624921-14625421	Intronic
84719	chr1	14696763	14697263	+	0.404316	1.99e-19	KAZN-AS1	chr1:14696763-14697263	Intronic
84720	chr1	14696763	14697263	+	0.41659	1.08e-20	AL357873.1	chr1:14696763-14697263	Intronic
84721	chr1	14696763	14697263	+	0.512553	1.19e-32	AL031293.1	chr1:14696763-14697263	Intronic
84727	chr1	14697347	14697847	+	0.656438	6.45e-60	AL031293.1	chr1:14697347-14697847	Intronic
84728	chr1	14697347	14697847	+	0.418835	6.26e-21	AL357873.1	chr1:14697347-14697847	Intronic
84730	chr1	14699413	14699913	+	0.42433	1.61e-21	KAZN-AS1	chr1:14699413-14699913	Intronic
84747	chr1	14724601	14725101	+	0.481582	2.33e-28	AL357873.1	chr1:14724601-14725101	Intronic
84750	chr1	14724601	14725101	+	0.453278	8.22e-25	KAZN-AS1	chr1:14724601-14725101	Intronic
84752	chr1	14724601	14725101	+	0.494863	3.82e-30	AL031293.1	chr1:14724601-14725101	Intronic
84844	chr1	14848632	14849132	+	0.576961	3.66e-43	KAZN-AS1	chr1:14848632-14849132	Intronic
84848	chr1	14848632	14849132	+	0.574532	1.01e-42	AL031293.1	chr1:14848632-14849132	Intronic
85318	chr1	15028026	15028526	+	0.412181	3.12e-20	DNAJC16	chr1:15028026-15028526	Intronic
85323	chr1	15028026	15028526	+	0.54256	2.93e-37	AL031293.1	chr1:15028026-15028526	Intronic
85378	chr1	15044066	15044566	+	0.449715	2.18e-24	AL031293.1	chr1:15044066-15044566	Intronic
85719	chr1	15140048	15140548	+	0.405972	1.35e-19	CASP9	chr1:15140048-15140548	Intronic
86193	chr1	15214485	15214985	+	0.485548	6.96e-29	PLEKHM2	chr1:15214485-15214985	Intronic
86241	chr1	15224162	15224662	+	0.534016	6.72e-36	PLEKHM2	chr1:15224162-15224662	Distal
86383	chr1	15243118	15243618	+	0.400429	4.88e-19	PLEKHM2	chr1:15243118-15243618	Distal
86704	chr1	15326633	15327133	+	0.50617	9.94e-32	PLEKHM2	chr1:15326633-15327133	Exonic
86829	chr1	15356021	15356521	+	0.610042	1.49e-49	SPEN	chr1:15356021-15356521	Intronic
86841	chr1	15356021	15356521	+	0.46553	2.64e-26	PLEKHM2	chr1:15356021-15356521	Intronic
86854	chr1	15362034	15362534	+	0.407683	9.06e-20	DNAJC16	chr1:15362034-15362534	Intronic
87144	chr1	15415939	15416439	+	0.537829	1.68e-36	SPEN	chr1:15415939-15416439	Intronic
87148	chr1	15415939	15416439	+	0.466217	2.17e-26	PLEKHM2	chr1:15415939-15416439	Intronic
87260	chr1	15426693	15427193	+	0.488692	2.64e-29	SPEN	chr1:15426693-15427193	Intronic
87554	chr1	15521147	15521647	+	0.434469	1.24e-22	CASP9	chr1:15521147-15521647	Intronic
87560	chr1	15521147	15521647	+	0.49477	3.94e-30	CELA2B	chr1:15521147-15521647	Intronic
87618	chr1	15524150	15524650	+	0.419989	4.72e-21	DNAJC16	chr1:15524150-15524650	Exonic
87631	chr1	15524150	15524650	+	0.447816	3.65e-24	DDI2	chr1:15524150-15524650	Exonic
87657	chr1	15524710	15525210	+	0.44409	9.91e-24	DNAJC16	chr1:15524710-15525210	Promoter
87661	chr1	15524710	15525210	+	0.404471	1.92e-19	FHAD1	chr1:15524710-15525210	Promoter
87675	chr1	15524710	15525210	+	0.424724	1.46e-21	DDI2	chr1:15524710-15525210	Promoter
87880	chr1	15584738	15585238	+	0.462595	6.1e-26	SPEN	chr1:15584738-15585238	Exonic
88066	chr1	15615768	15616268	+	0.455875	4.01e-25	DDI2	chr1:15615768-15616268	Promoter
88078	chr1	15615768	15616268	+	0.440986	2.26e-23	DNAJC16	chr1:15615768-15616268	Promoter
88195	chr1	15619759	15620259	+	0.450882	1.59e-24	SPEN	chr1:15619759-15620259	Intronic
88198	chr1	15619759	15620259	+	0.477419	8.16e-28	PLEKHM2	chr1:15619759-15620259	Intronic
88567	chr1	15726083	15726583	+	0.436524	7.26e-23	SPEN	chr1:15726083-15726583	Intronic
89105	chr1	15749223	15749723	+	0.403096	2.64e-19	PLEKHM2	chr1:15749223-15749723	Distal
89394	chr1	15758949	15759449	+	0.492812	7.29e-30	SPEN	chr1:15758949-15759449	Intronic
89407	chr1	15758949	15759449	+	0.440286	2.71e-23	AL450998.3	chr1:15758949-15759449	Intronic
89412	chr1	15758949	15759449	+	0.459711	1.38e-25	ZBTB17	chr1:15758949-15759449	Intronic
89426	chr1	15758949	15759449	+	0.571294	3.85e-42	PLEKHM2	chr1:15758949-15759449	Intronic
89480	chr1	15760258	15760758	+	0.510083	2.72e-32	FBLIM1	chr1:15760258-15760758	Intronic
89501	chr1	15760258	15760758	+	0.463086	5.3e-26	PLEKHM2	chr1:15760258-15760758	Intronic
89521	chr1	15760812	15761312	+	0.501635	4.37e-31	FBLIM1	chr1:15760812-15761312	Intronic
89538	chr1	15760812	15761312	+	0.508424	4.72e-32	PLEKHM2	chr1:15760812-15761312	Intronic
89540	chr1	15760812	15761312	+	0.564092	7.16e-41	SPEN	chr1:15760812-15761312	Intronic
89886	chr1	15800125	15800625	+	0.43629	7.71e-23	EPHA2	chr1:15800125-15800625	Distal
89903	chr1	15800125	15800625	+	0.456351	3.52e-25	SPEN	chr1:15800125-15800625	Distal
89909	chr1	15800125	15800625	+	0.581047	6.53e-44	AGMAT	chr1:15800125-15800625	Distal
90302	chr1	15835723	15836223	+	0.426292	9.88e-22	PLEKHM2	chr1:15835723-15836223	Exonic
90376	chr1	15843690	15844190	+	0.460615	1.07e-25	ARHGEF19	chr1:15843690-15844190	Intronic
90501	chr1	15848095	15848595	+	0.478829	5.35e-28	SPEN	chr1:15848095-15848595	Promoter
91044	chr1	15952742	15953242	+	0.415653	1.36e-20	PLEKHM2	chr1:15952742-15953242	Intronic
91059	chr1	15952742	15953242	+	0.542598	2.89e-37	SPATA21	chr1:15952742-15953242	Intronic
91068	chr1	15952742	15953242	+	0.492551	7.92e-30	SPEN	chr1:15952742-15953242	Intronic
91185	chr1	15961413	15961913	+	0.440621	2.48e-23	SPEN	chr1:15961413-15961913	Intronic
91213	chr1	15961413	15961913	+	0.47971	4.1e-28	SPATA21	chr1:15961413-15961913	Intronic
91468	chr1	16012799	16013299	+	0.419083	5.89e-21	FAM131C	chr1:16012799-16013299	Distal
91515	chr1	16014868	16015368	+	0.420257	4.42e-21	DNAJC16	chr1:16014868-16015368	Exonic
91707	chr1	16019602	16020102	+	0.572642	2.21e-42	SPEN	chr1:16019602-16020102	Promoter
91714	chr1	16019602	16020102	+	0.605408	1.31e-48	SPATA21	chr1:16019602-16020102	Promoter
91728	chr1	16021649	16022149	+	0.540408	6.51e-37	ARHGEF19	chr1:16021649-16022149	Exonic
91740	chr1	16021649	16022149	+	0.504144	1.93e-31	FAM131C	chr1:16021649-16022149	Exonic
91743	chr1	16021649	16022149	+	0.413398	2.33e-20	HSPB7	chr1:16021649-16022149	Exonic
91809	chr1	16026641	16027141	+	0.484504	9.59e-29	ARHGEF19	chr1:16026641-16027141	Exonic
91824	chr1	16026641	16027141	+	0.543633	1.96e-37	FAM131C	chr1:16026641-16027141	Exonic
92298	chr1	16048378	16048878	+	0.501363	4.77e-31	ARHGEF19	chr1:16048378-16048878	Intronic
92303	chr1	16048378	16048878	+	0.522418	4.1e-34	FAM131C	chr1:16048378-16048878	Intronic
92331	chr1	16048905	16049405	+	0.408586	7.32e-20	FAM131C	chr1:16048905-16049405	Exonic
92433	chr1	16056017	16056517	+	0.421045	3.64e-21	FAM131C	chr1:16056017-16056517	Intronic
92576	chr1	16065060	16065560	+	0.431597	2.58e-22	ARHGEF19	chr1:16065060-16065560	Intronic
92578	chr1	16065060	16065560	+	0.434706	1.16e-22	FAM131C	chr1:16065060-16065560	Intronic
92612	chr1	16067026	16067526	+	0.578098	2.27e-43	FAM131C	chr1:16067026-16067526	Intronic
92634	chr1	16067026	16067526	+	0.463798	4.33e-26	ARHGEF19	chr1:16067026-16067526	Intronic
92821	chr1	16073393	16073893	+	0.413218	2.44e-20	FAM131C	chr1:16073393-16073893	Promoter
92844	chr1	16075940	16076440	+	0.408402	7.65e-20	EPHA2	chr1:16075940-16076440	Distal
92845	chr1	16075940	16076440	+	0.523881	2.46e-34	SPEN	chr1:16075940-16076440	Distal
92847	chr1	16075940	16076440	+	0.618224	2.97e-51	SPATA21	chr1:16075940-16076440	Distal
92995	chr1	16085420	16085920	+	0.426951	8.37e-22	LINC01783	chr1:16085420-16085920	Distal
93181	chr1	16111099	16111599	+	0.406534	1.19e-19	SPEN	chr1:16111099-16111599	Distal
93478	chr1	16123849	16124349	+	0.518279	1.71e-33	SPATA21	chr1:16123849-16124349	Distal
93492	chr1	16123849	16124349	+	0.472435	3.57e-27	LINC01783	chr1:16123849-16124349	Distal
93644	chr1	16138835	16139335	+	0.446507	5.19e-24	SPEN	chr1:16138835-16139335	Intronic
93653	chr1	16138835	16139335	+	0.421448	3.3e-21	SPATA21	chr1:16138835-16139335	Intronic
93662	chr1	16138835	16139335	+	0.401726	3.62e-19	PLEKHM2	chr1:16138835-16139335	Intronic
94019	chr1	16152050	16152550	+	0.479054	5e-28	LINC01783	chr1:16152050-16152550	Intronic
94028	chr1	16152050	16152550	+	0.57733	3.14e-43	SPATA21	chr1:16152050-16152550	Intronic
94035	chr1	16152050	16152550	+	0.496241	2.47e-30	SPEN	chr1:16152050-16152550	Intronic
94037	chr1	16152050	16152550	+	0.47644	1.09e-27	PLEKHM2	chr1:16152050-16152550	Intronic
94344	chr1	16164071	16164571	+	0.401564	3.76e-19	SPEN	chr1:16164071-16164571	Distal
94366	chr1	16164071	16164571	+	0.431575	2.6e-22	SPATA21	chr1:16164071-16164571	Distal
94690	chr1	16178343	16178843	+	0.432556	2.02e-22	ARHGEF19	chr1:16178343-16178843	Distal
94707	chr1	16178343	16178843	+	0.525382	1.46e-34	FAM131C	chr1:16178343-16178843	Distal
94754	chr1	16181802	16182302	+	0.436448	7.4e-23	SPEN	chr1:16181802-16182302	Distal
95010	chr1	16207368	16207868	+	0.449365	2.4e-24	SPATA21	chr1:16207368-16207868	Intronic
95058	chr1	16212439	16212939	+	0.656621	5.82e-60	FAM131C	chr1:16212439-16212939	Promoter
95063	chr1	16212439	16212939	+	0.847318	3.3e-134	ARHGEF19	chr1:16212439-16212939	Promoter
95081	chr1	16212439	16212939	+	0.421958	2.91e-21	AL137798.2	chr1:16212439-16212939	Promoter
95239	chr1	16226763	16227263	+	0.426186	1.01e-21	FAM131C	chr1:16226763-16227263	Distal
95246	chr1	16226763	16227263	+	0.554358	3.31e-39	ARHGEF19	chr1:16226763-16227263	Distal
96045	chr1	16408654	16409154	+	0.427173	7.92e-22	LINC01783	chr1:16408654-16409154	Intronic
96182	chr1	16440993	16441493	+	0.425143	1.32e-21	SPATA21	chr1:16440993-16441493	Exonic
96989	chr1	16612749	16613249	+	0.404933	1.72e-19	SPATA21	chr1:16612749-16613249	Intronic
97186	chr1	16618684	16619184	+	0.423576	1.95e-21	SPATA21	chr1:16618684-16619184	Distal
97194	chr1	16618684	16619184	+	0.470264	6.73e-27	MFAP2	chr1:16618684-16619184	Distal
97231	chr1	16620123	16620623	+	0.527462	6.99e-35	SPATA21	chr1:16620123-16620623	Distal
97249	chr1	16620123	16620623	+	0.506553	8.76e-32	MFAP2	chr1:16620123-16620623	Distal
97293	chr1	16621652	16622152	+	0.48954	2.03e-29	MFAP2	chr1:16621652-16622152	Distal
97310	chr1	16621652	16622152	+	0.518476	1.59e-33	SPATA21	chr1:16621652-16622152	Distal
97403	chr1	16624076	16624576	+	0.541406	4.49e-37	ARHGEF19	chr1:16624076-16624576	Distal
97637	chr1	16639115	16639615	+	0.49068	1.42e-29	SPATA21	chr1:16639115-16639615	Distal
98461	chr1	16872079	16872579	+	0.600019	1.55e-47	SPATA21	chr1:16872079-16872579	Intronic
98487	chr1	16872589	16873089	+	0.438395	4.45e-23	LINC01783	chr1:16872589-16873089	Intronic
98501	chr1	16872589	16873089	+	0.628425	1.91e-53	SPATA21	chr1:16872589-16873089	Intronic
98620	chr1	16890725	16891225	+	0.642303	1.45e-56	MFAP2	chr1:16890725-16891225	Promoter
98637	chr1	16890725	16891225	+	0.430168	3.72e-22	AL049569.1	chr1:16890725-16891225	Promoter
98916	chr1	16906041	16906541	+	0.540583	6.1e-37	SPATA21	chr1:16906041-16906541	Intronic
99282	chr1	16924319	16924819	+	0.440854	2.33e-23	SPATA21	chr1:16924319-16924819	Intronic
99289	chr1	16924319	16924819	+	0.565856	3.52e-41	MFAP2	chr1:16924319-16924819	Intronic
99372	chr1	16926525	16927025	+	0.41755	8.56e-21	SPATA21	chr1:16926525-16927025	Intronic
99373	chr1	16926525	16927025	+	0.432204	2.21e-22	MFAP2	chr1:16926525-16927025	Intronic
99438	chr1	16929706	16930206	+	0.400039	5.33e-19	SPATA21	chr1:16929706-16930206	Exonic
99728	chr1	16948187	16948687	+	0.402666	2.91e-19	PADI3	chr1:16948187-16948687	Exonic
100011	chr1	16973142	16973642	+	0.438757	4.05e-23	MFAP2	chr1:16973142-16973642	Distal
100108	chr1	16977134	16977634	+	0.633384	1.53e-54	MFAP2	chr1:16977134-16977634	Exonic
100143	chr1	16978595	16979095	+	0.709388	2.81e-74	MFAP2	chr1:16978595-16979095	Intronic
100151	chr1	16978595	16979095	+	0.583293	2.51e-44	AL049569.1	chr1:16978595-16979095	Intronic
100162	chr1	16978595	16979095	+	0.445643	6.54e-24	RCC2	chr1:16978595-16979095	Intronic
100185	chr1	16979210	16979710	+	0.446796	4.8e-24	MFAP2	chr1:16979210-16979710	Intronic
100208	chr1	16979875	16980375	+	0.724719	4.6e-79	MFAP2	chr1:16979875-16980375	Intronic
100212	chr1	16979875	16980375	+	0.421885	2.96e-21	RCC2	chr1:16979875-16980375	Intronic
100213	chr1	16979875	16980375	+	0.583272	2.53e-44	AL049569.1	chr1:16979875-16980375	Intronic
100233	chr1	16980408	16980908	+	0.464528	3.52e-26	RCC2	chr1:16980408-16980908	Exonic
100236	chr1	16980408	16980908	+	0.509698	3.09e-32	AL049569.1	chr1:16980408-16980908	Exonic
100241	chr1	16980408	16980908	+	0.557836	8.55e-40	MFAP2	chr1:16980408-16980908	Exonic
100270	chr1	16982850	16983350	+	0.499867	7.74e-31	MFAP2	chr1:16982850-16983350	Distal
100320	chr1	16984662	16985162	+	0.409358	6.1e-20	AL049569.1	chr1:16984662-16985162	Distal
100324	chr1	16984662	16985162	+	0.480845	2.92e-28	MFAP2	chr1:16984662-16985162	Distal
100417	chr1	17010613	17011113	+	0.401535	3.78e-19	MFAP2	chr1:17010613-17011113	Intronic
101031	chr1	17139993	17140493	+	0.667523	1.12e-62	ARHGEF10L	chr1:17139993-17140493	Distal
101128	chr1	17191848	17192348	+	0.521174	6.3e-34	ARHGEF10L	chr1:17191848-17192348	Distal
101147	chr1	17192354	17192854	+	0.439819	3.07e-23	ARHGEF10L	chr1:17192354-17192854	Distal
101189	chr1	17200775	17201275	+	0.572768	2.09e-42	ARHGEF10L	chr1:17200775-17201275	Distal
101303	chr1	17209122	17209622	+	0.557642	9.22e-40	MFAP2	chr1:17209122-17209622	Intronic
101366	chr1	17212713	17213213	+	0.452499	1.02e-24	MFAP2	chr1:17212713-17213213	Intronic
101406	chr1	17216083	17216583	+	0.418034	7.6e-21	MFAP2	chr1:17216083-17216583	Intronic
101445	chr1	17226727	17227227	+	0.433842	1.45e-22	ARHGEF10L	chr1:17226727-17227227	Intronic
101500	chr1	17232093	17232593	+	0.446028	5.9e-24	PADI3	chr1:17232093-17232593	Intronic
101636	chr1	17245121	17245621	+	0.46163	8.01e-26	PADI3	chr1:17245121-17245621	Exonic
101793	chr1	17278972	17279472	+	0.514138	6.97e-33	PADI3	chr1:17278972-17279472	Intronic
101794	chr1	17278972	17279472	+	0.414846	1.65e-20	PADI2	chr1:17278972-17279472	Intronic
101809	chr1	17279961	17280461	+	0.475685	1.37e-27	PADI2	chr1:17279961-17280461	Intronic
101819	chr1	17279961	17280461	+	0.412538	2.86e-20	PADI3	chr1:17279961-17280461	Intronic
101859	chr1	17293905	17294405	+	0.407293	9.93e-20	AL049569.1	chr1:17293905-17294405	Distal
101861	chr1	17293905	17294405	+	0.671211	1.28e-63	MFAP2	chr1:17293905-17294405	Distal
102193	chr1	17409405	17409905	+	0.44189	1.78e-23	MFAP2	chr1:17409405-17409905	Intronic
102268	chr1	17437449	17437949	+	0.593417	3.02e-46	MFAP2	chr1:17437449-17437949	Intronic
102281	chr1	17438342	17438842	+	0.402607	2.96e-19	MFAP2	chr1:17438342-17438842	Intronic
102458	chr1	17516815	17517315	+	0.550315	1.57e-38	ARHGEF10L	chr1:17516815-17517315	Distal
102543	chr1	17527213	17527713	+	0.420407	4.26e-21	PADI3	chr1:17527213-17527713	Distal
102658	chr1	17547227	17547727	+	0.511117	1.92e-32	ARHGEF10L	chr1:17547227-17547727	Intronic
102727	chr1	17559135	17559635	+	0.636269	3.45e-55	ARHGEF10L	chr1:17559135-17559635	Intronic
102741	chr1	17559722	17560222	+	0.714618	7.12e-76	ARHGEF10L	chr1:17559722-17560222	Intronic
102748	chr1	17561061	17561561	+	0.674493	1.79e-64	ARHGEF10L	chr1:17561061-17561561	Intronic
102760	chr1	17565445	17565945	+	0.661515	3.63e-61	ARHGEF10L	chr1:17565445-17565945	Intronic
102877	chr1	17576415	17576915	+	0.507399	6.63e-32	ARHGEF10L	chr1:17576415-17576915	Intronic
102885	chr1	17580171	17580671	+	0.66526	4.19e-62	ARHGEF10L	chr1:17580171-17580671	Intronic
102946	chr1	17588095	17588595	+	0.429839	4.04e-22	AL590644.1	chr1:17588095-17588595	Intronic
102976	chr1	17591888	17592388	+	0.458431	1.97e-25	ARHGEF10L	chr1:17591888-17592388	Intronic
103366	chr1	17714106	17714606	+	0.407575	9.29e-20	ARHGEF10L	chr1:17714106-17714606	Distal
103564	chr1	17948550	17949050	+	0.478159	6.54e-28	ARHGEF10L	chr1:17948550-17949050	Distal
103838	chr1	18328734	18329234	+	0.601634	7.41e-48	AL591896.1	chr1:18328734-18329234	Intronic
103895	chr1	18385486	18385986	+	0.546035	7.98e-38	AL591896.1	chr1:18385486-18385986	Distal
103911	chr1	18399152	18399652	+	0.544492	1.42e-37	ALDH4A1	chr1:18399152-18399652	Distal
103985	chr1	18480623	18481123	+	0.600129	1.47e-47	ALDH4A1	chr1:18480623-18481123	Promoter
104017	chr1	18542476	18542976	+	0.568726	1.1e-41	ALDH4A1	chr1:18542476-18542976	Distal
104062	chr1	18566843	18567343	+	0.431065	2.96e-22	IFFO2	chr1:18566843-18567343	Distal
104137	chr1	18606985	18607485	+	0.418693	6.48e-21	IFFO2	chr1:18606985-18607485	Distal
104141	chr1	18606985	18607485	+	0.480601	3.14e-28	ALDH4A1	chr1:18606985-18607485	Distal
104328	chr1	18655529	18656029	+	0.425862	1.1e-21	AL591896.1	chr1:18655529-18656029	Intronic
104453	chr1	18723864	18724364	+	0.680769	3.89e-66	ALDH4A1	chr1:18723864-18724364	Intronic
104516	chr1	18778441	18778941	+	0.430741	3.21e-22	AL591896.1	chr1:18778441-18778941	Distal
104630	chr1	18820690	18821190	+	0.480442	3.29e-28	ALDH4A1	chr1:18820690-18821190	Distal
104678	chr1	18868971	18869471	+	0.683644	6.54e-67	IFFO2	chr1:18868971-18869471	Intronic
104690	chr1	18869758	18870258	+	0.425208	1.3e-21	ALDH4A1	chr1:18869758-18870258	Intronic
104692	chr1	18869758	18870258	+	0.470193	6.87e-27	IFFO2	chr1:18869758-18870258	Intronic
104732	chr1	18879703	18880203	+	0.495645	2.98e-30	ALDH4A1	chr1:18879703-18880203	Intronic
104749	chr1	18882015	18882515	+	0.52578	1.27e-34	ALDH4A1	chr1:18882015-18882515	Intronic
104785	chr1	18901349	18901849	+	0.416371	1.14e-20	ALDH4A1	chr1:18901349-18901849	Intronic
104833	chr1	18913044	18913544	+	0.448018	3.45e-24	ALDH4A1	chr1:18913044-18913544	Intronic
104912	chr1	18922841	18923341	+	0.406759	1.12e-19	ALDH4A1	chr1:18922841-18923341	Promoter
104941	chr1	18924820	18925320	+	0.429709	4.18e-22	CAPZB	chr1:18924820-18925320	Intronic
104945	chr1	18924820	18925320	+	0.441914	1.77e-23	MRTO4	chr1:18924820-18925320	Intronic
104953	chr1	18926539	18927039	+	0.549218	2.39e-38	CAPZB	chr1:18926539-18927039	Intronic
104959	chr1	18926539	18927039	+	0.417333	9.02e-21	UBR4	chr1:18926539-18927039	Intronic
105014	chr1	18936932	18937432	+	0.595309	1.3e-46	ALDH4A1	chr1:18936932-18937432	Intronic
105079	chr1	18944535	18945035	+	0.501045	5.29e-31	CAPZB	chr1:18944535-18945035	Intronic
105086	chr1	18944535	18945035	+	0.410735	4.4e-20	MRTO4	chr1:18944535-18945035	Intronic
105090	chr1	18945324	18945824	+	0.68014	5.74e-66	CAPZB	chr1:18945324-18945824	Intronic
105096	chr1	18945324	18945824	+	0.542043	3.55e-37	MRTO4	chr1:18945324-18945824	Intronic
105102	chr1	18945324	18945824	+	0.464764	3.29e-26	UBR4	chr1:18945324-18945824	Intronic
105133	chr1	18949925	18950425	+	0.47557	1.42e-27	CAPZB	chr1:18949925-18950425	Intronic
105334	chr1	18989883	18990383	+	0.421832	3e-21	IFFO2	chr1:18989883-18990383	Distal
105355	chr1	18997508	18998008	+	0.409752	5.56e-20	IFFO2	chr1:18997508-18998008	Distal
105419	chr1	19013721	19014221	+	0.566456	2.76e-41	IFFO2	chr1:19013721-19014221	Distal
105437	chr1	19014298	19014798	+	0.761889	3.73e-92	IFFO2	chr1:19014298-19014798	Distal
105444	chr1	19028048	19028548	+	0.551045	1.19e-38	IFFO2	chr1:19028048-19028548	Distal
105451	chr1	19028048	19028548	+	0.459249	1.57e-25	ALDH4A1	chr1:19028048-19028548	Distal
105697	chr1	19079532	19080032	+	0.489545	2.03e-29	ALDH4A1	chr1:19079532-19080032	Exonic
105700	chr1	19079532	19080032	+	0.488697	2.64e-29	IFFO2	chr1:19079532-19080032	Exonic
105708	chr1	19080068	19080568	+	0.454031	6.69e-25	ALDH4A1	chr1:19080068-19080568	Exonic
105711	chr1	19080068	19080568	+	0.408121	8.17e-20	IFFO2	chr1:19080068-19080568	Exonic
105758	chr1	19099968	19100468	+	0.641013	2.87e-56	ALDH4A1	chr1:19099968-19100468	Intronic
105844	chr1	19251307	19251807	+	0.423949	1.77e-21	CAPZB	chr1:19251307-19251807	Promoter
105888	chr1	19260597	19261097	+	0.509888	2.9e-32	CAPZB	chr1:19260597-19261097	Distal
105944	chr1	19312505	19313005	+	0.436267	7.76e-23	CAPZB	chr1:19312505-19313005	Promoter
105958	chr1	19312505	19313005	+	0.526722	9.09e-35	UBR4	chr1:19312505-19313005	Promoter
106083	chr1	19341962	19342462	+	0.619658	1.48e-51	CAPZB	chr1:19341962-19342462	Intronic
106135	chr1	19353401	19353901	+	0.403486	2.41e-19	HTR6	chr1:19353401-19353901	Intronic
106136	chr1	19353401	19353901	+	0.529246	3.71e-35	TMCO4	chr1:19353401-19353901	Intronic
106144	chr1	19353401	19353901	+	0.448923	2.7e-24	ALDH4A1	chr1:19353401-19353901	Intronic
106150	chr1	19354090	19354590	+	0.53704	2.24e-36	HTR6	chr1:19354090-19354590	Intronic
106162	chr1	19354090	19354590	+	0.674392	1.91e-64	TMCO4	chr1:19354090-19354590	Intronic
106163	chr1	19354090	19354590	+	0.541483	4.37e-37	ALDH4A1	chr1:19354090-19354590	Intronic
106238	chr1	19372557	19373057	+	0.402006	3.39e-19	CAPZB	chr1:19372557-19373057	Intronic
106270	chr1	19384007	19384507	+	0.482812	1.61e-28	UBR4	chr1:19384007-19384507	Intronic
106274	chr1	19384007	19384507	+	0.587986	3.3e-45	CAPZB	chr1:19384007-19384507	Intronic
106275	chr1	19384007	19384507	+	0.505004	1.46e-31	MRTO4	chr1:19384007-19384507	Intronic
106321	chr1	19392955	19393455	+	0.439954	2.96e-23	TMCO4	chr1:19392955-19393455	Intronic
106322	chr1	19392955	19393455	+	0.46864	1.08e-26	OTUD3	chr1:19392955-19393455	Intronic
106328	chr1	19392955	19393455	+	0.468091	1.26e-26	HTR6	chr1:19392955-19393455	Intronic
106384	chr1	19395576	19396076	+	0.473982	2.26e-27	CAPZB	chr1:19395576-19396076	Intronic
106427	chr1	19407639	19408139	+	0.462184	6.85e-26	CAPZB	chr1:19407639-19408139	Intronic
106431	chr1	19407639	19408139	+	0.491969	9.51e-30	UBR4	chr1:19407639-19408139	Intronic
106438	chr1	19407639	19408139	+	0.410775	4.36e-20	MRTO4	chr1:19407639-19408139	Intronic
106504	chr1	19432897	19433397	+	0.567892	1.54e-41	CAPZB	chr1:19432897-19433397	Intronic
106576	chr1	19448757	19449257	+	0.450299	1.86e-24	UBR4	chr1:19448757-19449257	Exonic
106583	chr1	19448757	19449257	+	0.667875	9.15e-63	CAPZB	chr1:19448757-19449257	Exonic
106664	chr1	19469353	19469853	+	0.406697	1.14e-19	MRTO4	chr1:19469353-19469853	Intronic
106677	chr1	19469353	19469853	+	0.477759	7.37e-28	CAPZB	chr1:19469353-19469853	Intronic
106859	chr1	19591537	19592037	+	0.413836	2.1e-20	TMCO4	chr1:19591537-19592037	Distal
106860	chr1	19591537	19592037	+	0.446213	5.62e-24	HTR6	chr1:19591537-19592037	Distal
106863	chr1	19591537	19592037	+	0.464722	3.33e-26	OTUD3	chr1:19591537-19592037	Distal
107062	chr1	19645678	19646178	+	0.403181	2.59e-19	CAPZB	chr1:19645678-19646178	Exonic
107220	chr1	19664599	19665099	+	0.573824	1.35e-42	HTR6	chr1:19664599-19665099	Promoter
107231	chr1	19664599	19665099	+	0.533847	7.14e-36	TMCO4	chr1:19664599-19665099	Promoter
107236	chr1	19664599	19665099	+	0.570858	4.6e-42	OTUD3	chr1:19664599-19665099	Promoter
107248	chr1	19665410	19665910	+	0.640757	3.28e-56	TMCO4	chr1:19665410-19665910	Exonic
107257	chr1	19665410	19665910	+	0.656374	6.68e-60	HTR6	chr1:19665410-19665910	Exonic
107261	chr1	19665410	19665910	+	0.650419	1.81e-58	OTUD3	chr1:19665410-19665910	Exonic
107351	chr1	19704437	19704937	+	0.497371	1.72e-30	OTUD3	chr1:19704437-19704937	Intronic
107355	chr1	19704437	19704937	+	0.523319	3e-34	TMCO4	chr1:19704437-19704937	Intronic
107365	chr1	19704437	19704937	+	0.439759	3.12e-23	HTR6	chr1:19704437-19704937	Intronic
107406	chr1	19711255	19711755	+	0.888677	2.34e-165	OTUD3	chr1:19711255-19711755	Intronic
107408	chr1	19711255	19711755	+	0.906669	4.99e-183	TMCO4	chr1:19711255-19711755	Intronic
107415	chr1	19711255	19711755	+	0.834728	1.58e-126	HTR6	chr1:19711255-19711755	Intronic
107417	chr1	19711255	19711755	+	0.447609	3.86e-24	NBL1	chr1:19711255-19711755	Intronic
107429	chr1	19711785	19712285	+	0.568633	1.14e-41	OTUD3	chr1:19711785-19712285	Intronic
107434	chr1	19711785	19712285	+	0.58759	3.92e-45	HTR6	chr1:19711785-19712285	Intronic
107437	chr1	19711785	19712285	+	0.599886	1.65e-47	TMCO4	chr1:19711785-19712285	Intronic
107451	chr1	19715500	19716000	+	0.561253	2.22e-40	HTR6	chr1:19715500-19716000	Intronic
107455	chr1	19715500	19716000	+	0.580581	7.96e-44	OTUD3	chr1:19715500-19716000	Intronic
107462	chr1	19715500	19716000	+	0.60827	3.44e-49	TMCO4	chr1:19715500-19716000	Intronic
107467	chr1	19737367	19737867	+	0.900061	3.7e-176	OTUD3	chr1:19737367-19737867	Intronic
107474	chr1	19737367	19737867	+	0.794301	1.03e-105	HTR6	chr1:19737367-19737867	Intronic
107487	chr1	19737367	19737867	+	0.888234	5.81e-165	TMCO4	chr1:19737367-19737867	Intronic
107488	chr1	19754395	19754895	+	0.733129	7.85e-82	OTUD3	chr1:19754395-19754895	Intronic
107498	chr1	19754395	19754895	+	0.666937	1.58e-62	HTR6	chr1:19754395-19754895	Intronic
107508	chr1	19754395	19754895	+	0.740402	2.61e-84	TMCO4	chr1:19754395-19754895	Intronic
107534	chr1	19768835	19769335	+	0.423089	2.2e-21	TMCO4	chr1:19768835-19769335	Intronic
107555	chr1	19769703	19770203	+	0.603114	3.76e-48	OTUD3	chr1:19769703-19770203	Intronic
107561	chr1	19769703	19770203	+	0.615349	1.19e-50	TMCO4	chr1:19769703-19770203	Intronic
107569	chr1	19769703	19770203	+	0.548658	2.95e-38	HTR6	chr1:19769703-19770203	Intronic
107607	chr1	19786931	19787431	+	0.523839	2.5e-34	OTUD3	chr1:19786931-19787431	Intronic
107608	chr1	19786931	19787431	+	0.519482	1.13e-33	TMCO4	chr1:19786931-19787431	Intronic
107609	chr1	19786931	19787431	+	0.579718	1.15e-43	HTR6	chr1:19786931-19787431	Intronic
107619	chr1	19786931	19787431	+	0.449085	2.59e-24	AL391883.1	chr1:19786931-19787431	Intronic
107656	chr1	19799959	19800459	+	0.514261	6.69e-33	TMCO4	chr1:19799959-19800459	Promoter
107658	chr1	19799959	19800459	+	0.475765	1.34e-27	OTUD3	chr1:19799959-19800459	Promoter
107659	chr1	19799959	19800459	+	0.412576	2.84e-20	HTR6	chr1:19799959-19800459	Promoter
107678	chr1	19802227	19802727	+	0.411803	3.41e-20	HTR6	chr1:19802227-19802727	Distal
107700	chr1	19804956	19805456	+	0.726327	1.38e-79	OTUD3	chr1:19804956-19805456	Distal
107708	chr1	19804956	19805456	+	0.729656	1.12e-80	TMCO4	chr1:19804956-19805456	Distal
107710	chr1	19804956	19805456	+	0.626722	4.49e-53	HTR6	chr1:19804956-19805456	Distal
107765	chr1	19823983	19824483	+	0.409721	5.6e-20	OTUD3	chr1:19823983-19824483	Distal
107772	chr1	19823983	19824483	+	0.423477	1.99e-21	TMCO4	chr1:19823983-19824483	Distal
107781	chr1	19825214	19825714	+	0.424193	1.67e-21	OTUD3	chr1:19825214-19825714	Distal
107786	chr1	19825214	19825714	+	0.456802	3.1e-25	HTR6	chr1:19825214-19825714	Distal
107790	chr1	19825214	19825714	+	0.446418	5.32e-24	TMCO4	chr1:19825214-19825714	Distal
107822	chr1	19877594	19878094	+	0.71594	2.78e-76	HTR6	chr1:19877594-19878094	Distal
107830	chr1	19877594	19878094	+	0.661912	2.9e-61	TMCO4	chr1:19877594-19878094	Distal
107834	chr1	19877594	19878094	+	0.409938	5.32e-20	AL391883.1	chr1:19877594-19878094	Distal
107839	chr1	19877594	19878094	+	0.692018	3.21e-69	OTUD3	chr1:19877594-19878094	Distal
107848	chr1	19878096	19878596	+	0.546677	6.26e-38	HTR6	chr1:19878096-19878596	Distal
107850	chr1	19878096	19878596	+	0.546298	7.22e-38	OTUD3	chr1:19878096-19878596	Distal
107853	chr1	19878096	19878596	+	0.575564	6.56e-43	TMCO4	chr1:19878096-19878596	Distal
107872	chr1	19879617	19880117	+	0.507558	6.29e-32	TMCO4	chr1:19879617-19880117	Distal
108218	chr1	20114459	20114959	+	0.643832	6.43e-57	CAMK2N1	chr1:20114459-20114959	Intronic
108220	chr1	20114459	20114959	+	0.586067	7.59e-45	OTUD3	chr1:20114459-20114959	Intronic
108232	chr1	20114459	20114959	+	0.610675	1.11e-49	TMCO4	chr1:20114459-20114959	Intronic
108235	chr1	20114459	20114959	+	0.567165	2.07e-41	HTR6	chr1:20114459-20114959	Intronic
108516	chr1	20185849	20186349	+	0.544252	1.56e-37	DDOST	chr1:20185849-20186349	Promoter
108632	chr1	20212856	20213356	+	0.44952	2.3e-24	OTUD3	chr1:20212856-20213356	Distal
108634	chr1	20212856	20213356	+	0.547152	5.23e-38	CAMK2N1	chr1:20212856-20213356	Distal
108638	chr1	20212856	20213356	+	0.438043	4.88e-23	TMCO4	chr1:20212856-20213356	Distal
108643	chr1	20212856	20213356	+	0.467476	1.51e-26	VWA5B1	chr1:20212856-20213356	Distal
108669	chr1	20215155	20215655	+	0.622827	3.12e-52	VWA5B1	chr1:20215155-20215655	Distal
108683	chr1	20215155	20215655	+	0.478399	6.08e-28	CAMK2N1	chr1:20215155-20215655	Distal
108719	chr1	20223548	20224048	+	0.501279	4.9e-31	TMCO4	chr1:20223548-20224048	Distal
108721	chr1	20223548	20224048	+	0.459758	1.36e-25	OTUD3	chr1:20223548-20224048	Distal
108727	chr1	20223548	20224048	+	0.456171	3.7e-25	VWA5B1	chr1:20223548-20224048	Distal
108736	chr1	20223548	20224048	+	0.580148	9.57e-44	CAMK2N1	chr1:20223548-20224048	Distal
108753	chr1	20230400	20230900	+	0.466726	1.87e-26	VWA5B1	chr1:20230400-20230900	Distal
108761	chr1	20230400	20230900	+	0.497531	1.64e-30	CAMK2N1	chr1:20230400-20230900	Distal
108780	chr1	20232304	20232804	+	0.505151	1.39e-31	VWA5B1	chr1:20232304-20232804	Distal
108787	chr1	20232304	20232804	+	0.446126	5.75e-24	CAMK2N1	chr1:20232304-20232804	Distal
108961	chr1	20322465	20322965	+	0.505331	1.31e-31	VWA5B1	chr1:20322465-20322965	Intronic
108977	chr1	20322465	20322965	+	0.482117	1.98e-28	CDA	chr1:20322465-20322965	Intronic
109048	chr1	20343012	20343512	+	0.581452	5.5e-44	OTUD3	chr1:20343012-20343512	Exonic
109060	chr1	20343012	20343512	+	0.667448	1.17e-62	CAMK2N1	chr1:20343012-20343512	Exonic
109063	chr1	20343012	20343512	+	0.501139	5.13e-31	VWA5B1	chr1:20343012-20343512	Exonic
109079	chr1	20343538	20344038	+	0.762594	2e-92	CAMK2N1	chr1:20343538-20344038	Intronic
109085	chr1	20343538	20344038	+	0.743059	3.08e-85	OTUD3	chr1:20343538-20344038	Intronic
109108	chr1	20344682	20345182	+	0.480751	3e-28	VWA5B1	chr1:20344682-20345182	Intronic
109128	chr1	20344682	20345182	+	0.423611	1.93e-21	CAMK2N1	chr1:20344682-20345182	Intronic
109169	chr1	20351858	20352358	+	0.543191	2.32e-37	VWA5B1	chr1:20351858-20352358	Exonic
109189	chr1	20351858	20352358	+	0.413186	2.45e-20	CDA	chr1:20351858-20352358	Exonic
109719	chr1	20476947	20477447	+	0.423527	1.97e-21	DDOST	chr1:20476947-20477447	Distal
109807	chr1	20480238	20480738	+	0.681391	2.65e-66	CAMK2N1	chr1:20480238-20480738	Distal
109933	chr1	20486539	20487039	+	0.407089	1.04e-19	CAMK2N1	chr1:20486539-20487039	Promoter
110060	chr1	20511485	20511985	+	0.439322	3.49e-23	LINC01141	chr1:20511485-20511985	Distal
110446	chr1	20589625	20590125	+	0.456163	3.71e-25	EIF4G3	chr1:20589625-20590125	Intronic
110503	chr1	20593837	20594337	+	0.458978	1.69e-25	CAMK2N1	chr1:20593837-20594337	Intronic
110850	chr1	20686788	20687288	+	0.496276	2.44e-30	CAMK2N1	chr1:20686788-20687288	Intronic
111011	chr1	20710542	20711042	+	0.553281	5.03e-39	EIF4G3	chr1:20710542-20711042	Intronic
111012	chr1	20710542	20711042	+	0.407565	9.31e-20	AL031005.2	chr1:20710542-20711042	Intronic
111427	chr1	20732938	20733438	+	0.606337	8.47e-49	EIF4G3	chr1:20732938-20733438	Promoter
111628	chr1	21022205	21022705	+	0.470926	5.55e-27	EIF4G3	chr1:21022205-21022705	Intronic
111668	chr1	21126306	21126806	+	0.441974	1.74e-23	ECE1	chr1:21126306-21126806	Intronic
111855	chr1	21240477	21240977	+	0.427292	7.69e-22	EIF4G3	chr1:21240477-21240977	Intronic
111886	chr1	21247880	21248380	+	0.5256	1.35e-34	ALPL	chr1:21247880-21248380	Intronic
111892	chr1	21247880	21248380	+	0.545637	9.26e-38	NBPF3	chr1:21247880-21248380	Intronic
111897	chr1	21251728	21252228	+	0.738677	1.03e-83	ALPL	chr1:21251728-21252228	Intronic
111900	chr1	21251728	21252228	+	0.405973	1.35e-19	ECE1	chr1:21251728-21252228	Intronic
111905	chr1	21251728	21252228	+	0.639627	5.96e-56	NBPF3	chr1:21251728-21252228	Intronic
111936	chr1	21261722	21262222	+	0.624773	1.19e-52	EIF4G3	chr1:21261722-21262222	Intronic
111977	chr1	21270126	21270626	+	0.436652	7.02e-23	ALPL	chr1:21270126-21270626	Intronic
112091	chr1	21308288	21308788	+	0.4805	3.23e-28	EIF4G3	chr1:21308288-21308788	Intronic
112111	chr1	21313070	21313570	+	0.475711	1.36e-27	EIF4G3	chr1:21313070-21313570	Intronic
112122	chr1	21314368	21314868	+	0.447494	3.98e-24	EIF4G3	chr1:21314368-21314868	Intronic
112214	chr1	21324170	21324670	+	0.563697	8.39e-41	EIF4G3	chr1:21324170-21324670	Intronic
112241	chr1	21326820	21327320	+	0.4195	5.32e-21	EIF4G3	chr1:21326820-21327320	Intronic
112260	chr1	21331859	21332359	+	0.450349	1.83e-24	EIF4G3	chr1:21331859-21332359	Intronic
112294	chr1	21337730	21338230	+	0.529345	3.58e-35	ECE1	chr1:21337730-21338230	Intronic
112304	chr1	21337730	21338230	+	0.445469	6.85e-24	NBPF3	chr1:21337730-21338230	Intronic
112311	chr1	21338645	21339145	+	0.462147	6.92e-26	ECE1	chr1:21338645-21339145	Intronic
112400	chr1	21345341	21345841	+	0.474895	1.73e-27	USP48	chr1:21345341-21345841	Promoter
112452	chr1	21362332	21362832	+	0.417455	8.76e-21	ALPL	chr1:21362332-21362832	Distal
112461	chr1	21362332	21362832	+	0.420387	4.28e-21	NBPF3	chr1:21362332-21362832	Distal
112554	chr1	21436469	21436969	+	0.595663	1.11e-46	ALPL	chr1:21436469-21436969	Distal
112555	chr1	21436469	21436969	+	0.56262	1.29e-40	NBPF3	chr1:21436469-21436969	Distal
112557	chr1	21436469	21436969	+	0.453433	7.88e-25	ECE1	chr1:21436469-21436969	Distal
112560	chr1	21437172	21437672	+	0.453369	8.02e-25	ALPL	chr1:21437172-21437672	Distal
112563	chr1	21437172	21437672	+	0.529522	3.37e-35	ECE1	chr1:21437172-21437672	Distal
112567	chr1	21437172	21437672	+	0.464216	3.84e-26	HSPG2	chr1:21437172-21437672	Distal
112568	chr1	21437172	21437672	+	0.499302	9.28e-31	NBPF3	chr1:21437172-21437672	Distal
112598	chr1	21458101	21458601	+	0.69312	1.57e-69	ALPL	chr1:21458101-21458601	Intronic
112599	chr1	21458101	21458601	+	0.431268	2.81e-22	ECE1	chr1:21458101-21458601	Intronic
112600	chr1	21458101	21458601	+	0.403768	2.26e-19	HSPG2	chr1:21458101-21458601	Intronic
112606	chr1	21458101	21458601	+	0.652698	5.18e-59	NBPF3	chr1:21458101-21458601	Intronic
112616	chr1	21488069	21488569	+	0.544199	1.59e-37	HSPG2	chr1:21488069-21488569	Distal
112682	chr1	21508982	21509482	+	0.488627	2.7e-29	ALPL	chr1:21508982-21509482	Promoter
112696	chr1	21509988	21510488	+	0.435384	9.75e-23	ALPL	chr1:21509988-21510488	Intronic
112788	chr1	21537508	21538008	+	0.535506	3.91e-36	ECE1	chr1:21537508-21538008	Intronic
112789	chr1	21537508	21538008	+	0.493353	6.15e-30	NBPF3	chr1:21537508-21538008	Intronic
112860	chr1	21547073	21547573	+	0.537435	1.94e-36	ALPL	chr1:21547073-21547573	Intronic
112892	chr1	21558948	21559448	+	0.470635	6.04e-27	ALPL	chr1:21558948-21559448	Intronic
112914	chr1	21559998	21560498	+	0.419242	5.66e-21	USP48	chr1:21559998-21560498	Intronic
112916	chr1	21559998	21560498	+	0.835114	9.37e-127	ALPL	chr1:21559998-21560498	Intronic
112921	chr1	21559998	21560498	+	0.663253	1.34e-61	NBPF3	chr1:21559998-21560498	Intronic
112935	chr1	21564022	21564522	+	0.453327	8.11e-25	ALPL	chr1:21564022-21564522	Intronic
112960	chr1	21564698	21565198	+	0.414361	1.85e-20	CDC42	chr1:21564698-21565198	Intronic
113009	chr1	21568721	21569221	+	0.421546	3.22e-21	CDC42	chr1:21568721-21569221	Intronic
113048	chr1	21573972	21574472	+	0.415614	1.37e-20	HSPG2	chr1:21573972-21574472	Intronic
113108	chr1	21586869	21587369	+	0.402529	3.01e-19	CDC42	chr1:21586869-21587369	Distal
113268	chr1	21607708	21608208	+	0.477855	7.16e-28	ALPL	chr1:21607708-21608208	Intronic
113275	chr1	21607708	21608208	+	0.424715	1.47e-21	LINC00339	chr1:21607708-21608208	Intronic
113276	chr1	21607708	21608208	+	0.512436	1.24e-32	HSPG2	chr1:21607708-21608208	Intronic
113277	chr1	21607708	21608208	+	0.636606	2.9e-55	ECE1	chr1:21607708-21608208	Intronic
113280	chr1	21607708	21608208	+	0.617663	3.9e-51	NBPF3	chr1:21607708-21608208	Intronic
113282	chr1	21607708	21608208	+	0.405197	1.62e-19	USP48	chr1:21607708-21608208	Intronic
113508	chr1	21635082	21635582	+	0.540346	6.66e-37	ECE1	chr1:21635082-21635582	Intronic
113791	chr1	21671935	21672435	+	0.454724	5.52e-25	WNT4	chr1:21671935-21672435	Distal
113847	chr1	21675988	21676488	+	0.423675	1.9e-21	WNT4	chr1:21675988-21676488	Distal
113856	chr1	21675988	21676488	+	0.412086	3.19e-20	ECE1	chr1:21675988-21676488	Distal
113864	chr1	21675988	21676488	+	0.465891	2.38e-26	HSPG2	chr1:21675988-21676488	Distal
113914	chr1	21739096	21739596	+	0.497762	1.52e-30	ECE1	chr1:21739096-21739596	Intronic
113915	chr1	21739096	21739596	+	0.458959	1.7e-25	HSPG2	chr1:21739096-21739596	Intronic
114124	chr1	21816874	21817374	+	0.456208	3.66e-25	CDC42	chr1:21816874-21817374	Intronic
114158	chr1	21818625	21819125	+	0.584938	1.24e-44	NBPF3	chr1:21818625-21819125	Intronic
114163	chr1	21818625	21819125	+	0.41522	1.5e-20	HSPG2	chr1:21818625-21819125	Intronic
114174	chr1	21818625	21819125	+	0.54118	4.89e-37	ALPL	chr1:21818625-21819125	Intronic
114217	chr1	21857827	21858327	+	0.556975	1.2e-39	WNT4	chr1:21857827-21858327	Intronic
114225	chr1	21857827	21858327	+	0.412863	2.65e-20	LDLRAD2	chr1:21857827-21858327	Intronic
114272	chr1	21868419	21868919	+	0.414624	1.74e-20	CDC42	chr1:21868419-21868919	Intronic
114279	chr1	21878422	21878922	+	0.577887	2.48e-43	WNT4	chr1:21878422-21878922	Intronic
114307	chr1	21893161	21893661	+	0.420056	4.64e-21	WNT4	chr1:21893161-21893661	Intronic
114516	chr1	21921376	21921876	+	0.703019	2.23e-72	NBPF3	chr1:21921376-21921876	Intronic
114518	chr1	21921376	21921876	+	0.677308	3.26e-65	HSPG2	chr1:21921376-21921876	Intronic
114523	chr1	21921376	21921876	+	0.586079	7.56e-45	ALPL	chr1:21921376-21921876	Intronic
114525	chr1	21921376	21921876	+	0.432213	2.21e-22	LINC00339	chr1:21921376-21921876	Intronic
114532	chr1	21922559	21923059	+	0.527795	6.21e-35	NBPF3	chr1:21922559-21923059	Intronic
114534	chr1	21922559	21923059	+	0.802886	1.01e-109	HSPG2	chr1:21922559-21923059	Intronic
114552	chr1	21927545	21928045	+	0.480141	3.6e-28	ALPL	chr1:21927545-21928045	Intronic
114662	chr1	21937192	21937692	+	0.421372	3.36e-21	USP48	chr1:21937192-21937692	Promoter
114740	chr1	21955870	21956370	+	0.450395	1.81e-24	CDC42	chr1:21955870-21956370	Distal
114741	chr1	21955870	21956370	+	0.45589	4e-25	ZBTB40	chr1:21955870-21956370	Distal
114905	chr1	22025869	22026369	+	0.406632	1.16e-19	CDC42	chr1:22025869-22026369	Promoter
114907	chr1	22025869	22026369	+	0.438964	3.84e-23	ZBTB40	chr1:22025869-22026369	Promoter
114940	chr1	22043254	22043754	+	0.459651	1.4e-25	HSPG2	chr1:22043254-22043754	Distal
114998	chr1	22114399	22114899	+	0.420166	4.52e-21	CDC42	chr1:22114399-22114899	Distal
115162	chr1	22136917	22137417	+	0.438414	4.43e-23	ZBTB40	chr1:22136917-22137417	Intronic
115164	chr1	22136917	22137417	+	0.422093	2.81e-21	AL445253.1	chr1:22136917-22137417	Intronic
115170	chr1	22136917	22137417	+	0.407883	8.64e-20	WNT4	chr1:22136917-22137417	Intronic
115187	chr1	22137567	22138067	+	0.511621	1.63e-32	WNT4	chr1:22137567-22138067	Intronic
115317	chr1	22161076	22161576	+	0.431764	2.48e-22	CDC42	chr1:22161076-22161576	Distal
115325	chr1	22161076	22161576	+	0.407625	9.18e-20	ZBTB40	chr1:22161076-22161576	Distal
115336	chr1	22163268	22163768	+	0.474168	2.14e-27	CDC42	chr1:22163268-22163768	Distal
115341	chr1	22163268	22163768	+	0.467144	1.66e-26	ZBTB40	chr1:22163268-22163768	Distal
115411	chr1	22186268	22186768	+	0.438642	4.18e-23	WNT4	chr1:22186268-22186768	Distal
115424	chr1	22207361	22207861	+	0.459424	1.49e-25	WNT4	chr1:22207361-22207861	Distal
115463	chr1	22208559	22209059	+	0.458361	2.01e-25	WNT4	chr1:22208559-22209059	Distal
115544	chr1	22217756	22218256	+	0.619627	1.5e-51	WNT4	chr1:22217756-22218256	Distal
115692	chr1	22252236	22252736	+	0.741483	1.1e-84	HSPG2	chr1:22252236-22252736	Distal
115702	chr1	22252236	22252736	+	0.60795	3.99e-49	EPHB2	chr1:22252236-22252736	Distal
115704	chr1	22252236	22252736	+	0.435026	1.07e-22	EPHA8	chr1:22252236-22252736	Distal
115709	chr1	22252934	22253434	+	0.447007	4.54e-24	HSPG2	chr1:22252934-22253434	Distal
115787	chr1	22257279	22257779	+	0.600195	1.43e-47	HSPG2	chr1:22257279-22257779	Distal
115791	chr1	22257279	22257779	+	0.427727	6.89e-22	EPHA8	chr1:22257279-22257779	Distal
115800	chr1	22257811	22258311	+	0.41704	9.68e-21	EPHB2	chr1:22257811-22258311	Distal
115814	chr1	22257811	22258311	+	0.626061	6.25e-53	HSPG2	chr1:22257811-22258311	Distal
115819	chr1	22259460	22259960	+	0.656132	7.65e-60	ZBTB40	chr1:22259460-22259960	Distal
115820	chr1	22259460	22259960	+	0.586702	5.77e-45	CDC42	chr1:22259460-22259960	Distal
115825	chr1	22259460	22259960	+	0.523288	3.03e-34	AL445253.1	chr1:22259460-22259960	Distal
115840	chr1	22262576	22263076	+	0.403263	2.54e-19	HSPG2	chr1:22262576-22263076	Distal
115850	chr1	22262576	22263076	+	0.562878	1.16e-40	WNT4	chr1:22262576-22263076	Distal
115889	chr1	22264729	22265229	+	0.472565	3.43e-27	LDLRAD2	chr1:22264729-22265229	Promoter
115893	chr1	22264729	22265229	+	0.479606	4.23e-28	AL445253.1	chr1:22264729-22265229	Promoter
115894	chr1	22264729	22265229	+	0.68687	8.61e-68	WNT4	chr1:22264729-22265229	Promoter
115924	chr1	22266128	22266628	+	0.466476	2.01e-26	WNT4	chr1:22266128-22266628	Distal
115931	chr1	22266128	22266628	+	0.408303	7.83e-20	LDLRAD2	chr1:22266128-22266628	Distal
115960	chr1	22267642	22268142	+	0.506739	8.24e-32	WNT4	chr1:22267642-22268142	Distal
115996	chr1	22271310	22271810	+	0.457186	2.79e-25	WNT4	chr1:22271310-22271810	Distal
116026	chr1	22272359	22272859	+	0.482403	1.82e-28	WNT4	chr1:22272359-22272859	Distal
116045	chr1	22275060	22275560	+	0.405042	1.68e-19	HSPG2	chr1:22275060-22275560	Distal
116146	chr1	22291829	22292329	+	0.424323	1.62e-21	CDC42	chr1:22291829-22292329	Distal
116151	chr1	22291829	22292329	+	0.400315	5.01e-19	WNT4	chr1:22291829-22292329	Distal
116260	chr1	22329882	22330382	+	0.492858	7.19e-30	WNT4	chr1:22329882-22330382	Distal
116317	chr1	22340195	22340695	+	0.40798	8.45e-20	ZBTB40	chr1:22340195-22340695	Distal
116332	chr1	22341922	22342422	+	0.536119	3.13e-36	CDC42	chr1:22341922-22342422	Distal
116336	chr1	22341922	22342422	+	0.65945	1.18e-60	ZBTB40	chr1:22341922-22342422	Distal
116338	chr1	22341922	22342422	+	0.513823	7.75e-33	AL445253.1	chr1:22341922-22342422	Distal
116629	chr1	22420404	22420904	+	0.485741	6.56e-29	EPHB2	chr1:22420404-22420904	Distal
116657	chr1	22447533	22448033	+	0.408807	6.95e-20	ZBTB40	chr1:22447533-22448033	Distal
116794	chr1	22507534	22508034	+	0.455803	4.1e-25	ZBTB40	chr1:22507534-22508034	Intronic
116828	chr1	22527084	22527584	+	0.429435	4.48e-22	AL445253.1	chr1:22527084-22527584	Exonic
116830	chr1	22527084	22527584	+	0.602514	4.95e-48	ZBTB40	chr1:22527084-22527584	Exonic
116833	chr1	22527084	22527584	+	0.415885	1.28e-20	TEX46	chr1:22527084-22527584	Exonic
116979	chr1	22556280	22556780	+	0.601647	7.37e-48	EPHB2	chr1:22556280-22556780	Distal
116983	chr1	22556280	22556780	+	0.862351	2.52e-144	EPHA8	chr1:22556280-22556780	Distal
116997	chr1	22557168	22557668	+	0.656558	6.03e-60	EPHB2	chr1:22557168-22557668	Distal
116999	chr1	22557168	22557668	+	0.880221	4.61e-158	EPHA8	chr1:22557168-22557668	Distal
117007	chr1	22563236	22563736	+	0.51671	2.92e-33	EPHB2	chr1:22563236-22563736	Promoter
117014	chr1	22563236	22563736	+	0.60877	2.72e-49	EPHA8	chr1:22563236-22563736	Promoter
117080	chr1	22593061	22593561	+	0.569015	9.78e-42	EPHB2	chr1:22593061-22593561	Intronic
117088	chr1	22593061	22593561	+	0.516738	2.89e-33	EPHA8	chr1:22593061-22593561	Intronic
117255	chr1	22662345	22662845	+	0.502199	3.64e-31	EPHA8	chr1:22662345-22662845	Distal
117260	chr1	22662345	22662845	+	0.705566	3.92e-73	EPHB2	chr1:22662345-22662845	Distal
117285	chr1	22670467	22670967	+	0.50435	1.81e-31	EPHB2	chr1:22670467-22670967	Distal
117288	chr1	22670467	22670967	+	0.419319	5.56e-21	EPHA8	chr1:22670467-22670967	Distal
117312	chr1	22673430	22673930	+	0.458242	2.08e-25	EPHB2	chr1:22673430-22673930	Distal
117524	chr1	22735421	22735921	+	0.43796	4.99e-23	ZBTB40	chr1:22735421-22735921	Intronic
117546	chr1	22736525	22737025	+	0.420156	4.53e-21	EPHA8	chr1:22736525-22737025	Intronic
117585	chr1	22753371	22753871	+	0.572965	1.93e-42	AL031428.1	chr1:22753371-22753871	Intronic
117607	chr1	22756273	22756773	+	0.526852	8.68e-35	ZBTB40	chr1:22756273-22756773	Intronic
117672	chr1	22775410	22775910	+	0.468372	1.17e-26	AL031428.1	chr1:22775410-22775910	Intronic
117718	chr1	22788088	22788588	+	0.402071	3.34e-19	AL031428.1	chr1:22788088-22788588	Intronic
117817	chr1	22806455	22806955	+	0.487603	3.7e-29	EPHA8	chr1:22806455-22806955	Intronic
117819	chr1	22806455	22806955	+	0.53798	1.59e-36	EPHB2	chr1:22806455-22806955	Intronic
117825	chr1	22808302	22808802	+	0.460584	1.08e-25	AL031428.1	chr1:22808302-22808802	Intronic
117850	chr1	22808891	22809391	+	0.454975	5.15e-25	ZBTB40	chr1:22808891-22809391	Intronic
117853	chr1	22808891	22809391	+	0.529358	3.57e-35	LUZP1	chr1:22808891-22809391	Intronic
117854	chr1	22808891	22809391	+	0.579906	1.06e-43	AL031428.1	chr1:22808891-22809391	Intronic
117879	chr1	22814676	22815176	+	0.440004	2.92e-23	LUZP1	chr1:22814676-22815176	Intronic
117890	chr1	22817419	22817919	+	0.456211	3.66e-25	ZBTB40	chr1:22817419-22817919	Intronic
117919	chr1	22826757	22827257	+	0.690225	1.02e-68	EPHB2	chr1:22826757-22827257	Intronic
117927	chr1	22826757	22827257	+	0.750614	6.12e-88	EPHA8	chr1:22826757-22827257	Intronic
117963	chr1	22828958	22829458	+	0.436058	8.19e-23	EPHA8	chr1:22828958-22829458	Intronic
118022	chr1	22836761	22837261	+	0.530861	2.09e-35	EPHB2	chr1:22836761-22837261	Intronic
118054	chr1	22849652	22850152	+	0.73844	1.24e-83	EPHB2	chr1:22849652-22850152	Intronic
118055	chr1	22849652	22850152	+	0.725839	1.99e-79	EPHA8	chr1:22849652-22850152	Intronic
118124	chr1	22872915	22873415	+	0.712477	3.24e-75	EPHB2	chr1:22872915-22873415	Intronic
118125	chr1	22872915	22873415	+	0.673434	3.39e-64	EPHA8	chr1:22872915-22873415	Intronic
118167	chr1	22876057	22876557	+	0.409054	6.56e-20	ZBTB40	chr1:22876057-22876557	Intronic
118200	chr1	22880318	22880818	+	0.401842	3.53e-19	ZBTB40	chr1:22880318-22880818	Intronic
118296	chr1	22916324	22916824	+	0.5053	1.32e-31	EPHB2	chr1:22916324-22916824	Exonic
118381	chr1	22943935	22944435	+	0.786881	2.11e-102	EPHB2	chr1:22943935-22944435	Distal
118384	chr1	22943935	22944435	+	0.604281	2.2e-48	TCEA3	chr1:22943935-22944435	Distal
118395	chr1	22943935	22944435	+	0.600339	1.34e-47	EPHA8	chr1:22943935-22944435	Distal
118403	chr1	22944628	22945128	+	0.651586	9.55e-59	TCEA3	chr1:22944628-22945128	Distal
118405	chr1	22944628	22945128	+	0.781195	5.93e-100	EPHB2	chr1:22944628-22945128	Distal
118407	chr1	22944628	22945128	+	0.420924	3.75e-21	ASAP3	chr1:22944628-22945128	Distal
118417	chr1	22944628	22945128	+	0.632955	1.91e-54	EPHA8	chr1:22944628-22945128	Distal
118422	chr1	22964109	22964609	+	0.611662	6.95e-50	EPHB2	chr1:22964109-22964609	Intronic
118430	chr1	22964109	22964609	+	0.571455	3.6e-42	TCEA3	chr1:22964109-22964609	Intronic
118438	chr1	22964109	22964609	+	0.465886	2.38e-26	EPHA8	chr1:22964109-22964609	Intronic
118492	chr1	23013696	23014196	+	0.432201	2.21e-22	EPHB2	chr1:23013696-23014196	Exonic
118504	chr1	23013696	23014196	+	0.470302	6.65e-27	ZNF436-AS1	chr1:23013696-23014196	Exonic
118726	chr1	23149037	23149537	+	0.421573	3.2e-21	EPHB2	chr1:23149037-23149537	Intronic
118744	chr1	23149037	23149537	+	0.493811	5.33e-30	TCEA3	chr1:23149037-23149537	Intronic
118962	chr1	23215253	23215753	+	0.430505	3.41e-22	RPL11	chr1:23215253-23215753	Distal
118977	chr1	23215253	23215753	+	0.466232	2.16e-26	AL031428.1	chr1:23215253-23215753	Distal
119075	chr1	23248564	23249064	+	0.65544	1.13e-59	TCEA3	chr1:23248564-23249064	Distal
119080	chr1	23248564	23249064	+	0.404846	1.76e-19	E2F2	chr1:23248564-23249064	Distal
119178	chr1	23344293	23344793	+	0.538754	1.2e-36	ASAP3	chr1:23344293-23344793	Promoter
119263	chr1	23368106	23368606	+	0.544931	1.21e-37	ASAP3	chr1:23368106-23368606	Promoter
119377	chr1	23371961	23372461	+	0.437162	6.15e-23	ID3	chr1:23371961-23372461	Distal
119384	chr1	23371961	23372461	+	0.470777	5.79e-27	ZNF436-AS1	chr1:23371961-23372461	Distal
119394	chr1	23371961	23372461	+	0.403418	2.45e-19	ASAP3	chr1:23371961-23372461	Distal
119399	chr1	23371961	23372461	+	0.535324	4.18e-36	FUCA1	chr1:23371961-23372461	Distal
119468	chr1	23385009	23385509	+	0.420621	4.04e-21	ID3	chr1:23385009-23385509	Intronic
119621	chr1	23409851	23410351	+	0.475183	1.59e-27	FUCA1	chr1:23409851-23410351	Intronic
119622	chr1	23409851	23410351	+	0.42127	3.44e-21	ASAP3	chr1:23409851-23410351	Intronic
119625	chr1	23409851	23410351	+	0.433288	1.67e-22	ZNF436-AS1	chr1:23409851-23410351	Intronic
119639	chr1	23409851	23410351	+	0.45159	1.31e-24	TCEA3	chr1:23409851-23410351	Intronic
119669	chr1	23414889	23415389	+	0.4413	2.08e-23	TCEA3	chr1:23414889-23415389	Intronic
119825	chr1	23423561	23424061	+	0.491569	1.08e-29	HMGCL	chr1:23423561-23424061	Intronic
119827	chr1	23423561	23424061	+	0.787124	1.65e-102	TCEA3	chr1:23423561-23424061	Intronic
119838	chr1	23423561	23424061	+	0.480212	3.53e-28	E2F2	chr1:23423561-23424061	Intronic
119843	chr1	23423561	23424061	+	0.442983	1.33e-23	ASAP3	chr1:23423561-23424061	Intronic
119849	chr1	23423561	23424061	+	0.500401	6.51e-31	FUCA1	chr1:23423561-23424061	Intronic
119858	chr1	23424092	23424592	+	0.54503	1.16e-37	TCEA3	chr1:23424092-23424592	Intronic
119908	chr1	23436532	23437032	+	0.471167	5.17e-27	TCEA3	chr1:23436532-23437032	Intronic
119925	chr1	23436532	23437032	+	0.419827	4.91e-21	E2F2	chr1:23436532-23437032	Intronic
119930	chr1	23436532	23437032	+	0.405527	1.5e-19	FUCA1	chr1:23436532-23437032	Intronic
120056	chr1	23484119	23484619	+	0.51725	2.42e-33	TCEA3	chr1:23484119-23484619	Intronic
120075	chr1	23484119	23484619	+	0.64007	4.71e-56	ASAP3	chr1:23484119-23484619	Intronic
120080	chr1	23484119	23484619	+	0.429516	4.39e-22	E2F2	chr1:23484119-23484619	Intronic
120282	chr1	23531125	23531625	+	0.574373	1.08e-42	E2F2	chr1:23531125-23531625	Promoter
120496	chr1	23548716	23549216	+	0.454922	5.23e-25	ZNF436-AS1	chr1:23548716-23549216	Distal
120498	chr1	23548716	23549216	+	0.491576	1.08e-29	ASAP3	chr1:23548716-23549216	Distal
120509	chr1	23548716	23549216	+	0.501662	4.33e-31	FUCA1	chr1:23548716-23549216	Distal
120511	chr1	23548716	23549216	+	0.489468	2.08e-29	TCEA3	chr1:23548716-23549216	Distal
120695	chr1	23555983	23556483	+	0.484217	1.05e-28	ID3	chr1:23555983-23556483	Distal
120733	chr1	23556541	23557041	+	0.495047	3.61e-30	ID3	chr1:23556541-23557041	Distal
120880	chr1	23560246	23560746	+	0.435331	9.89e-23	LUZP1	chr1:23560246-23560746	Promoter
120888	chr1	23560246	23560746	+	0.535154	4.45e-36	AL031428.1	chr1:23560246-23560746	Promoter
120908	chr1	23560889	23561389	+	0.458193	2.11e-25	AL031428.1	chr1:23560889-23561389	Promoter
120978	chr1	23562244	23562744	+	0.472361	3.65e-27	ASAP3	chr1:23562244-23562744	Distal
121050	chr1	23565764	23566264	+	0.410618	4.53e-20	FUCA1	chr1:23565764-23566264	Distal
121236	chr1	23581148	23581648	+	0.502903	2.9e-31	AL031428.1	chr1:23581148-23581648	Promoter
121238	chr1	23581148	23581648	+	0.510553	2.32e-32	LUZP1	chr1:23581148-23581648	Promoter
121289	chr1	23589385	23589885	+	0.426637	9.06e-22	RPL11	chr1:23589385-23589885	Intronic
121435	chr1	23594842	23595342	+	0.449567	2.27e-24	TCEA3	chr1:23594842-23595342	Intronic
121441	chr1	23594842	23595342	+	0.419027	5.97e-21	HMGCL	chr1:23594842-23595342	Intronic
121449	chr1	23594842	23595342	+	0.546495	6.71e-38	ASAP3	chr1:23594842-23595342	Intronic
121451	chr1	23594842	23595342	+	0.594938	1.53e-46	FUCA1	chr1:23594842-23595342	Intronic
121456	chr1	23594842	23595342	+	0.574827	8.92e-43	ZNF436-AS1	chr1:23594842-23595342	Intronic
121458	chr1	23594842	23595342	+	0.409454	5.96e-20	ELOA-AS1	chr1:23594842-23595342	Intronic
121522	chr1	23598509	23599009	+	0.513746	7.95e-33	PNRC2	chr1:23598509-23599009	Intronic
121534	chr1	23598509	23599009	+	0.533172	9.11e-36	RPL11	chr1:23598509-23599009	Intronic
121945	chr1	23643916	23644416	+	0.487626	3.68e-29	ASAP3	chr1:23643916-23644416	Distal
122391	chr1	23756642	23757142	+	0.607938	4.02e-49	RPL11	chr1:23756642-23757142	Intronic
122539	chr1	23790011	23790511	+	0.441638	1.9e-23	LYPLA2	chr1:23790011-23790511	Promoter
122555	chr1	23790011	23790511	+	0.466001	2.31e-26	CNR2	chr1:23790011-23790511	Promoter
122558	chr1	23790011	23790511	+	0.515302	4.71e-33	RPL11	chr1:23790011-23790511	Promoter
122637	chr1	23793347	23793847	+	0.477128	8.9e-28	RPL11	chr1:23793347-23793847	Intronic
122725	chr1	23795773	23796273	+	0.527252	7.53e-35	RPL11	chr1:23795773-23796273	Exonic
122766	chr1	23796387	23796887	+	0.434949	1.09e-22	RPL11	chr1:23796387-23796887	Exonic
122778	chr1	23799364	23799864	+	0.48026	3.48e-28	LYPLA2	chr1:23799364-23799864	Exonic
122782	chr1	23799364	23799864	+	0.522229	4.37e-34	CNR2	chr1:23799364-23799864	Exonic
122789	chr1	23799364	23799864	+	0.592564	4.41e-46	RPL11	chr1:23799364-23799864	Exonic
122899	chr1	23804138	23804638	+	0.541794	3.89e-37	RPL11	chr1:23804138-23804638	Exonic
123174	chr1	23899445	23899945	+	0.456943	2.98e-25	IFNLR1	chr1:23899445-23899945	Intronic
123518	chr1	24003314	24003814	+	0.440716	2.42e-23	RPL11	chr1:24003314-24003814	Distal
123572	chr1	24011942	24012442	+	0.498469	1.21e-30	RPL11	chr1:24011942-24012442	Distal
123744	chr1	24046157	24046657	+	0.429259	4.68e-22	RPL11	chr1:24046157-24046657	Distal
123841	chr1	24075310	24075810	+	0.455957	3.92e-25	IFNLR1	chr1:24075310-24075810	Intronic
123851	chr1	24075310	24075810	+	0.584144	1.74e-44	MYOM3	chr1:24075310-24075810	Intronic
123865	chr1	24075310	24075810	+	0.414735	1.69e-20	FUCA1	chr1:24075310-24075810	Intronic
124061	chr1	24099200	24099700	+	0.77756	2e-98	MYOM3	chr1:24099200-24099700	Intronic
124068	chr1	24099200	24099700	+	0.518049	1.85e-33	IFNLR1	chr1:24099200-24099700	Intronic
124072	chr1	24099200	24099700	+	0.400744	4.54e-19	HMGCL	chr1:24099200-24099700	Intronic
124080	chr1	24099200	24099700	+	0.402299	3.17e-19	NIPAL3	chr1:24099200-24099700	Intronic
124162	chr1	24103465	24103965	+	0.477011	9.21e-28	NIPAL3	chr1:24103465-24103965	Intronic
124164	chr1	24103465	24103965	+	0.520174	8.89e-34	FUCA1	chr1:24103465-24103965	Intronic
124175	chr1	24103465	24103965	+	0.439308	3.51e-23	RCAN3	chr1:24103465-24103965	Intronic
124182	chr1	24103465	24103965	+	0.526927	8.45e-35	MYOM3	chr1:24103465-24103965	Intronic
124183	chr1	24103465	24103965	+	0.605756	1.11e-48	IFNLR1	chr1:24103465-24103965	Intronic
124268	chr1	24108429	24108929	+	0.813554	5.38e-115	MYOM3	chr1:24108429-24108929	Intronic
124269	chr1	24108429	24108929	+	0.454265	6.27e-25	NIPAL3	chr1:24108429-24108929	Intronic
124270	chr1	24108429	24108929	+	0.430941	3.05e-22	HMGCL	chr1:24108429-24108929	Intronic
124281	chr1	24108429	24108929	+	0.467618	1.45e-26	IFNLR1	chr1:24108429-24108929	Intronic
124287	chr1	24108429	24108929	+	0.419944	4.77e-21	AL591178.1	chr1:24108429-24108929	Intronic
124288	chr1	24108429	24108929	+	0.42764	7.04e-22	FUCA1	chr1:24108429-24108929	Intronic
124377	chr1	24112458	24112958	+	0.421288	3.43e-21	HMGCL	chr1:24112458-24112958	Promoter
124381	chr1	24112458	24112958	+	0.446077	5.82e-24	FUCA1	chr1:24112458-24112958	Promoter
124382	chr1	24112458	24112958	+	0.471985	4.07e-27	NIPAL3	chr1:24112458-24112958	Promoter
124390	chr1	24112458	24112958	+	0.493935	5.12e-30	IFNLR1	chr1:24112458-24112958	Promoter
124489	chr1	24150424	24150924	+	0.43278	1.91e-22	FUCA1	chr1:24150424-24150924	Distal
124492	chr1	24150424	24150924	+	0.433854	1.45e-22	IFNLR1	chr1:24150424-24150924	Distal
124493	chr1	24150424	24150924	+	0.438807	4e-23	RCAN3	chr1:24150424-24150924	Distal
124504	chr1	24151103	24151603	+	0.646009	1.99e-57	RCAN3	chr1:24151103-24151603	Distal
124505	chr1	24151103	24151603	+	0.622324	4e-52	IFNLR1	chr1:24151103-24151603	Distal
124511	chr1	24151103	24151603	+	0.522443	4.06e-34	FUCA1	chr1:24151103-24151603	Distal
124516	chr1	24151103	24151603	+	0.543568	2.01e-37	STPG1	chr1:24151103-24151603	Distal
124521	chr1	24151103	24151603	+	0.588656	2.46e-45	NIPAL3	chr1:24151103-24151603	Distal
124555	chr1	24157823	24158323	+	0.440722	2.42e-23	RPL11	chr1:24157823-24158323	Intronic
124607	chr1	24187097	24187597	+	0.575507	6.72e-43	NIPAL3	chr1:24187097-24187597	Intronic
124608	chr1	24187097	24187597	+	0.485919	6.22e-29	RCAN3	chr1:24187097-24187597	Intronic
124619	chr1	24187097	24187597	+	0.438356	4.5e-23	HMGCL	chr1:24187097-24187597	Intronic
124620	chr1	24187097	24187597	+	0.581247	6e-44	FUCA1	chr1:24187097-24187597	Intronic
124622	chr1	24187097	24187597	+	0.621374	6.39e-52	IFNLR1	chr1:24187097-24187597	Intronic
124623	chr1	24187097	24187597	+	0.536124	3.13e-36	MYOM3	chr1:24187097-24187597	Intronic
124630	chr1	24187097	24187597	+	0.441291	2.08e-23	STPG1	chr1:24187097-24187597	Intronic
124888	chr1	24216102	24216602	+	0.433386	1.63e-22	FUCA1	chr1:24216102-24216602	Distal
124953	chr1	24236105	24236605	+	0.408939	6.74e-20	SRRM1	chr1:24236105-24236605	Distal
125195	chr1	24319088	24319588	+	0.400653	4.63e-19	IFNLR1	chr1:24319088-24319588	Promoter
125464	chr1	24344334	24344834	+	0.42568	1.15e-21	CLIC4	chr1:24344334-24344834	Intronic
125488	chr1	24345245	24345745	+	0.550651	1.38e-38	CLIC4	chr1:24345245-24345745	Intronic
125493	chr1	24345245	24345745	+	0.442903	1.36e-23	SRRM1	chr1:24345245-24345745	Intronic
125588	chr1	24362932	24363432	+	0.416104	1.22e-20	MYOM3	chr1:24362932-24363432	Intronic
125624	chr1	24366736	24367236	+	0.410997	4.14e-20	FUCA1	chr1:24366736-24367236	Intronic
125630	chr1	24366736	24367236	+	0.466134	2.22e-26	IFNLR1	chr1:24366736-24367236	Intronic
125631	chr1	24366736	24367236	+	0.441877	1.78e-23	NIPAL3	chr1:24366736-24367236	Intronic
125637	chr1	24366736	24367236	+	0.685888	1.6e-67	MYOM3	chr1:24366736-24367236	Intronic
125747	chr1	24415413	24415913	+	0.527569	6.73e-35	STPG1	chr1:24415413-24415913	Promoter
125748	chr1	24415413	24415913	+	0.523381	2.93e-34	NIPAL3	chr1:24415413-24415913	Promoter
125754	chr1	24415413	24415913	+	0.474307	2.06e-27	RCAN3	chr1:24415413-24415913	Promoter
125785	chr1	24419122	24419622	+	0.478868	5.28e-28	CLIC4	chr1:24419122-24419622	Exonic
125786	chr1	24419122	24419622	+	0.450918	1.57e-24	SRRM1	chr1:24419122-24419622	Exonic
125929	chr1	24463625	24464125	+	0.47786	7.15e-28	MYOM3	chr1:24463625-24464125	Intronic
126097	chr1	24540957	24541457	+	0.514857	5.47e-33	SRRM1	chr1:24540957-24541457	Intronic
126103	chr1	24540957	24541457	+	0.472562	3.44e-27	CLIC4	chr1:24540957-24541457	Intronic
126178	chr1	24552190	24552690	+	0.515845	3.91e-33	CLIC4	chr1:24552190-24552690	Intronic
126181	chr1	24552190	24552690	+	0.454362	6.1e-25	SRRM1	chr1:24552190-24552690	Intronic
126550	chr1	24702476	24702976	+	0.445543	6.72e-24	CLIC4	chr1:24702476-24702976	Distal
126613	chr1	24725216	24725716	+	0.751155	3.89e-88	CLIC4	chr1:24725216-24725716	Distal
126616	chr1	24725216	24725716	+	0.622229	4.19e-52	SRRM1	chr1:24725216-24725716	Distal
126661	chr1	24735136	24735636	+	0.416948	9.9e-21	CLIC4	chr1:24735136-24735636	Distal
126664	chr1	24735136	24735636	+	0.408703	7.12e-20	SRRM1	chr1:24735136-24735636	Distal
126683	chr1	24735820	24736320	+	0.548169	3.56e-38	CLIC4	chr1:24735820-24736320	Distal
126770	chr1	24743215	24743715	+	0.490491	1.51e-29	CLIC4	chr1:24743215-24743715	Promoter
126782	chr1	24743741	24744241	+	0.415255	1.49e-20	SRRM1	chr1:24743741-24744241	Promoter
126788	chr1	24743741	24744241	+	0.57801	2.36e-43	CLIC4	chr1:24743741-24744241	Promoter
126800	chr1	24744911	24745411	+	0.533792	7.28e-36	STPG1	chr1:24744911-24745411	Promoter
126814	chr1	24744911	24745411	+	0.525884	1.22e-34	NIPAL3	chr1:24744911-24745411	Promoter
126816	chr1	24744911	24745411	+	0.440538	2.54e-23	RCAN3	chr1:24744911-24745411	Promoter
126822	chr1	24745479	24745979	+	0.416724	1.05e-20	SRRM1	chr1:24745479-24745979	Intronic
126834	chr1	24745479	24745979	+	0.520511	7.92e-34	CLIC4	chr1:24745479-24745979	Intronic
126840	chr1	24746029	24746529	+	0.438555	4.27e-23	SRRM1	chr1:24746029-24746529	Intronic
126852	chr1	24746029	24746529	+	0.441162	2.15e-23	CLIC4	chr1:24746029-24746529	Intronic
126926	chr1	24765380	24765880	+	0.585197	1.11e-44	SRRM1	chr1:24765380-24765880	Intronic
126940	chr1	24765380	24765880	+	0.59295	3.72e-46	CLIC4	chr1:24765380-24765880	Intronic
127033	chr1	24847868	24848368	+	0.565588	3.92e-41	SRRM1	chr1:24847868-24848368	Distal
127047	chr1	24847868	24848368	+	0.583225	2.58e-44	CLIC4	chr1:24847868-24848368	Distal
127257	chr1	24901489	24901989	+	0.575189	7.67e-43	SRRM1	chr1:24901489-24901989	Exonic
127262	chr1	24901489	24901989	+	0.580707	7.55e-44	CLIC4	chr1:24901489-24901989	Exonic
127267	chr1	24901489	24901989	+	0.404107	2.09e-19	SYF2	chr1:24901489-24901989	Exonic
127268	chr1	24901489	24901989	+	0.433051	1.78e-22	RUNX3	chr1:24901489-24901989	Exonic
127287	chr1	24902755	24903255	+	0.419947	4.77e-21	SRRM1	chr1:24902755-24903255	Intronic
127415	chr1	24912220	24912720	+	0.404872	1.75e-19	CLIC4	chr1:24912220-24912720	Intronic
127450	chr1	24913701	24914201	+	0.481292	2.55e-28	SRRM1	chr1:24913701-24914201	Intronic
127459	chr1	24913701	24914201	+	0.489208	2.25e-29	CLIC4	chr1:24913701-24914201	Intronic
127469	chr1	24914324	24914824	+	0.673597	3.07e-64	SRRM1	chr1:24914324-24914824	Intronic
127482	chr1	24914324	24914824	+	0.77365	8.08e-97	CLIC4	chr1:24914324-24914824	Intronic
127497	chr1	24915875	24916375	+	0.505518	1.23e-31	SRRM1	chr1:24915875-24916375	Intronic
127504	chr1	24915875	24916375	+	0.645469	2.66e-57	RUNX3	chr1:24915875-24916375	Intronic
127509	chr1	24915875	24916375	+	0.467901	1.34e-26	SYF2	chr1:24915875-24916375	Intronic
127532	chr1	24917187	24917687	+	0.42068	3.98e-21	SRRM1	chr1:24917187-24917687	Intronic
127539	chr1	24917187	24917687	+	0.466447	2.03e-26	CLIC4	chr1:24917187-24917687	Intronic
127591	chr1	24922999	24923499	+	0.514997	5.22e-33	SRRM1	chr1:24922999-24923499	Intronic
127601	chr1	24922999	24923499	+	0.464112	3.96e-26	CLIC4	chr1:24922999-24923499	Intronic
127605	chr1	24922999	24923499	+	0.46937	8.73e-27	SYF2	chr1:24922999-24923499	Intronic
127610	chr1	24922999	24923499	+	0.401449	3.86e-19	RUNX3	chr1:24922999-24923499	Intronic
127719	chr1	24929549	24930049	+	0.558658	6.19e-40	SRRM1	chr1:24929549-24930049	Exonic
127737	chr1	24929549	24930049	+	0.585148	1.13e-44	CLIC4	chr1:24929549-24930049	Exonic
127750	chr1	24930126	24930626	+	0.473939	2.29e-27	SRRM1	chr1:24930126-24930626	Intronic
127758	chr1	24930126	24930626	+	0.542852	2.63e-37	CLIC4	chr1:24930126-24930626	Intronic
127760	chr1	24931108	24931608	+	0.46432	3.73e-26	SRRM1	chr1:24931108-24931608	Intronic
127773	chr1	24931108	24931608	+	0.509949	2.84e-32	CLIC4	chr1:24931108-24931608	Intronic
127848	chr1	24936629	24937129	+	0.73392	4.26e-82	CLIC4	chr1:24936629-24937129	Intronic
127854	chr1	24936629	24937129	+	0.62388	1.85e-52	SRRM1	chr1:24936629-24937129	Intronic
127971	chr1	24966669	24967169	+	0.663266	1.33e-61	SRRM1	chr1:24966669-24967169	Promoter
127972	chr1	24966669	24967169	+	0.441831	1.8e-23	SYF2	chr1:24966669-24967169	Promoter
127975	chr1	24966669	24967169	+	0.656535	6.11e-60	CLIC4	chr1:24966669-24967169	Promoter
127977	chr1	24966669	24967169	+	0.425573	1.18e-21	RUNX3	chr1:24966669-24967169	Promoter
127990	chr1	24969696	24970196	+	0.453146	8.53e-25	SRRM1	chr1:24969696-24970196	Distal
127994	chr1	24969696	24970196	+	0.460694	1.04e-25	CLIC4	chr1:24969696-24970196	Distal
127999	chr1	24969696	24970196	+	0.405306	1.58e-19	RUNX3	chr1:24969696-24970196	Distal
128032	chr1	24971423	24971923	+	0.441688	1.87e-23	SRRM1	chr1:24971423-24971923	Distal
128041	chr1	24971423	24971923	+	0.508603	4.45e-32	CLIC4	chr1:24971423-24971923	Distal
128346	chr1	25022782	25023282	+	0.685431	2.14e-67	SRRM1	chr1:25022782-25023282	Promoter
128347	chr1	25022782	25023282	+	0.547595	4.42e-38	SYF2	chr1:25022782-25023282	Promoter
128348	chr1	25022782	25023282	+	0.638591	1.03e-55	CLIC4	chr1:25022782-25023282	Promoter
128476	chr1	25039074	25039574	+	0.525993	1.18e-34	SRRM1	chr1:25039074-25039574	Distal
128481	chr1	25039074	25039574	+	0.490388	1.56e-29	CLIC4	chr1:25039074-25039574	Distal
128485	chr1	25039074	25039574	+	0.415098	1.55e-20	RUNX3	chr1:25039074-25039574	Distal
128668	chr1	25085950	25086450	+	0.462295	6.63e-26	RUNX3	chr1:25085950-25086450	Distal
128690	chr1	25090995	25091495	+	0.407194	1.02e-19	SRRM1	chr1:25090995-25091495	Distal
128753	chr1	25103250	25103750	+	0.488854	2.51e-29	CLIC4	chr1:25103250-25103750	Distal
128754	chr1	25103250	25103750	+	0.439434	3.39e-23	SRRM1	chr1:25103250-25103750	Distal
128890	chr1	25146316	25146816	+	0.40902	6.61e-20	RSRP1	chr1:25146316-25146816	Distal
128952	chr1	25174632	25175132	+	0.404948	1.72e-19	LDLRAP1	chr1:25174632-25175132	Distal
128960	chr1	25174632	25175132	+	0.528518	4.81e-35	RSRP1	chr1:25174632-25175132	Distal
128977	chr1	25183906	25184406	+	0.460029	1.26e-25	MAN1C1	chr1:25183906-25184406	Distal
128979	chr1	25183906	25184406	+	0.457155	2.81e-25	RSRP1	chr1:25183906-25184406	Distal
129044	chr1	25197511	25198011	+	0.682141	1.67e-66	CLIC4	chr1:25197511-25198011	Distal
129210	chr1	25239549	25240049	+	0.479996	3.76e-28	CLIC4	chr1:25239549-25240049	Distal
129349	chr1	25255587	25256087	+	0.440979	2.26e-23	RSRP1	chr1:25255587-25256087	Distal
129650	chr1	25494763	25495263	+	0.445045	7.68e-24	MAN1C1	chr1:25494763-25495263	Intronic
129669	chr1	25494763	25495263	+	0.450727	1.65e-24	RSRP1	chr1:25494763-25495263	Intronic
129979	chr1	25538256	25538756	+	0.45509	4.99e-25	SYF2	chr1:25538256-25538756	Distal
130979	chr1	25676431	25676931	+	0.417879	7.9e-21	TMEM50A	chr1:25676431-25676931	Intronic
130985	chr1	25676431	25676931	+	0.41524	1.5e-20	STMN1	chr1:25676431-25676931	Intronic
130999	chr1	25676431	25676931	+	0.471689	4.44e-27	AL031280.1	chr1:25676431-25676931	Intronic
131001	chr1	25676431	25676931	+	0.575613	6.43e-43	MAN1C1	chr1:25676431-25676931	Intronic
131014	chr1	25677128	25677628	+	0.437496	5.64e-23	RSRP1	chr1:25677128-25677628	Intronic
131018	chr1	25677128	25677628	+	0.435549	9.34e-23	EXTL1	chr1:25677128-25677628	Intronic
131034	chr1	25677128	25677628	+	0.544912	1.22e-37	MAN1C1	chr1:25677128-25677628	Intronic
131280	chr1	25699505	25700005	+	0.412526	2.87e-20	FAM110D	chr1:25699505-25700005	Intronic
131549	chr1	25730452	25730952	+	0.413045	2.54e-20	RSRP1	chr1:25730452-25730952	Intronic
131553	chr1	25730452	25730952	+	0.420337	4.33e-21	CNKSR1	chr1:25730452-25730952	Intronic
131566	chr1	25730452	25730952	+	0.551883	8.62e-39	MAN1C1	chr1:25730452-25730952	Intronic
131592	chr1	25736357	25736857	+	0.454269	6.26e-25	MAN1C1	chr1:25736357-25736857	Intronic
131615	chr1	25737064	25737564	+	0.506106	1.01e-31	RSRP1	chr1:25737064-25737564	Intronic
131624	chr1	25737064	25737564	+	0.558489	6.61e-40	MAN1C1	chr1:25737064-25737564	Intronic
131626	chr1	25737064	25737564	+	0.410942	4.19e-20	PAQR7	chr1:25737064-25737564	Intronic
131636	chr1	25737064	25737564	+	0.524234	2.18e-34	PAFAH2	chr1:25737064-25737564	Intronic
131916	chr1	25771657	25772157	+	0.408383	7.68e-20	PAFAH2	chr1:25771657-25772157	Intronic
131921	chr1	25771657	25772157	+	0.405027	1.69e-19	MAN1C1	chr1:25771657-25772157	Intronic
131940	chr1	25773364	25773864	+	0.53641	2.82e-36	PAQR7	chr1:25773364-25773864	Intronic
131943	chr1	25773364	25773864	+	0.408526	7.43e-20	LDLRAP1	chr1:25773364-25773864	Intronic
131956	chr1	25773364	25773864	+	0.448283	3.21e-24	PAFAH2	chr1:25773364-25773864	Intronic
131960	chr1	25773364	25773864	+	0.407307	9.89e-20	MAN1C1	chr1:25773364-25773864	Intronic
132454	chr1	25809537	25810037	+	0.405748	1.43e-19	EXTL1	chr1:25809537-25810037	Exonic
132526	chr1	25818032	25818532	+	0.405807	1.41e-19	CD52	chr1:25818032-25818532	Intronic
132810	chr1	25861229	25861729	+	0.594181	2.15e-46	CD52	chr1:25861229-25861729	Exonic
132818	chr1	25861229	25861729	+	0.400141	5.21e-19	ZNF593	chr1:25861229-25861729	Exonic
132851	chr1	25862344	25862844	+	0.415473	1.42e-20	CD52	chr1:25862344-25862844	Exonic
132899	chr1	25867472	25867972	+	0.453831	7.07e-25	PAQR7	chr1:25867472-25867972	Intronic
133203	chr1	25892369	25892869	+	0.450236	1.89e-24	CD52	chr1:25892369-25892869	Intronic
133255	chr1	25896233	25896733	+	0.57372	1.41e-42	CD52	chr1:25896233-25896733	Intronic
133834	chr1	25999349	25999849	+	0.536884	2.37e-36	MAN1C1	chr1:25999349-25999849	Promoter
133857	chr1	25999349	25999849	+	0.406517	1.19e-19	STMN1	chr1:25999349-25999849	Promoter
133889	chr1	26007443	26007943	+	0.483143	1.45e-28	MAN1C1	chr1:26007443-26007943	Distal
134016	chr1	26015154	26015654	+	0.50245	3.36e-31	EXTL1	chr1:26015154-26015654	Distal
134037	chr1	26016417	26016917	+	0.504329	1.82e-31	CD52	chr1:26016417-26016917	Distal
134041	chr1	26016417	26016917	+	0.419407	5.44e-21	CRYBG2	chr1:26016417-26016917	Distal
134064	chr1	26016417	26016917	+	0.459788	1.35e-25	LIN28A	chr1:26016417-26016917	Distal
134150	chr1	26019607	26020107	+	0.412438	2.93e-20	CD52	chr1:26019607-26020107	Promoter
134162	chr1	26019607	26020107	+	0.483175	1.44e-28	LIN28A	chr1:26019607-26020107	Promoter
134360	chr1	26027689	26028189	+	0.50152	4.54e-31	MAN1C1	chr1:26027689-26028189	Intronic
134442	chr1	26031585	26032085	+	0.464997	3.08e-26	LIN28A	chr1:26031585-26032085	Intronic
134451	chr1	26031585	26032085	+	0.410259	4.93e-20	CD52	chr1:26031585-26032085	Intronic
134457	chr1	26031585	26032085	+	0.404108	2.09e-19	SH3BGRL3	chr1:26031585-26032085	Intronic
134558	chr1	26036467	26036967	+	0.540506	6.27e-37	UBXN11	chr1:26036467-26036967	Distal
134566	chr1	26036467	26036967	+	0.502284	3.54e-31	ZNF593	chr1:26036467-26036967	Distal
134569	chr1	26036467	26036967	+	0.663612	1.09e-61	CRYBG2	chr1:26036467-26036967	Distal
134574	chr1	26036467	26036967	+	0.445708	6.43e-24	CD52	chr1:26036467-26036967	Distal
134579	chr1	26036467	26036967	+	0.403663	2.32e-19	FAM110D	chr1:26036467-26036967	Distal
134911	chr1	26064589	26065089	+	0.418674	6.51e-21	PAQR7	chr1:26064589-26065089	Intronic
134916	chr1	26064589	26065089	+	0.50419	1.9e-31	MAN1C1	chr1:26064589-26065089	Intronic
134960	chr1	26072398	26072898	+	0.448522	3.01e-24	SH3BGRL3	chr1:26072398-26072898	Distal
134965	chr1	26072398	26072898	+	0.4401	2.85e-23	CD52	chr1:26072398-26072898	Distal
134966	chr1	26072398	26072898	+	0.497673	1.56e-30	LIN28A	chr1:26072398-26072898	Distal
135168	chr1	26094711	26095211	+	0.419451	5.38e-21	LIN28A	chr1:26094711-26095211	Distal
135178	chr1	26094711	26095211	+	0.402162	3.28e-19	CD52	chr1:26094711-26095211	Distal
135185	chr1	26094711	26095211	+	0.541828	3.84e-37	SH3BGRL3	chr1:26094711-26095211	Distal
135329	chr1	26111992	26112492	+	0.407382	9.72e-20	MAN1C1	chr1:26111992-26112492	Intronic
135348	chr1	26111992	26112492	+	0.425078	1.34e-21	PAQR7	chr1:26111992-26112492	Intronic
135738	chr1	26159562	26160062	+	0.561144	2.32e-40	DHDDS	chr1:26159562-26160062	Intronic
135744	chr1	26159562	26160062	+	0.586576	6.09e-45	CRYBG2	chr1:26159562-26160062	Intronic
135757	chr1	26159562	26160062	+	0.540295	6.78e-37	UBXN11	chr1:26159562-26160062	Intronic
135758	chr1	26159562	26160062	+	0.658834	1.67e-60	CD52	chr1:26159562-26160062	Intronic
135759	chr1	26159562	26160062	+	0.420561	4.1e-21	ZNF593	chr1:26159562-26160062	Intronic
135768	chr1	26159562	26160062	+	0.630998	5.19e-54	LIN28A	chr1:26159562-26160062	Intronic
135907	chr1	26168851	26169351	+	0.474841	1.76e-27	CRYBG2	chr1:26168851-26169351	Promoter
135912	chr1	26168851	26169351	+	0.481147	2.66e-28	DHDDS	chr1:26168851-26169351	Promoter
135916	chr1	26168851	26169351	+	0.612635	4.38e-50	LIN28A	chr1:26168851-26169351	Promoter
135918	chr1	26168851	26169351	+	0.611314	8.2e-50	CD52	chr1:26168851-26169351	Promoter
135999	chr1	26177189	26177689	+	0.420371	4.29e-21	CNKSR1	chr1:26177189-26177689	Promoter
136114	chr1	26189321	26189821	+	0.449859	2.1e-24	CD52	chr1:26189321-26189821	Promoter
136119	chr1	26189321	26189821	+	0.461172	9.12e-26	LIN28A	chr1:26189321-26189821	Promoter
136140	chr1	26189321	26189821	+	0.420524	4.14e-21	CRYBG2	chr1:26189321-26189821	Promoter
136175	chr1	26201075	26201575	+	0.478093	6.67e-28	CRYBG2	chr1:26201075-26201575	Intronic
136184	chr1	26201075	26201575	+	0.408339	7.76e-20	LIN28A	chr1:26201075-26201575	Intronic
136186	chr1	26201075	26201575	+	0.430363	3.54e-22	UBXN11	chr1:26201075-26201575	Intronic
136197	chr1	26201075	26201575	+	0.427743	6.86e-22	CD52	chr1:26201075-26201575	Intronic
136412	chr1	26276185	26276685	+	0.463654	4.51e-26	ZNF593	chr1:26276185-26276685	Intronic
136421	chr1	26276185	26276685	+	0.529444	3.46e-35	DHDDS	chr1:26276185-26276685	Intronic
136426	chr1	26276185	26276685	+	0.75141	3.14e-88	CD52	chr1:26276185-26276685	Intronic
136429	chr1	26276185	26276685	+	0.561579	1.95e-40	UBXN11	chr1:26276185-26276685	Intronic
136430	chr1	26276185	26276685	+	0.724935	3.91e-79	LIN28A	chr1:26276185-26276685	Intronic
136431	chr1	26276185	26276685	+	0.615276	1.24e-50	CRYBG2	chr1:26276185-26276685	Intronic
136436	chr1	26277256	26277756	+	0.431537	2.62e-22	PAQR7	chr1:26277256-26277756	Promoter
136530	chr1	26279751	26280251	+	0.415204	1.51e-20	CD52	chr1:26279751-26280251	Exonic
136539	chr1	26280352	26280852	+	0.404464	1.92e-19	ZNF593	chr1:26280352-26280852	Intronic
136541	chr1	26280352	26280852	+	0.515293	4.72e-33	DHDDS	chr1:26280352-26280852	Intronic
136551	chr1	26280352	26280852	+	0.736932	4.07e-83	LIN28A	chr1:26280352-26280852	Intronic
136553	chr1	26280352	26280852	+	0.666482	2.06e-62	CD52	chr1:26280352-26280852	Intronic
136558	chr1	26280352	26280852	+	0.453162	8.49e-25	UBXN11	chr1:26280352-26280852	Intronic
136561	chr1	26280352	26280852	+	0.510476	2.39e-32	CRYBG2	chr1:26280352-26280852	Intronic
136603	chr1	26281939	26282439	+	0.658472	2.05e-60	CD52	chr1:26281939-26282439	Exonic
136605	chr1	26281939	26282439	+	0.668071	8.17e-63	LIN28A	chr1:26281939-26282439	Exonic
136620	chr1	26281939	26282439	+	0.482898	1.57e-28	DHDDS	chr1:26281939-26282439	Exonic
136636	chr1	26282578	26283078	+	0.404558	1.88e-19	LIN28A	chr1:26282578-26283078	Intronic
136667	chr1	26284408	26284908	+	0.690917	6.52e-69	LIN28A	chr1:26284408-26284908	Exonic
136690	chr1	26284408	26284908	+	0.428112	6.25e-22	CRYBG2	chr1:26284408-26284908	Exonic
136698	chr1	26284408	26284908	+	0.674157	2.19e-64	CD52	chr1:26284408-26284908	Exonic
136699	chr1	26284408	26284908	+	0.502765	3.03e-31	DHDDS	chr1:26284408-26284908	Exonic
136705	chr1	26285041	26285541	+	0.402701	2.89e-19	SH3BGRL3	chr1:26285041-26285541	Exonic
136706	chr1	26285041	26285541	+	0.451477	1.35e-24	LIN28A	chr1:26285041-26285541	Exonic
136836	chr1	26290157	26290657	+	0.479475	4.4e-28	UBXN11	chr1:26290157-26290657	Intronic
136839	chr1	26290157	26290657	+	0.59897	2.49e-47	CD52	chr1:26290157-26290657	Intronic
136852	chr1	26290157	26290657	+	0.602974	4.01e-48	CRYBG2	chr1:26290157-26290657	Intronic
136855	chr1	26290157	26290657	+	0.575002	8.3e-43	LIN28A	chr1:26290157-26290657	Intronic
136861	chr1	26290157	26290657	+	0.450917	1.57e-24	DHDDS	chr1:26290157-26290657	Intronic
136903	chr1	26294374	26294874	+	0.547731	4.2e-38	UBXN11	chr1:26294374-26294874	Intronic
136904	chr1	26294374	26294874	+	0.503919	2.08e-31	ZNF593	chr1:26294374-26294874	Intronic
136911	chr1	26294374	26294874	+	0.646778	1.31e-57	CRYBG2	chr1:26294374-26294874	Intronic
136912	chr1	26294374	26294874	+	0.744916	6.8e-86	CD52	chr1:26294374-26294874	Intronic
136920	chr1	26294374	26294874	+	0.513869	7.63e-33	DHDDS	chr1:26294374-26294874	Intronic
136926	chr1	26294374	26294874	+	0.729148	1.65e-80	LIN28A	chr1:26294374-26294874	Intronic
136932	chr1	26294374	26294874	+	0.482848	1.59e-28	SH3BGRL3	chr1:26294374-26294874	Intronic
136952	chr1	26296523	26297023	+	0.464052	4.03e-26	DHDDS	chr1:26296523-26297023	Intronic
136957	chr1	26296523	26297023	+	0.534228	6.22e-36	LIN28A	chr1:26296523-26297023	Intronic
136958	chr1	26296523	26297023	+	0.523591	2.72e-34	CD52	chr1:26296523-26297023	Intronic
136961	chr1	26296523	26297023	+	0.449219	2.49e-24	CRYBG2	chr1:26296523-26297023	Intronic
136971	chr1	26299222	26299722	+	0.430678	3.26e-22	UBXN11	chr1:26299222-26299722	Intronic
136984	chr1	26299222	26299722	+	0.453465	7.81e-25	ZNF593	chr1:26299222-26299722	Intronic
136986	chr1	26299222	26299722	+	0.415116	1.54e-20	FAM110D	chr1:26299222-26299722	Intronic
136999	chr1	26299222	26299722	+	0.610659	1.12e-49	CRYBG2	chr1:26299222-26299722	Intronic
137070	chr1	26315310	26315810	+	0.471723	4.39e-27	CRYBG2	chr1:26315310-26315810	Intronic
137091	chr1	26315310	26315810	+	0.505488	1.24e-31	LIN28A	chr1:26315310-26315810	Intronic
137101	chr1	26315310	26315810	+	0.502944	2.86e-31	CD52	chr1:26315310-26315810	Intronic
137137	chr1	26317595	26318095	+	0.427096	8.07e-22	SH3BGRL3	chr1:26317595-26318095	Promoter
137150	chr1	26317595	26318095	+	0.536309	2.92e-36	LIN28A	chr1:26317595-26318095	Promoter
137163	chr1	26317595	26318095	+	0.570969	4.4e-42	CD52	chr1:26317595-26318095	Promoter
137184	chr1	26319459	26319959	+	0.548468	3.17e-38	LIN28A	chr1:26319459-26319959	Promoter
137193	chr1	26319459	26319959	+	0.515251	4.79e-33	CD52	chr1:26319459-26319959	Promoter
137312	chr1	26336255	26336755	+	0.402017	3.39e-19	PAQR7	chr1:26336255-26336755	Exonic
137324	chr1	26336255	26336755	+	0.446361	5.4e-24	CNKSR1	chr1:26336255-26336755	Exonic
137336	chr1	26337190	26337690	+	0.409299	6.19e-20	ZNF593	chr1:26337190-26337690	Intronic
137341	chr1	26337190	26337690	+	0.501133	5.14e-31	UBXN11	chr1:26337190-26337690	Intronic
137343	chr1	26337190	26337690	+	0.484087	1.09e-28	CD52	chr1:26337190-26337690	Intronic
137350	chr1	26337190	26337690	+	0.564967	5.04e-41	CRYBG2	chr1:26337190-26337690	Intronic
137351	chr1	26337190	26337690	+	0.466558	1.97e-26	DHDDS	chr1:26337190-26337690	Intronic
137433	chr1	26343747	26344247	+	0.447548	3.92e-24	CD52	chr1:26343747-26344247	Exonic
137442	chr1	26343747	26344247	+	0.463139	5.22e-26	LIN28A	chr1:26343747-26344247	Exonic
137550	chr1	26350715	26351215	+	0.415637	1.36e-20	ZNF683	chr1:26350715-26351215	Intronic
137551	chr1	26350715	26351215	+	0.892574	6.53e-169	LIN28A	chr1:26350715-26351215	Intronic
137554	chr1	26350715	26351215	+	0.592624	4.29e-46	UBXN11	chr1:26350715-26351215	Intronic
137559	chr1	26350715	26351215	+	0.588159	3.06e-45	ZNF593	chr1:26350715-26351215	Intronic
137560	chr1	26350715	26351215	+	0.4817	2.25e-28	SH3BGRL3	chr1:26350715-26351215	Intronic
137565	chr1	26350715	26351215	+	0.859401	3.03e-142	CD52	chr1:26350715-26351215	Intronic
137569	chr1	26350715	26351215	+	0.660874	5.24e-61	CRYBG2	chr1:26350715-26351215	Intronic
137570	chr1	26350715	26351215	+	0.629312	1.22e-53	DHDDS	chr1:26350715-26351215	Intronic
137585	chr1	26351761	26352261	+	0.63303	1.84e-54	LIN28A	chr1:26351761-26352261	Intronic
137592	chr1	26351761	26352261	+	0.557637	9.24e-40	CD52	chr1:26351761-26352261	Intronic
137595	chr1	26351761	26352261	+	0.482258	1.9e-28	UBXN11	chr1:26351761-26352261	Intronic
137598	chr1	26351761	26352261	+	0.427778	6.8e-22	CRYBG2	chr1:26351761-26352261	Intronic
137599	chr1	26351761	26352261	+	0.407895	8.62e-20	DHDDS	chr1:26351761-26352261	Intronic
137799	chr1	26360205	26360705	+	0.534779	5.1e-36	CD52	chr1:26360205-26360705	Distal
137800	chr1	26360205	26360705	+	0.490177	1.66e-29	SH3BGRL3	chr1:26360205-26360705	Distal
137812	chr1	26360205	26360705	+	0.531234	1.83e-35	CRYBG2	chr1:26360205-26360705	Distal
137816	chr1	26360205	26360705	+	0.553858	4.02e-39	LIN28A	chr1:26360205-26360705	Distal
137850	chr1	26363730	26364230	+	0.47149	4.7e-27	SH3BGRL3	chr1:26363730-26364230	Intronic
137853	chr1	26363730	26364230	+	0.420878	3.79e-21	CD52	chr1:26363730-26364230	Intronic
137873	chr1	26363730	26364230	+	0.406941	1.08e-19	LIN28A	chr1:26363730-26364230	Intronic
137923	chr1	26391449	26391949	+	0.436257	7.78e-23	LIN28A	chr1:26391449-26391949	Distal
137928	chr1	26391449	26391949	+	0.458541	1.91e-25	CRYBG2	chr1:26391449-26391949	Distal
137932	chr1	26391449	26391949	+	0.453195	8.41e-25	CD52	chr1:26391449-26391949	Distal
137935	chr1	26391449	26391949	+	0.442504	1.51e-23	SH3BGRL3	chr1:26391449-26391949	Distal
138040	chr1	26409240	26409740	+	0.684073	5e-67	LIN28A	chr1:26409240-26409740	Promoter
138049	chr1	26409240	26409740	+	0.501111	5.18e-31	GPN2	chr1:26409240-26409740	Promoter
138053	chr1	26409240	26409740	+	0.543052	2.44e-37	CD52	chr1:26409240-26409740	Promoter
138071	chr1	26410058	26410558	+	0.606005	9.88e-49	LIN28A	chr1:26410058-26410558	Promoter
138078	chr1	26410058	26410558	+	0.497936	1.44e-30	CD52	chr1:26410058-26410558	Promoter
138096	chr1	26410775	26411275	+	0.481018	2.77e-28	CD52	chr1:26410775-26411275	Intronic
138103	chr1	26410775	26411275	+	0.578199	2.18e-43	LIN28A	chr1:26410775-26411275	Intronic
138114	chr1	26410775	26411275	+	0.47786	7.15e-28	SH3BGRL3	chr1:26410775-26411275	Intronic
138127	chr1	26411639	26412139	+	0.528154	5.47e-35	CD52	chr1:26411639-26412139	Intronic
138140	chr1	26411639	26412139	+	0.612386	4.92e-50	LIN28A	chr1:26411639-26412139	Intronic
138160	chr1	26412442	26412942	+	0.474734	1.81e-27	CD52	chr1:26412442-26412942	Intronic
138172	chr1	26412442	26412942	+	0.409987	5.26e-20	GPN2	chr1:26412442-26412942	Intronic
138173	chr1	26412442	26412942	+	0.656928	4.9e-60	LIN28A	chr1:26412442-26412942	Intronic
138495	chr1	26493637	26494137	+	0.426881	8.52e-22	CD52	chr1:26493637-26494137	Distal
138512	chr1	26493637	26494137	+	0.541213	4.83e-37	CRYBG2	chr1:26493637-26494137	Distal
138514	chr1	26493637	26494137	+	0.405218	1.61e-19	DHDDS	chr1:26493637-26494137	Distal
138519	chr1	26493637	26494137	+	0.457668	2.44e-25	NUDC	chr1:26493637-26494137	Distal
138521	chr1	26493637	26494137	+	0.406491	1.2e-19	GPN2	chr1:26493637-26494137	Distal
138927	chr1	26531056	26531556	+	0.403084	2.65e-19	CD52	chr1:26531056-26531556	Exonic
139003	chr1	26539680	26540180	+	0.5399	7.85e-37	GPN2	chr1:26539680-26540180	Intronic
139004	chr1	26539680	26540180	+	0.654314	2.11e-59	LIN28A	chr1:26539680-26540180	Intronic
139005	chr1	26539680	26540180	+	0.563432	9.32e-41	CRYBG2	chr1:26539680-26540180	Intronic
139012	chr1	26539680	26540180	+	0.460278	1.17e-25	ZNF593	chr1:26539680-26540180	Intronic
139014	chr1	26539680	26540180	+	0.443142	1.27e-23	UBXN11	chr1:26539680-26540180	Intronic
139015	chr1	26539680	26540180	+	0.576737	4.02e-43	NUDC	chr1:26539680-26540180	Intronic
139018	chr1	26539680	26540180	+	0.667827	9.41e-63	CD52	chr1:26539680-26540180	Intronic
139020	chr1	26539680	26540180	+	0.480822	2.93e-28	SH3BGRL3	chr1:26539680-26540180	Intronic
139021	chr1	26539680	26540180	+	0.454627	5.67e-25	DHDDS	chr1:26539680-26540180	Intronic
139105	chr1	26555467	26555967	+	0.411073	4.06e-20	UBXN11	chr1:26555467-26555967	Intronic
139107	chr1	26555467	26555967	+	0.581685	4.98e-44	LIN28A	chr1:26555467-26555967	Intronic
139112	chr1	26555467	26555967	+	0.511843	1.51e-32	CRYBG2	chr1:26555467-26555967	Intronic
139114	chr1	26555467	26555967	+	0.403004	2.7e-19	ZNF683	chr1:26555467-26555967	Intronic
139119	chr1	26555467	26555967	+	0.497029	1.92e-30	GPN2	chr1:26555467-26555967	Intronic
139122	chr1	26555467	26555967	+	0.573752	1.39e-42	CD52	chr1:26555467-26555967	Intronic
139130	chr1	26555467	26555967	+	0.43546	9.56e-23	ZNF593	chr1:26555467-26555967	Intronic
139135	chr1	26555467	26555967	+	0.471354	4.89e-27	NUDC	chr1:26555467-26555967	Intronic
139592	chr1	26694557	26695057	+	0.414933	1.61e-20	CD52	chr1:26694557-26695057	Promoter
139642	chr1	26696019	26696519	+	0.414895	1.63e-20	LIN28A	chr1:26696019-26696519	Exonic
139755	chr1	26744006	26744506	+	0.42021	4.47e-21	CD52	chr1:26744006-26744506	Intronic
139756	chr1	26744006	26744506	+	0.455361	4.63e-25	LIN28A	chr1:26744006-26744506	Intronic
[truncated: 89,742 more rows]

## Sheet: Description
related to Figure 5
Peak to gene links derived using the ArchR function "addPeak2GeneLinks"
Links were filtered according to the cutoffs: FDR < 1e-4 & Correlation > 0.4
